# Supplementary material for: Effects of Fermented Herbal Tea Residues on the Intestinal Microbiota Characteristics of Holstein Heifers Under Heat Stress
Source: Front Microbiol. 2020 May 26;11:1014. doi: 10.3389/fmicb.2020.01014 (PMC7264259; doi:10.3389/fmicb.2020.01014)
Supplement: TABLE S1 — Nutritional composition of HTRs; pH and nutrient composition of HTRs before and after fermentation; ingredients of the concentrate formula; ingredients and nutrient compositions of the total mixed rations in the three treatments. [file Data_Sheet_2.zip]

Archive with 5 entries (5 files):
- Table S1.docx
- Table S2.xlsx
- Table S3.xlsx
- Table S4.xlsx
- Table S5.xlsx
