# Supplementary material for: Effects of Fermented Herbal Tea Residues on the Intestinal Microbiota Characteristics of Holstein Heifers Under Heat Stress
Source: Front Microbiol. 2020 May 26;11:1014. doi: 10.3389/fmicb.2020.01014 (PMC7264259; doi:10.3389/fmicb.2020.01014)
Supplement: TABLE S1 — Nutritional composition of HTRs; pH and nutrient composition of HTRs before and after fermentation; ingredients of the concentrate formula; ingredients and nutrient compositions of the total mixed rations in the three treatments. [file Data_Sheet_2.zip › Table S2.xlsx]

## Sheet: A
Quality control and preprocessing of metagenomic datasets
Sample_name	Raw_reads	Clean_Reads	Base (nt)	AvgLen (nt)	Q20	GC%	Effective (%)
LC1	83287	77306	19526291	252	90.71	52.29	92.82
LC2	82048	80059	20214384	252	90.32	51.98	97.58
LC3	88444	80182	20243128	252	89.44	51.96	90.66
LC4	83486	80106	20233197	252	91.14	52.01	95.95
LC5	82714	80274	20269744	252	90.5	51.99	97.05
LC6	82149	80204	20252836	252	90.68	52.19	97.63
LC7	81754	80062	20219267	252	89.95	51.99	97.93
LC8	72829	65711	16595257	252	89.59	52.2	90.23
HC1	86481	80132	20237519	252	90.73	52.3	92.66
HC2	84259	80164	20245048	252	91.1	52.05	95.14
HC3	85584	80344	20282877	252	89.84	52.12	93.88
HC4	81962	76445	19295064	252	89.9	52.59	93.27
HC5	70458	65466	16532014	252	90.7	52.35	92.91
HC6	88085	80104	20234844	252	90.7	52.01	90.94
HC7	81727	80093	20231627	252	90.4	52.12	98
HC8	88696	80087	20233415	252	90.93	51.95	90.29
CN1	83570	80233	20259482	252	90.72	52.1	96.01
CN2	85540	80310	20274003	252	90.55	52.3	93.89
CN3	84088	80268	20274501	252	90.15	52.2	95.46
CN4	84890	80056	20222510	252	90.5	52.17	94.31
CN5	86739	80259	20268612	252	90.34	52.15	92.53
CN6	84893	80202	20257214	252	90.73	52.2	94.47
CN7	81799	80109	20227310	252	88.5	52.36	97.93
CN8	86693	80144	20243023	252	90.65	52.16	92.45
Note: Raw_reads, original sequencing data; Clean_Reads, final valid reads; Base, the total base number of effective tags; AvgLen, the average length of effective tags; Q20, the percentage of effective tags with the Q value of each base ≥ 20 (sequencing error rate ≤ 1%); Effective, the percentage of effective tags in original sequencing reads.

## Sheet: B
Sequence composition of each sample at each level in the Greengenes database
#OTU_num	CN1	CN2	CN3	CN4	CN5	CN6	CN7	CN8	LC1	LC2	LC3	LC4	LC5	LC6	LC7	LC8	HC1	HC2	HC3	HC4	HC5	HC6	HC7	HC8	Taxonomy
Total_tag	80234	80311	80269	80057	80260	80203	80110	80145	77307	80060	80183	80107	80275	80205	80063	65712	80133	80165	80345	76446	65467	80105	80094	80088
Uniq_tag	7781	6008	7295	6750	6119	6956	7752	6932	7036	6225	6175	6504	6591	7979	6553	8465	7447	6089	6466	10530	9835	7585	6692	5834
Tax_tag	72453	74303	72974	73307	74141	73247	72358	73213	70271	73835	74008	73603	73684	72226	73510	57247	72686	74076	73879	65916	55632	72520	73402	74254
Unclassified_tag	0	0	0	0	0	0	0	0	0	0	0	0	0	0	0	0	0	0	0	0	0	0	0	0
OTU_num	1676	1710	1611	1625	1589	1703	1638	1688	1696	1689	1633	1634	1592	1609	1654	1524	1521	1621	1576	1555	1445	1659	1715	1690
OTU_1	2091	2751	2788	2511	3091	2749	3787	2710	2299	2308	2002	1913	2537	2883	2387	2446	2389	1872	2541	2967	2260	2318	2240	1708	k__Bacteria;p__Firmicutes;c__Clostridia;o__Clostridiales;f__Ruminococcaceae;g__;s__
OTU_2	1035	1014	751	1128	621	1024	721	728	2277	1367	3065	2928	1751	1530	671	507	2342	2164	1916	474	219	705	575	666	k__Bacteria;p__Firmicutes;c__Erysipelotrichia;o__Erysipelotrichales;f__Erysipelotrichaceae;g__Turicibacter;s__
OTU_3	905	900	847	1119	808	1306	1004	909	1359	1125	3296	1554	688	483	1197	1013	2517	2569	2280	173	76	395	469	598	k__Bacteria;p__Firmicutes;c__Clostridia;o__Clostridiales;f__unidentified_Clostridiales;g__unidentified_Clostridiales;s__Clostridium_disporicum
OTU_4	2127	1598	1067	921	1108	558	919	943	447	1088	514	636	1119	1315	630	748	1372	1197	1490	897	1264	1832	1459	1383	k__Bacteria;p__Bacteroidetes;c__Bacteroidia;o__Bacteroidales
OTU_5	740	1054	934	904	811	1195	1143	870	684	776	608	750	858	1219	728	814	736	451	520	3001	1900	750	627	563	k__Bacteria;p__Firmicutes;c__Clostridia;o__Clostridiales;f__unidentified_Clostridiales;g__unidentified_Clostridiales
OTU_6	679	877	265	577	331	799	552	308	568	552	1775	631	398	319	853	784	2076	1984	1541	248	84	453	463	683	k__Bacteria;p__Firmicutes;c__Clostridia;o__Clostridiales;f__Peptostreptococcaceae;g__Paeniclostridium;s__
OTU_7	763	1053	832	1305	1426	717	358	503	930	826	919	777	75	50	414	342	353	1408	1104	309	121	445	855	1585	k__Bacteria;p__Firmicutes;c__Clostridia;o__Clostridiales;f__Ruminococcaceae;g__unidentified_Ruminococcaceae
OTU_8	697	907	445	750	460	815	506	310	803	705	2177	718	371	333	652	629	1697	1265	1102	218	117	375	362	602	k__Bacteria;p__Firmicutes;c__Clostridia;o__Clostridiales;f__Peptostreptococcaceae;g__Romboutsia;s__
OTU_9	588	468	1248	916	1026	338	353	410	542	941	437	619	1091	1240	244	338	1109	946	881	985	745	1070	805	904	k__Bacteria;p__Bacteroidetes;c__Bacteroidia;o__Bacteroidales;f__Muribaculaceae;g__;s__
OTU_10	630	741	646	703	777	702	1004	892	758	737	604	672	581	613	519	360	802	587	772	446	375	604	679	492	k__Bacteria;p__Firmicutes;c__Clostridia;o__Clostridiales;f__Ruminococcaceae
OTU_11	515	345	728	1030	391	638	52	484	416	265	250	406	220	150	1069	1000	472	863	411	244	210	1370	1137	1981	k__Bacteria;p__unidentified_Bacteria;c__unidentified_Bacteria;o__unidentified_Bacteria;f__unidentified_Bacteria;g__Candidatus_Saccharimonas;s__
OTU_12	273	328	464	558	395	225	196	223	678	473	910	552	160	147	515	404	268	473	464	72	36	157	153	168	k__Bacteria;p__Firmicutes;c__Clostridia;o__Clostridiales;f__Ruminococcaceae;g__;s__
OTU_13	507	459	566	814	555	358	176	228	565	381	529	483	577	618	638	502	249	347	343	230	127	1404	1061	1521	k__Bacteria;p__Firmicutes;c__Clostridia;o__Clostridiales;f__Ruminococcaceae;g__Saccharofermentans;s__
OTU_14	682	648	333	387	401	620	661	555	245	227	263	241	190	171	543	438	646	518	569	482	283	528	578	544	k__Bacteria;p__Firmicutes;c__Clostridia;o__Clostridiales;f__Ruminococcaceae
OTU_15	490	352	1302	809	1085	381	578	571	552	1009	668	800	590	587	559	572	293	359	437	168	297	607	420	344	k__Bacteria;p__Bacteroidetes;c__Bacteroidia;o__Bacteroidales;f__Rikenellaceae;g__;s__
OTU_16	317	519	310	505	433	302	137	110	379	331	511	370	321	315	1121	967	385	386	372	402	132	602	741	1160	k__Bacteria;p__Firmicutes;c__Clostridia;o__Clostridiales;f__unidentified_Clostridiales;g__Mogibacterium;s__
OTU_17	515	496	268	244	285	668	911	785	346	326	246	282	341	337	196	212	420	416	542	724	461	772	843	612	k__Bacteria;p__Firmicutes;c__Clostridia;o__Clostridiales;f__Ruminococcaceae
OTU_18	523	581	590	545	536	348	533	374	1021	665	495	680	522	530	788	819	681	508	556	506	298	651	557	441	k__Bacteria;p__Firmicutes;c__Clostridia;o__Clostridiales;f__Christensenellaceae
OTU_19	142	188	388	443	349	191	72	93	306	259	314	281	384	338	672	531	130	358	239	106	38	337	354	353	k__Bacteria;p__Firmicutes;c__Erysipelotrichia;o__Erysipelotrichales;f__Erysipelotrichaceae;g__;s__
OTU_20	373	459	433	310	317	386	443	456	491	406	342	436	544	597	439	321	523	290	338	266	252	452	438	299	k__Bacteria;p__Firmicutes;c__Clostridia;o__Clostridiales;f__Christensenellaceae;g__;s__
OTU_21	30	498	27	101	193	328	79	76	139	129	242	162	102	114	1018	78	174	188	151	105	88	62	178	663	k__Bacteria;p__Proteobacteria;c__Gammaproteobacteria;o__Xanthomonadales;f__Xanthomonadaceae;g__Stenotrophomonas
OTU_22	532	554	556	399	420	926	645	902	53	65	15	44	115	221	19	42	513	311	276	239	188	233	224	157	k__Bacteria;p__Firmicutes;c__Clostridia;o__Clostridiales;f__Ruminococcaceae
OTU_23	211	302	710	699	769	561	439	557	443	297	261	441	381	475	71	55	421	365	352	88	62	50	51	31	k__Bacteria;p__Firmicutes;c__Clostridia;o__Clostridiales;f__Lachnospiraceae
OTU_24	193	330	187	299	211	613	432	300	236	208	269	295	198	216	487	385	535	260	301	745	468	170	176	203	k__Bacteria;p__Firmicutes;c__Clostridia;o__Clostridiales;f__unidentified_Clostridiales;g__unidentified_Clostridiales
OTU_25	228	278	286	284	228	524	314	543	224	225	153	237	151	183	145	120	323	316	287	424	246	188	183	138	k__Bacteria;p__Firmicutes;c__Clostridia;o__Clostridiales;f__Ruminococcaceae;g__;s__
OTU_26	338	382	277	312	224	328	464	392	478	401	541	556	518	504	861	638	253	371	393	521	189	313	405	294	k__Bacteria;p__Firmicutes;c__Clostridia;o__Clostridiales;f__Christensenellaceae;g__;s__
OTU_27	557	451	39	53	65	207	228	248	129	191	237	209	79	130	550	322	139	406	519	104	56	182	230	178	k__Bacteria;p__Tenericutes;c__Mollicutes;o__;f__;g__;s__
OTU_28	489	428	718	459	522	447	207	765	282	774	259	524	806	574	811	398	210	263	274	197	515	354	454	272	k__Bacteria;p__Bacteroidetes;c__Bacteroidia;o__Bacteroidales;f__Rikenellaceae;g__Alistipes;s__
OTU_29	407	381	299	238	286	282	381	296	387	410	359	397	259	224	349	232	217	109	180	233	164	281	284	246	k__Bacteria;p__Firmicutes;c__Clostridia;o__Clostridiales;f__Ruminococcaceae
OTU_30	329	255	155	216	180	434	297	424	296	170	179	218	616	614	170	143	235	347	222	100	83	285	412	315	k__Bacteria;p__Firmicutes;c__Clostridia;o__Clostridiales;f__Ruminococcaceae
OTU_31	190	175	66	63	142	62	157	299	520	844	647	619	9	11	32	16	72	113	186	14	14	11	40	19	k__Bacteria;p__Spirochaetes;c__Spirochaetia;o__Spirochaetales;f__Spirochaetaceae;g__unidentified_Spirochaetaceae;s__Spirochaetes_bacterium_GWE2_31_10
OTU_32	122	122	812	738	738	185	180	186	233	177	179	228	137	144	133	125	43	43	32	63	26	116	130	101	k__Bacteria;p__Firmicutes;c__Clostridia;o__Clostridiales;f__Ruminococcaceae;g__unidentified_Ruminococcaceae;s__[Clostridium]_papyrosolvens
OTU_33	256	319	159	222	345	259	292	279	113	120	102	107	184	154	216	147	182	167	149	293	171	334	404	329	k__Bacteria;p__Firmicutes;c__Clostridia;o__Clostridiales;f__Ruminococcaceae
OTU_34	92	82	455	590	629	147	141	268	129	197	187	231	8	5	275	262	119	138	168	21	24	141	197	80	k__Bacteria;p__Spirochaetes;c__Spirochaetia;o__Spirochaetales;f__Spirochaetaceae;g__unidentified_Spirochaetaceae
OTU_35	232	227	334	234	361	103	104	118	56	125	87	106	92	97	16	22	164	173	201	533	396	270	216	218	k__Bacteria;p__Bacteroidetes;c__Bacteroidia;o__Bacteroidales;f__Prevotellaceae
OTU_36	578	507	440	520	544	403	493	408	270	208	233	240	368	335	398	300	310	325	341	418	291	652	648	641	k__Bacteria;p__Firmicutes;c__Clostridia;o__Clostridiales;f__Ruminococcaceae;g__;s__
OTU_37	120	121	137	174	220	140	109	99	144	171	247	255	348	284	130	77	199	396	375	46	10	201	266	199	k__Bacteria;p__Tenericutes;c__Mollicutes;o__;f__;g__;s__
OTU_38	88	92	426	308	258	194	125	175	279	167	186	191	152	168	137	89	98	155	104	70	64	298	363	358	k__Bacteria;p__Firmicutes;c__Clostridia;o__Clostridiales;f__Lachnospiraceae
OTU_39	178	181	37	51	40	25	37	36	75	94	62	81	278	301	215	241	442	290	326	228	103	294	235	322	k__Bacteria;p__Bacteroidetes;c__Bacteroidia;o__Bacteroidales;f__Muribaculaceae;g__;s__
OTU_40	68	89	38	23	43	177	226	217	75	84	68	65	92	81	60	45	192	155	149	1150	851	106	101	95	k__Bacteria;p__Bacteroidetes;c__Bacteroidia;o__Bacteroidales;f__Muribaculaceae;g__;s__
OTU_41	34	61	230	286	317	160	240	224	61	80	73	90	292	244	835	653	138	272	287	267	125	242	215	159	k__Bacteria;p__Firmicutes;c__Erysipelotrichia;o__Erysipelotrichales;f__Erysipelotrichaceae;g__Dielma;s__
OTU_42	500	100	71	42	20	293	100	298	120	68	33	106	92	110	29	21	42	39	18	127	263	408	298	387	k__Bacteria;p__Bacteroidetes;c__Bacteroidia;o__Bacteroidales;f__Rikenellaceae;g__;s__
OTU_43	397	205	189	60	83	65	99	123	232	526	154	226	973	1138	137	163	146	103	147	356	2074	189	121	79	k__Bacteria;p__Bacteroidetes;c__Bacteroidia;o__Bacteroidales;f__Bacteroidaceae;g__Bacteroides;s__
OTU_44	375	249	485	305	349	142	209	222	362	595	284	402	517	608	257	357	455	265	271	329	465	564	454	430	k__Bacteria;p__Bacteroidetes;c__Bacteroidia;o__Bacteroidales;f__Rikenellaceae;g__;s__
OTU_45	257	303	132	292	95	272	68	63	658	286	449	386	258	242	378	224	151	337	135	98	76	338	798	742	k__Bacteria;p__Firmicutes;c__Clostridia;o__Clostridiales;f__Lachnospiraceae
OTU_46	169	222	495	537	535	200	121	134	235	200	285	246	193	180	388	221	84	231	178	148	40	181	179	157	k__Bacteria;p__Firmicutes;c__Erysipelotrichia;o__Erysipelotrichales;f__Erysipelotrichaceae
OTU_47	248	208	174	174	215	41	22	33	88	81	80	79	131	105	540	435	189	139	146	89	51	224	171	205	k__Bacteria;p__Bacteroidetes;c__Bacteroidia;o__Bacteroidales;f__Muribaculaceae;g__;s__
OTU_48	210	224	207	228	196	378	247	314	388	289	260	343	291	238	208	169	231	218	188	98	118	286	266	315	k__Bacteria;p__Firmicutes;c__Clostridia;o__Clostridiales;f__Lachnospiraceae
OTU_49	235	139	192	88	118	82	107	129	153	416	185	181	244	304	55	73	64	89	121	111	232	190	128	68	k__Bacteria;p__Bacteroidetes;c__Bacteroidia;o__Bacteroidales;f__Bacteroidaceae;g__Bacteroides
OTU_50	176	197	88	111	87	301	255	207	319	283	382	362	99	82	339	169	108	177	152	140	51	325	332	374	k__Bacteria;p__Tenericutes;c__Mollicutes;o__;f__;g__;s__
OTU_51	181	170	442	292	323	207	232	254	105	179	62	133	10	11	64	106	143	95	130	460	263	132	83	104	k__Bacteria;p__Bacteroidetes;c__Bacteroidia;o__Bacteroidales;f__Muribaculaceae;g__;s__
OTU_52	78	77	279	331	205	41	10	17	158	68	138	106	7	6	239	201	1438	1126	823	13	5	246	201	266	k__Bacteria;p__Firmicutes;c__Clostridia;o__Clostridiales
OTU_53	536	535	414	480	543	618	571	474	486	464	651	566	854	577	779	425	167	406	453	218	86	390	415	488	k__Bacteria;p__Tenericutes;c__Mollicutes;o__;f__;g__;s__
OTU_54	315	294	302	318	300	462	309	336	319	270	291	335	46	42	298	246	175	199	166	420	190	307	302	323	k__Bacteria;p__Firmicutes;c__Clostridia;o__Clostridiales;f__Ruminococcaceae
OTU_55	220	219	126	146	180	187	201	243	74	94	110	135	221	238	91	68	71	101	111	218	98	91	98	134	k__Bacteria;p__Firmicutes;c__Erysipelotrichia;o__Erysipelotrichales;f__Erysipelotrichaceae
OTU_56	291	324	199	124	178	381	402	292	133	170	77	140	136	197	111	120	103	179	150	419	337	178	148	162	k__Bacteria;p__Firmicutes;c__Clostridia;o__Clostridiales
OTU_57	95	98	187	245	290	143	139	98	235	288	366	345	143	101	42	36	104	135	141	76	35	226	232	204	k__Bacteria;p__Tenericutes;c__Mollicutes;o__;f__;g__;s__
OTU_58	170	199	123	96	84	331	222	220	152	104	99	105	26	22	62	81	785	374	306	121	43	72	72	94	k__Bacteria;p__Firmicutes;c__Clostridia;o__Clostridiales
OTU_59	235	218	186	215	226	269	171	161	128	78	97	92	16	18	162	132	401	380	306	184	92	171	158	262	k__Bacteria;p__Firmicutes;c__Clostridia;o__Clostridiales;f__Ruminococcaceae
OTU_60	35	33	193	296	193	59	48	61	87	116	142	114	189	149	356	694	37	122	88	287	77	233	200	257	k__Archaea;p__Euryarchaeota;c__Methanobacteria;o__Methanobacteriales;f__Methanobacteriaceae;g__Methanobrevibacter;s__Methanobrevibacter_ruminantium
OTU_61	137	169	138	135	418	489	741	350	183	169	106	173	310	463	56	56	439	362	309	153	70	46	49	30	k__Bacteria;p__Firmicutes;c__Clostridia;o__Clostridiales;f__Lachnospiraceae
OTU_62	95	155	136	130	123	321	362	313	395	323	503	538	141	104	299	230	173	232	259	73	35	91	111	108	k__Bacteria;p__Firmicutes;c__Clostridia;o__Clostridiales;f__Ruminococcaceae
OTU_63	123	130	70	57	85	192	168	228	107	199	88	135	133	207	93	54	60	84	123	392	264	91	134	98	k__Bacteria;p__Firmicutes;c__Clostridia;o__Clostridiales;f__Ruminococcaceae;g__Intestinimonas
OTU_64	50	79	130	65	86	513	324	450	20	68	15	37	129	197	3	26	174	189	162	273	632	58	66	57	k__Bacteria;p__Bacteroidetes;c__Bacteroidia;o__Bacteroidales;f__Prevotellaceae
OTU_65	50	58	58	105	76	195	131	208	87	70	140	77	44	49	307	269	126	313	239	17	11	340	336	370	k__Bacteria;p__unidentified_Bacteria;c__unidentified_Bacteria;o__unidentified_Bacteria;f__unidentified_Bacteria;g__Candidatus_Saccharimonas;s__
OTU_66	25	23	17	10	11	19	39	21	157	448	257	209	171	254	359	596	59	37	69	538	260	31	21	17	k__Bacteria;p__Bacteroidetes;c__Bacteroidia;o__Bacteroidales;f__Prevotellaceae
OTU_67	27	73	245	229	258	331	717	607	50	77	54	57	15	14	49	26	34	23	19	105	113	28	22	21	k__Bacteria;p__Bacteroidetes;c__Bacteroidia;o__Bacteroidales;f__Rikenellaceae;g__Alistipes;s__
OTU_68	87	39	324	174	201	114	195	219	129	219	106	165	16	19	48	52	111	53	90	87	153	176	103	80	k__Bacteria;p__Bacteroidetes;c__Bacteroidia;o__Bacteroidales;f__Rikenellaceae;g__;s__
OTU_69	212	139	154	83	102	78	86	141	111	214	130	169	128	91	150	66	152	159	224	73	139	108	121	69	k__Bacteria;p__Bacteroidetes;c__Bacteroidia;o__Bacteroidales;f__Rikenellaceae;g__Alistipes;s__
OTU_70	368	886	200	454	373	541	258	305	108	90	139	129	143	77	118	89	141	526	434	296	112	149	397	644	k__Bacteria;p__Firmicutes;c__Clostridia;o__Clostridiales;f__Ruminococcaceae;g__unidentified_Ruminococcaceae
OTU_71	81	59	16	13	4	84	74	108	206	153	186	134	179	224	99	163	228	174	204	177	94	315	335	209	k__Bacteria;p__Verrucomicrobia;c__Verrucomicrobiae;o__Verrucomicrobiales;f__Akkermansiaceae;g__Akkermansia;s__
OTU_72	143	144	178	174	149	84	129	174	86	115	131	112	173	152	76	54	80	69	116	45	47	215	166	61	k__Bacteria;p__Firmicutes;c__Clostridia;o__Clostridiales;f__Ruminococcaceae
OTU_73	356	334	273	181	217	357	348	302	104	309	116	143	196	266	44	46	134	110	144	286	321	300	268	150	k__Bacteria;p__Firmicutes;c__Clostridia;o__Clostridiales;f__Ruminococcaceae;g__unidentified_Ruminococcaceae
OTU_74	142	205	104	147	118	127	123	146	90	82	149	165	149	111	114	76	101	80	91	345	143	73	94	74	k__Bacteria;p__Firmicutes;c__Clostridia;o__Clostridiales;f__Lachnospiraceae;g__Dorea;s__
OTU_75	430	343	237	189	262	87	210	200	435	755	515	570	376	453	320	385	153	116	164	87	118	244	162	125	k__Bacteria;p__Bacteroidetes;c__Bacteroidia;o__Bacteroidales;f__Rikenellaceae;g__;s__
OTU_76	128	337	135	64	132	96	137	113	170	376	179	75	90	191	109	137	202	186	538	74	20	122	117	92	k__Bacteria;p__Bacteroidetes;c__Bacteroidia;o__Bacteroidales;f__Muribaculaceae;g__;s__
OTU_77	61	93	241	234	261	197	202	196	322	276	252	325	44	37	260	154	124	115	103	28	7	162	169	153	k__Bacteria;p__Firmicutes;c__Clostridia;o__Clostridiales;f__Ruminococcaceae
OTU_78	66	83	140	186	147	146	112	77	195	161	220	147	20	30	72	62	125	228	198	3	0	38	27	50	k__Bacteria;p__Tenericutes;c__Mollicutes
OTU_79	477	532	272	591	366	272	321	254	199	191	467	357	299	208	447	208	113	177	227	297	110	148	230	290	k__Bacteria;p__Firmicutes;c__Clostridia;o__Clostridiales;f__unidentified_Clostridiales;g__unidentified_Clostridiales
OTU_80	472	318	142	185	125	459	229	689	192	92	84	172	475	421	76	51	331	350	143	160	174	243	342	267	k__Bacteria;p__Firmicutes;c__Clostridia;o__Clostridiales;f__Ruminococcaceae
OTU_81	181	169	240	269	275	127	236	244	65	151	93	175	375	296	127	63	118	155	227	53	57	174	188	77	k__Bacteria;p__Bacteroidetes;c__Bacteroidia;o__Bacteroidales
OTU_82	60	73	23	35	42	82	69	78	188	297	252	236	175	185	31	16	62	73	70	256	138	57	86	74	k__Bacteria;p__Planctomycetes;c__Planctomycetacia;o__;f__;g__;s__
OTU_83	155	121	65	38	66	201	140	192	174	155	145	147	9	3	83	54	257	312	346	27	15	192	189	152	k__Bacteria;p__Firmicutes;c__Clostridia;o__Clostridiales;f__Ruminococcaceae;g__unidentified_Ruminococcaceae
OTU_84	134	181	96	80	97	195	237	203	85	120	39	75	133	185	64	84	45	70	86	233	232	147	155	119	k__Bacteria;p__Firmicutes;c__Clostridia;o__Clostridiales;f__Ruminococcaceae
OTU_85	114	75	54	94	56	83	82	47	95	46	167	103	139	96	131	70	66	71	51	213	93	87	116	84	k__Bacteria;p__Firmicutes;c__Clostridia;o__Clostridiales;f__Lachnospiraceae
OTU_86	217	266	185	243	272	183	113	201	197	219	307	330	24	17	169	103	163	326	355	53	28	222	424	600	k__Bacteria;p__Firmicutes;c__Clostridia;o__Clostridiales;f__Ruminococcaceae;g__unidentified_Ruminococcaceae;s__Ruminococcus_bromii
OTU_87	53	29	113	67	77	17	29	36	171	448	329	307	129	89	74	47	43	41	52	92	98	22	22	8	k__Bacteria;p__Bacteroidetes;c__Bacteroidia;o__Bacteroidales
OTU_88	135	122	51	55	85	123	84	140	187	202	206	230	61	66	195	83	24	102	133	83	64	131	138	116	k__Bacteria;p__Tenericutes;c__Mollicutes;o__;f__;g__;s__
OTU_89	168	144	189	88	156	117	81	209	170	338	167	256	137	155	126	71	139	148	215	187	303	134	158	71	k__Bacteria;p__Bacteroidetes;c__Bacteroidia;o__Bacteroidales;f__Rikenellaceae;g__Alistipes;s__
OTU_90	105	86	50	45	46	27	54	56	139	270	174	189	105	112	36	26	26	38	58	41	40	119	92	65	k__Bacteria;p__Bacteroidetes;c__Bacteroidia;o__Bacteroidales;f__Bacteroidaceae;g__Bacteroides
OTU_91	76	58	257	83	732	58	187	113	29	44	89	117	39	52	28	32	160	188	171	39	22	12	25	17	k__Bacteria;p__Firmicutes;c__Clostridia;o__Clostridiales;f__Lachnospiraceae
OTU_92	292	314	50	57	34	223	188	239	84	118	74	92	206	297	44	49	44	29	60	396	204	58	58	67	k__Bacteria;p__Firmicutes;c__Clostridia;o__Clostridiales;f__Ruminococcaceae
OTU_93	101	159	104	46	57	199	319	240	42	162	41	127	82	144	48	18	16	34	61	279	242	44	37	44	k__Bacteria;p__Firmicutes;c__Clostridia;o__Clostridiales;f__Lachnospiraceae;g__Tyzzerella
OTU_94	166	188	146	157	128	444	128	362	125	134	89	149	20	34	55	62	210	158	120	118	122	105	101	62	k__Bacteria;p__Firmicutes;c__Clostridia;o__Clostridiales;f__Ruminococcaceae
OTU_95	127	167	59	60	125	109	102	63	209	173	611	329	56	62	93	47	138	280	137	12	8	39	44	68	k__Bacteria;p__Firmicutes;c__Clostridia;o__Clostridiales;f__Lachnospiraceae;g__Cellulosilyticum;s__
OTU_96	191	184	11	10	10	50	61	17	123	109	220	144	145	123	304	213	37	22	35	331	125	60	75	78	k__Bacteria;p__Firmicutes;c__Clostridia;o__Clostridiales;f__unidentified_Clostridiales;g__unidentified_Clostridiales
OTU_97	359	206	250	72	60	70	60	93	164	461	163	186	575	660	111	105	151	135	152	320	1590	193	132	71	k__Bacteria;p__Bacteroidetes;c__Bacteroidia;o__Bacteroidales;f__Bacteroidaceae;g__Bacteroides;s__
OTU_98	164	170	136	132	115	65	117	91	75	90	84	95	208	169	189	106	233	216	230	139	139	70	101	58	k__Bacteria;p__Firmicutes;c__Clostridia;o__Clostridiales;f__Ruminococcaceae
OTU_99	32	63	147	149	137	107	79	89	43	40	28	36	175	157	19	21	79	121	101	26	23	129	113	88	k__Bacteria;p__Firmicutes;c__Erysipelotrichia;o__Erysipelotrichales;f__Erysipelotrichaceae;g__Erysipelatoclostridium;s__
OTU_100	126	135	87	106	140	105	94	98	134	109	200	154	98	76	171	105	22	69	71	99	52	103	89	123	k__Bacteria;p__Tenericutes;c__Mollicutes;o__;f__;g__;s__
OTU_101	127	147	95	97	94	177	128	98	90	58	57	80	128	121	119	114	77	55	61	161	107	89	69	71	k__Bacteria;p__Firmicutes;c__Clostridia;o__Clostridiales;f__unidentified_Clostridiales
OTU_102	173	107	92	70	52	133	109	107	123	142	117	153	159	191	79	84	140	103	111	170	188	103	68	72	k__Bacteria;p__Firmicutes;c__Clostridia;o__Clostridiales;f__Ruminococcaceae
OTU_103	73	78	109	81	80	119	98	88	32	35	15	38	95	142	201	160	113	56	46	254	190	51	45	47	k__Bacteria;p__Firmicutes;c__Clostridia;o__Clostridiales;f__Ruminococcaceae
OTU_104	7	4	15	25	10	5	1	2	6	7	17	5	10	5	6	7	1	8	5	7	8	699	786	658	k__Archaea;p__Euryarchaeota;c__Methanobacteria;o__Methanobacteriales;f__Methanobacteriaceae;g__Methanobrevibacter;s__
OTU_105	154	125	57	56	59	52	64	38	123	201	106	159	48	37	121	75	303	342	334	40	42	146	114	158	k__Bacteria;p__Melainabacteria
OTU_106	199	153	2	3	2	140	81	129	85	116	35	55	38	34	19	28	41	33	30	40	123	91	76	95	k__Bacteria;p__Bacteroidetes;c__Bacteroidia;o__Bacteroidales
OTU_107	41	39	100	122	88	72	50	46	60	48	69	46	5	10	95	100	36	90	76	0	1	121	99	230	k__Bacteria;p__Tenericutes;c__Mollicutes;o__;f__;g__;s__
OTU_108	124	146	109	107	67	145	188	150	220	183	241	234	241	274	394	296	147	100	146	119	93	282	292	179	k__Bacteria;p__Firmicutes;c__Clostridia;o__Clostridiales;f__Christensenellaceae;g__;s__
OTU_109	147	95	100	57	77	43	78	89	49	94	55	80	91	150	111	131	171	118	133	27	67	58	37	41	k__Bacteria;p__Bacteroidetes;c__Bacteroidia;o__Bacteroidales;f__Rikenellaceae;g__;s__
OTU_110	68	74	15	21	21	59	58	52	151	101	146	168	35	35	81	80	63	42	59	75	44	62	51	56	k__Bacteria;p__Firmicutes;c__Clostridia;o__Clostridiales
OTU_111	139	192	81	93	119	113	93	122	56	66	87	66	264	156	138	67	129	122	139	32	33	143	180	113	k__Bacteria;p__Firmicutes;c__Clostridia;o__Clostridiales
OTU_112	59	54	82	78	64	76	69	97	105	126	107	107	1	3	20	14	8	12	12	1	2	139	98	149	k__Bacteria;p__Bacteroidetes;c__Bacteroidia;o__Bacteroidales;f__Muribaculaceae;g__;s__
OTU_113	34	43	44	28	36	39	54	64	37	64	34	46	3	4	45	54	204	173	230	84	55	99	83	92	k__Bacteria;p__Bacteroidetes;c__Bacteroidia;o__Bacteroidales;f__Muribaculaceae;g__;s__
OTU_114	79	117	155	142	146	130	246	167	233	258	249	277	105	94	264	195	131	117	168	130	85	157	182	123	k__Bacteria;p__Firmicutes;c__Clostridia;o__Clostridiales;f__Christensenellaceae;g__;s__
OTU_115	99	58	38	32	30	81	55	76	83	76	60	62	77	89	58	30	56	54	57	110	126	78	77	67	k__Bacteria;p__Firmicutes;c__Clostridia;o__Clostridiales;f__Ruminococcaceae
OTU_116	48	61	82	127	101	23	21	17	85	47	78	57	45	46	133	118	81	95	80	19	11	56	74	100	k__Bacteria
OTU_117	5	0	1	2	0	3	0	0	2	6	2	3	328	304	15	17	128	179	110	0	4	67	81	69	k__Bacteria;p__Bacteroidetes;c__Bacteroidia;o__Bacteroidales;f__Prevotellaceae;g__Alloprevotella;s__
OTU_118	256	221	82	150	137	120	115	126	61	63	74	73	140	121	94	36	23	39	34	24	26	45	62	48	k__Bacteria;p__Tenericutes;c__Mollicutes;o__;f__;g__;s__
OTU_119	70	72	153	192	137	124	38	63	209	114	161	146	45	46	203	165	196	221	121	49	27	194	239	260	k__Bacteria;p__Firmicutes;c__Clostridia;o__Clostridiales;f__Lachnospiraceae
OTU_120	37	83	21	11	13	186	258	191	139	123	59	128	25	36	140	101	132	131	138	115	63	59	70	59	k__Bacteria;p__Firmicutes;c__Clostridia;o__Clostridiales;f__Christensenellaceae;g__;s__
OTU_121	76	69	296	224	257	72	55	79	75	78	63	102	304	276	160	99	65	71	63	115	90	101	107	89	k__Bacteria;p__Firmicutes;c__Clostridia;o__Clostridiales;f__Ruminococcaceae;g__unidentified_Ruminococcaceae;s__rumen_bacterium_NK4A214
OTU_122	101	95	66	71	51	94	35	72	100	109	100	196	115	90	95	83	84	120	120	137	63	144	147	130	k__Bacteria;p__Firmicutes;c__Erysipelotrichia;o__Erysipelotrichales;f__Erysipelotrichaceae
OTU_123	77	80	203	119	186	136	156	151	24	35	23	26	31	47	29	27	30	32	29	34	39	29	30	23	k__Bacteria;p__Firmicutes;c__Clostridia;o__Clostridiales;f__Ruminococcaceae
OTU_124	172	135	319	223	240	14	17	23	190	336	148	197	60	76	91	140	89	124	75	32	58	6	10	10	k__Bacteria;p__Bacteroidetes;c__Bacteroidia;o__Bacteroidales;f__Prevotellaceae;g__Alloprevotella;s__
OTU_125	111	73	81	171	114	77	54	68	135	126	218	160	66	55	119	86	57	149	140	17	4	98	77	116	k__Bacteria;p__unidentified_Bacteria;c__unidentified_Bacteria;o__unidentified_Bacteria;f__unidentified_Bacteria;g__Candidatus_Saccharimonas;s__
OTU_126	17	10	297	206	785	7	41	49	44	142	67	131	2	6	3	2	72	162	175	3	1	22	13	6	k__Bacteria;p__Spirochaetes;c__Spirochaetia;o__Spirochaetales;f__Spirochaetaceae;g__unidentified_Spirochaetaceae;s__Treponema_porcinum
OTU_127	159	185	143	119	200	169	281	378	51	120	59	68	58	35	84	22	73	69	132	15	17	151	181	94	k__Bacteria;p__Bacteroidetes;c__Bacteroidia;o__Bacteroidales;f__Rikenellaceae;g__Alistipes;s__
OTU_128	74	32	35	71	36	106	22	171	163	96	50	188	12	10	25	30	112	100	80	3	9	47	55	46	k__Bacteria;p__Firmicutes;c__Clostridia;o__Clostridiales;f__Ruminococcaceae;g__;s__
OTU_129	90	123	227	284	195	4	0	0	55	70	76	100	3	2	5	0	2	4	10	0	2	3	0	0	k__Bacteria;p__Firmicutes;c__Clostridia;o__Clostridiales;f__Ruminococcaceae;g__unidentified_Ruminococcaceae;s__Ruminococcus_sp_YE281
OTU_130	188	204	134	106	136	117	131	116	243	179	277	201	192	187	132	72	59	66	76	99	42	156	133	169	k__Bacteria;p__Firmicutes;c__Clostridia;o__Clostridiales;f__Ruminococcaceae
OTU_131	270	409	277	222	248	342	415	427	268	232	179	258	129	116	267	202	297	206	264	187	153	242	274	168	k__Bacteria;p__Firmicutes;c__Clostridia;o__Clostridiales;f__Christensenellaceae;g__;s__
OTU_132	101	92	51	62	85	116	319	374	21	39	19	25	61	54	31	18	59	33	58	26	28	75	72	21	k__Bacteria;p__Bacteroidetes;c__Bacteroidia;o__Bacteroidales;f__Rikenellaceae;g__;s__
OTU_133	628	713	794	653	693	656	706	636	720	718	556	655	628	723	627	514	604	557	679	889	586	773	729	514	k__Bacteria;p__Firmicutes;c__Clostridia;o__Clostridiales;f__Ruminococcaceae;g__;s__
OTU_134	256	189	203	260	105	187	91	214	231	92	128	279	319	286	210	148	83	83	34	120	128	243	329	300	k__Bacteria;p__Firmicutes;c__Clostridia;o__Clostridiales;f__Christensenellaceae;g__;s__
OTU_135	78	44	110	50	72	24	17	31	46	105	52	63	42	55	41	40	7	10	15	28	67	98	81	35	k__Bacteria;p__Bacteroidetes;c__Bacteroidia;o__Bacteroidales;f__Bacteroidaceae;g__Bacteroides
OTU_136	81	60	52	32	38	50	92	95	36	84	29	46	79	87	6	9	13	6	12	259	262	49	51	39	k__Bacteria;p__Bacteroidetes;c__Bacteroidia
OTU_137	60	73	38	28	39	45	41	92	217	206	108	181	141	98	47	41	34	40	58	566	289	23	39	21	k__Bacteria;p__Spirochaetes;c__Spirochaetia;o__Spirochaetales;f__Spirochaetaceae
OTU_138	61	95	81	95	84	39	24	19	69	80	128	74	77	74	143	100	19	83	63	21	8	72	57	84	k__Bacteria;p__Firmicutes;c__Erysipelotrichia;o__Erysipelotrichales;f__Erysipelotrichaceae
OTU_139	39	53	98	39	64	193	124	198	19	32	8	14	4	4	13	27	97	112	98	98	112	32	51	28	k__Bacteria;p__Bacteroidetes;c__Bacteroidia;o__Bacteroidales
OTU_140	92	63	174	222	142	90	42	39	153	89	151	100	36	25	83	71	121	134	90	13	11	93	78	93	k__Bacteria;p__Firmicutes;c__Clostridia;o__Clostridiales;f__Eubacteriaceae;g__Anaerofustis;s__
OTU_141	66	60	39	41	21	42	41	33	66	16	17	28	21	30	21	39	0	2	1	630	195	60	89	42	k__Bacteria;p__Bacteroidetes;c__Bacteroidia;o__Bacteroidales;f__;g__;s__
OTU_142	77	65	10	14	12	36	49	41	130	161	227	217	37	44	3	4	9	25	24	13	11	12	15	15	k__Bacteria;p__Tenericutes;c__Mollicutes;o__;f__;g__;s__
OTU_143	22	33	89	88	120	35	44	39	48	27	66	41	56	100	4	8	150	156	148	8	13	3	4	2	k__Bacteria;p__Firmicutes;c__Clostridia;o__Clostridiales;f__Lachnospiraceae
OTU_144	74	115	62	82	69	58	103	81	65	65	74	61	97	103	74	45	42	33	41	113	42	28	41	26	k__Bacteria;p__Firmicutes;c__Clostridia;o__Clostridiales;f__Christensenellaceae;g__;s__
OTU_145	53	77	108	175	176	50	53	28	59	72	138	85	87	95	90	56	21	117	116	49	25	119	132	128	k__Bacteria;p__Firmicutes
OTU_146	8	5	29	22	26	3	0	1	4	2	0	0	49	50	49	67	40	59	78	229	233	129	97	78	k__Bacteria;p__Bacteroidetes;c__Bacteroidia;o__Bacteroidales;f__Rikenellaceae;g__;s__
OTU_147	37	33	117	127	121	27	25	11	116	65	137	111	32	25	61	60	52	90	69	9	10	41	43	63	k__Bacteria;p__Firmicutes;c__Clostridia;o__Clostridiales;f__Ruminococcaceae
OTU_148	85	92	26	54	62	35	33	28	8	4	13	11	300	231	0	1	13	29	25	19	9	1	2	0	k__Bacteria;p__Tenericutes;c__Mollicutes;o__;f__;g__;s__
OTU_149	99	44	16	4	3	34	17	28	139	80	39	77	98	133	16	22	65	57	37	184	603	107	48	69	k__Bacteria;p__Verrucomicrobia;c__Verrucomicrobiae;o__Verrucomicrobiales;f__Akkermansiaceae;g__Akkermansia;s__
OTU_150	51	51	27	40	41	23	19	18	113	154	205	183	150	81	124	68	31	74	50	39	12	43	44	43	k__Bacteria;p__Tenericutes;c__Mollicutes;o__;f__;g__;s__
OTU_151	45	15	63	46	54	12	22	16	4	6	11	6	222	190	31	40	266	221	291	13	8	12	11	14	k__Bacteria;p__Bacteroidetes;c__Bacteroidia;o__Bacteroidales;f__Muribaculaceae
OTU_152	25	36	56	38	48	98	104	137	45	73	46	63	122	126	10	13	29	35	23	99	76	216	228	161	k__Bacteria;p__Firmicutes;c__Clostridia;o__Clostridiales;f__Ruminococcaceae
OTU_153	52	76	41	42	48	93	58	91	56	75	81	97	124	95	76	45	13	33	32	17	26	60	72	36	k__Bacteria;p__Firmicutes;c__Erysipelotrichia;o__Erysipelotrichales;f__Erysipelotrichaceae
OTU_154	1	2	5	2	4	0	1	0	0	0	4	1	425	492	18	17	0	0	1	1	0	3	2	3	k__Bacteria;p__Bacteroidetes;c__Bacteroidia;o__Bacteroidales
OTU_155	55	53	25	32	59	59	98	111	4	17	13	17	16	7	57	29	10	17	15	8	15	96	122	63	k__Bacteria;p__Firmicutes;c__Clostridia;o__Clostridiales;f__Ruminococcaceae
OTU_156	36	24	48	82	39	47	27	43	48	28	62	52	4	3	162	159	17	59	35	45	40	136	98	179	k__Bacteria;p__unidentified_Bacteria;c__unidentified_Bacteria;o__unidentified_Bacteria;f__unidentified_Bacteria;g__Candidatus_Saccharimonas;s__
OTU_157	4	2	20	8	16	43	47	65	80	141	72	108	1	2	4	5	97	98	89	56	31	13	4	16	k__Bacteria;p__Bacteroidetes;c__Bacteroidia;o__Bacteroidales;f__Prevotellaceae;g__;s__
OTU_158	362	176	480	297	349	90	134	135	203	367	194	217	168	187	279	382	143	112	116	134	199	155	132	84	k__Bacteria;p__Bacteroidetes;c__Bacteroidia;o__Bacteroidales;f__Rikenellaceae;g__;s__
OTU_159	44	80	141	149	170	76	99	78	40	64	56	57	134	140	68	42	69	55	83	51	83	114	90	73	k__Bacteria;p__Firmicutes;c__Clostridia;o__Clostridiales;f__Defluviitaleaceae;g__;s__
OTU_160	86	78	66	80	69	63	89	64	308	78	78	65	70	94	66	78	65	47	69	114	78	82	59	96	k__Bacteria;p__Proteobacteria;c__Gammaproteobacteria;o__Pseudomonadales;f__Pseudomonadaceae;g__Pseudomonas;s__Pseudomonas_fragi
OTU_161	51	50	15	20	15	26	26	21	102	129	358	236	88	35	33	15	71	106	31	1	1	8	20	14	k__Bacteria;p__Firmicutes;c__Clostridia;o__Clostridiales;f__unidentified_Clostridiales;g__unidentified_Clostridiales
OTU_162	291	270	126	146	198	256	308	254	296	233	300	228	153	150	247	204	330	308	418	100	62	263	253	284	k__Bacteria;p__Firmicutes;c__Clostridia;o__Clostridiales;f__Ruminococcaceae;g__;s__
OTU_163	8	17	247	204	250	30	83	67	15	11	17	15	22	15	12	10	5	5	10	9	19	86	54	44	k__Bacteria;p__Bacteroidetes;c__Bacteroidia;o__Bacteroidales;f__Rikenellaceae;g__;s__
OTU_164	67	61	93	78	88	26	40	50	35	80	38	52	52	58	37	17	50	62	91	15	21	56	69	41	k__Bacteria;p__Bacteroidetes;c__Bacteroidia;o__Bacteroidales;f__Rikenellaceae;g__Alistipes;s__
OTU_165	66	38	87	64	57	55	43	86	42	23	23	39	63	45	58	21	30	22	16	35	31	87	80	46	k__Bacteria;p__Firmicutes;c__Clostridia;o__Clostridiales;f__Ruminococcaceae;g__;s__
OTU_166	120	139	102	110	116	85	128	112	141	102	141	116	116	107	94	61	128	117	134	130	55	78	98	67	k__Bacteria;p__Firmicutes;c__Clostridia;o__Clostridiales;f__Christensenellaceae;g__;s__
OTU_167	41	39	132	130	195	43	46	38	27	27	44	45	5	9	21	17	6	9	16	3	1	11	5	10	k__Bacteria;p__Firmicutes;c__Clostridia;o__Clostridiales;f__Ruminococcaceae
OTU_168	272	178	81	65	93	47	125	118	130	276	168	167	75	77	299	197	49	36	52	99	109	285	220	141	k__Bacteria;p__Bacteroidetes;c__Bacteroidia;o__Bacteroidales;f__Rikenellaceae;g__;s__
OTU_169	56	35	89	70	105	2	4	1	1	1	1	0	0	1	66	28	71	83	124	2	1	57	49	47	k__Bacteria;p__Bacteroidetes;c__Bacteroidia;o__Bacteroidales
OTU_170	41	74	51	52	76	30	20	19	46	57	91	52	49	48	144	84	15	36	56	20	6	48	59	57	k__Bacteria;p__Firmicutes;c__Erysipelotrichia;o__Erysipelotrichales;f__Erysipelotrichaceae
OTU_171	18	11	1	1	0	3	0	0	0	1	0	0	463	284	0	0	41	36	76	4	0	31	28	19	k__Bacteria;p__Bacteroidetes;c__Bacteroidia;o__Bacteroidales;f__Rikenellaceae;g__;s__
OTU_172	46	35	59	51	65	56	50	71	13	48	16	32	145	134	18	15	32	41	35	65	83	41	56	26	k__Bacteria;p__Firmicutes;c__Clostridia;o__Clostridiales;f__Ruminococcaceae;g__Candidatus_Soleaferrea;s__
OTU_173	92	43	64	45	43	13	6	24	58	50	28	69	62	52	20	10	47	59	64	49	112	71	98	53	k__Bacteria;p__Bacteroidetes;c__Bacteroidia;o__Bacteroidales;f__Rikenellaceae;g__Alistipes;s__
OTU_174	124	98	66	81	148	89	96	90	140	192	209	174	48	39	136	53	14	59	51	76	43	70	103	97	k__Bacteria;p__Tenericutes;c__Mollicutes;o__;f__;g__;s__
OTU_175	33	39	1	2	2	78	89	79	33	27	29	34	62	50	47	26	54	34	65	21	14	74	89	81	k__Bacteria;p__Firmicutes;c__Clostridia;o__Clostridiales;f__Ruminococcaceae
OTU_176	66	76	40	54	95	46	66	61	24	31	25	42	70	64	29	19	37	37	55	22	14	59	79	55	k__Bacteria;p__Firmicutes;c__Clostridia;o__Clostridiales;f__Ruminococcaceae
OTU_177	2	8	15	13	15	40	47	48	97	103	50	66	67	73	27	33	143	97	105	17	10	1	0	0	k__Bacteria
OTU_178	92	86	21	31	49	57	97	70	80	65	68	86	69	97	80	34	100	104	124	82	48	74	81	64	k__Bacteria;p__Firmicutes;c__Clostridia;o__Clostridiales;f__Ruminococcaceae
OTU_179	21	13	78	68	52	44	70	88	31	67	43	45	237	180	49	31	28	23	38	34	39	71	79	25	k__Bacteria;p__Bacteroidetes;c__Bacteroidia;o__Bacteroidales;f__;g__;s__
OTU_180	44	59	134	122	181	71	68	40	124	144	119	107	51	46	68	47	55	115	129	16	9	63	104	116	k__Bacteria;p__Firmicutes;c__Clostridia;o__Clostridiales;f__Ruminococcaceae;g__unidentified_Ruminococcaceae
OTU_181	43	35	0	0	2	47	17	35	12	13	15	17	9	2	4	1	285	192	225	1	2	15	14	12	k__Bacteria;p__Firmicutes;c__Clostridia;o__Clostridiales
OTU_182	250	334	256	254	294	208	247	198	260	294	284	241	382	379	395	271	314	208	277	293	419	375	324	263	k__Bacteria;p__Firmicutes;c__Clostridia;o__Clostridiales;f__Ruminococcaceae;g__;s__
OTU_183	59	63	87	87	93	102	43	90	104	95	125	105	157	126	74	40	32	82	98	55	39	120	154	122	k__Bacteria;p__Tenericutes;c__Mollicutes;o__;f__;g__;s__
OTU_184	58	44	16	13	36	98	97	68	15	20	17	25	46	25	23	17	42	36	50	13	3	22	34	25	k__Bacteria;p__Firmicutes;c__Clostridia;o__Clostridiales;f__Ruminococcaceae
OTU_185	6	22	321	375	274	29	16	17	15	3	9	11	0	4	53	27	38	20	21	17	4	27	14	17	k__Bacteria;p__Firmicutes;c__Clostridia;o__Clostridiales;f__Ruminococcaceae
OTU_186	127	67	92	38	77	12	10	9	11	25	14	11	44	30	5	4	22	15	21	116	191	8	7	8	k__Bacteria;p__Bacteroidetes;c__Bacteroidia;o__Bacteroidales;f__Prevotellaceae
OTU_187	128	117	61	54	46	65	102	83	53	76	41	47	82	102	53	45	76	60	46	96	91	40	34	26	k__Bacteria;p__Firmicutes;c__Clostridia;o__Clostridiales;f__Ruminococcaceae;g__;s__
OTU_188	28	33	21	20	36	137	185	181	27	18	14	19	92	85	51	25	39	49	46	38	23	59	50	38	k__Bacteria;p__Firmicutes;c__Clostridia;o__Clostridiales;f__Ruminococcaceae;g__Candidatus_Soleaferrea;s__
OTU_189	59	35	4	5	6	45	34	44	94	81	97	92	47	44	17	9	3	9	10	108	50	88	79	79	k__Bacteria;p__Tenericutes;c__Mollicutes;o__;f__;g__;s__
OTU_190	107	111	51	35	43	76	104	57	40	54	24	35	12	14	10	35	41	31	22	114	55	58	40	37	k__Bacteria;p__Firmicutes;c__Clostridia;o__Clostridiales;f__Ruminococcaceae
OTU_191	73	58	61	72	67	82	70	61	96	89	63	81	86	75	59	32	79	68	100	74	72	83	93	74	k__Bacteria;p__Firmicutes;c__Clostridia;o__Clostridiales
OTU_192	71	48	35	23	13	40	18	28	85	59	15	46	144	230	13	20	145	191	144	502	766	111	81	82	k__Bacteria;p__Verrucomicrobia;c__Verrucomicrobiae;o__Verrucomicrobiales;f__Akkermansiaceae;g__Akkermansia;s__
OTU_193	25	17	102	119	83	27	24	30	50	65	92	80	2	3	28	20	28	111	95	2	1	1	4	8	k__Bacteria;p__unidentified_Bacteria;c__unidentified_Bacteria;o__unidentified_Bacteria;f__unidentified_Bacteria;g__Candidatus_Saccharimonas;s__
OTU_194	177	113	3	3	1	46	61	61	142	269	135	192	99	75	101	54	107	80	126	92	138	84	67	44	k__Bacteria;p__Bacteroidetes;c__Bacteroidia;o__Bacteroidales;f__Rikenellaceae;g__;s__
OTU_195	36	33	53	42	51	61	103	102	44	73	36	49	54	47	42	28	47	26	24	9	5	36	43	13	k__Bacteria;p__Firmicutes;c__Clostridia;o__Clostridiales;f__Ruminococcaceae;g__;s__
OTU_196	137	127	56	54	45	115	84	97	426	287	360	407	95	95	215	131	145	95	129	310	164	192	199	237	k__Bacteria;p__Firmicutes;c__Clostridia;o__Clostridiales
OTU_197	69	57	234	290	309	68	76	65	88	64	86	79	9	7	198	106	19	50	34	45	20	38	41	30	k__Bacteria;p__Firmicutes;c__Clostridia;o__Clostridiales;f__Ruminococcaceae
OTU_198	19	31	4	4	14	26	31	21	34	63	30	64	114	73	57	45	7	9	23	71	14	15	12	16	k__Bacteria;p__Firmicutes;c__Clostridia;o__Clostridiales;f__Ruminococcaceae;g__unidentified_Ruminococcaceae;s__Clostridium_sp_MC_40
OTU_199	12	30	39	46	40	161	197	155	28	21	34	24	33	35	22	19	27	30	45	6	5	13	13	11	k__Bacteria;p__Firmicutes;c__Clostridia;o__Clostridiales;f__Lachnospiraceae;g__Butyrivibrio;s__
OTU_200	160	145	244	183	210	125	203	185	140	139	123	131	271	266	171	89	100	106	135	169	194	156	165	85	k__Bacteria;p__Firmicutes;c__Clostridia;o__Clostridiales;f__Ruminococcaceae
OTU_201	125	131	22	23	29	31	60	38	124	124	96	126	84	52	95	75	27	32	49	162	77	36	44	28	k__Bacteria;p__Firmicutes;c__Clostridia;o__Clostridiales;f__Christensenellaceae;g__;s__
OTU_202	39	49	170	188	156	119	95	98	91	90	104	111	0	1	249	197	149	186	176	43	50	39	43	38	k__Bacteria;p__Firmicutes;c__Clostridia;o__Clostridiales;f__Lachnospiraceae;g__Anaerosporobacter;s__
OTU_203	140	87	103	76	85	20	17	29	63	87	78	81	70	50	19	13	46	31	23	121	154	30	36	37	k__Bacteria;p__Bacteroidetes;c__Bacteroidia;o__Bacteroidales
OTU_204	69	87	91	68	46	91	59	53	85	73	101	137	91	100	74	51	61	42	44	74	29	58	60	43	k__Bacteria;p__Firmicutes;c__Clostridia;o__Clostridiales;f__Lachnospiraceae
OTU_205	23	33	91	38	49	40	62	91	30	90	20	36	37	57	0	3	14	7	13	76	73	40	34	13	k__Bacteria;p__Bacteroidetes;c__Bacteroidia;o__Bacteroidales;f__Prevotellaceae;g__;s__
OTU_206	4	58	56	7	7	35	54	5	16	15	24	5	5	3	334	1	3	20	2	0	2	1	6	56	k__Bacteria;p__Proteobacteria;c__Alphaproteobacteria;o__Sphingomonadales;f__Sphingomonadaceae;g__Sphingomonas;s__Sphingomonas_leidyi
OTU_207	41	54	48	72	60	36	55	48	48	45	51	63	41	21	76	44	27	35	40	25	16	74	75	64	k__Bacteria;p__Firmicutes;c__Clostridia;o__Clostridiales;f__Ruminococcaceae
OTU_208	37	34	8	8	13	53	41	73	7	12	23	19	86	74	24	17	6	9	8	31	23	59	96	58	k__Bacteria;p__Firmicutes;c__Clostridia;o__Clostridiales;f__Ruminococcaceae
OTU_209	49	79	122	166	138	86	70	121	46	65	46	73	63	73	27	21	25	53	57	25	15	41	77	49	k__Bacteria;p__Firmicutes;c__Clostridia;o__Clostridiales;f__Christensenellaceae;g__;s__
OTU_210	69	24	68	102	36	62	16	32	152	37	71	106	63	61	99	92	85	107	37	15	11	72	66	144	k__Bacteria;p__Firmicutes;c__Clostridia;o__Clostridiales;f__Lachnospiraceae
OTU_211	70	35	78	62	103	23	32	34	6	8	9	11	162	88	9	2	56	65	93	16	18	15	17	9	k__Bacteria;p__Bacteroidetes;c__Bacteroidia;o__Bacteroidales
OTU_212	64	108	29	66	41	55	69	53	39	43	31	49	20	21	37	47	6	9	5	74	25	10	6	11	k__Bacteria;p__Firmicutes;c__Clostridia;o__Clostridiales;f__Christensenellaceae
OTU_213	30	21	15	11	16	31	46	37	52	21	29	44	240	216	156	89	88	67	71	73	82	57	49	36	k__Bacteria;p__Firmicutes;c__Clostridia;o__Clostridiales;f__Ruminococcaceae
OTU_214	76	89	30	34	44	53	136	122	25	79	22	27	64	102	37	26	24	27	43	61	220	53	55	25	k__Bacteria;p__Bacteroidetes;c__Bacteroidia;o__Bacteroidales
OTU_215	27	33	60	60	83	21	40	31	33	24	34	22	54	81	43	31	17	11	8	25	4	24	25	14	k__Bacteria;p__Firmicutes;c__Clostridia;o__Clostridiales;f__Ruminococcaceae
OTU_216	49	31	26	24	22	16	21	9	14	24	19	24	76	62	31	9	10	5	10	29	36	73	48	43	k__Bacteria;p__Bacteroidetes;c__Bacteroidia;o__Bacteroidales;f__Marinifilaceae;g__Odoribacter;s__
OTU_217	49	44	24	8	14	64	90	77	11	36	4	20	35	31	9	7	26	45	40	88	107	24	18	24	k__Bacteria;p__Firmicutes;c__Clostridia;o__Clostridiales;f__Ruminococcaceae;g__Oscillibacter
OTU_218	58	31	62	51	45	22	26	33	38	115	80	68	106	61	38	12	4	28	33	4	2	93	93	41	k__Bacteria;p__Proteobacteria
OTU_219	77	88	85	121	79	54	20	20	44	43	77	45	41	47	131	69	68	57	68	29	17	101	146	208	k__Bacteria;p__Firmicutes;c__Clostridia;o__Clostridiales;f__unidentified_Clostridiales;g__Mogibacterium;s__
OTU_220	3	3	2	0	1	3	15	5	51	128	85	145	271	197	2	1	1	2	2	0	0	112	114	57	k__Bacteria;p__Bacteroidetes;c__Bacteroidia;o__Bacteroidales;f__Rikenellaceae;g__;s__
OTU_221	75	66	37	58	32	139	66	57	6	1	4	1	1	1	158	142	21	18	5	55	38	60	36	62	k__Bacteria;p__Firmicutes;c__Clostridia;o__Clostridiales
OTU_222	56	68	34	25	23	40	28	35	66	28	38	67	56	48	49	29	8	17	19	126	89	47	25	43	k__Bacteria;p__Firmicutes;c__Clostridia;o__Clostridiales;f__Ruminococcaceae
OTU_223	146	98	14	12	17	75	38	81	155	96	110	169	245	267	145	91	149	154	133	40	25	93	127	111	k__Bacteria;p__Firmicutes;c__Clostridia;o__Clostridiales
OTU_224	32	40	38	44	30	40	14	27	45	36	45	46	74	57	42	38	70	46	44	33	14	19	21	22	k__Bacteria;p__Firmicutes;c__Clostridia;o__Clostridiales
OTU_225	60	53	98	77	87	109	83	73	19	34	11	26	21	51	20	26	39	75	56	162	132	63	81	70	k__Bacteria;p__Firmicutes;c__Clostridia;o__Clostridiales;f__Ruminococcaceae
OTU_226	2	2	1	1	0	6	1	1	7	0	2	1	2	1	1	1	337	176	100	3	1	0	0	1	k__Bacteria;p__Actinobacteria;c__unidentified_Actinobacteria;o__Bifidobacteriales;f__Bifidobacteriaceae;g__Bifidobacterium
OTU_227	118	106	41	47	65	127	128	163	4	18	10	11	16	4	6	7	62	44	28	72	77	31	41	34	k__Bacteria;p__Firmicutes;c__Clostridia;o__Clostridiales
OTU_228	44	66	34	48	43	44	37	25	57	67	126	89	95	114	171	78	171	157	119	364	192	88	164	128	k__Bacteria;p__Firmicutes;c__Clostridia;o__Clostridiales;f__unidentified_Clostridiales;g__unidentified_Clostridiales
OTU_229	27	32	41	32	33	77	81	89	54	51	45	52	51	70	95	68	41	24	37	27	28	26	21	9	k__Bacteria;p__Firmicutes;c__Clostridia;o__Clostridiales;f__Christensenellaceae;g__;s__
OTU_230	14	13	115	107	73	21	6	5	15	6	7	12	33	44	24	19	14	21	11	31	17	33	23	31	k__Bacteria;p__Firmicutes;c__Clostridia;o__Clostridiales;f__Ruminococcaceae
OTU_231	35	31	37	32	36	23	40	50	18	28	27	26	44	42	20	20	58	40	48	52	24	68	62	43	k__Bacteria;p__Firmicutes;c__Clostridia;o__Clostridiales
OTU_232	15	35	58	74	62	59	112	90	28	14	17	21	38	46	13	10	19	17	42	30	45	19	21	14	k__Bacteria;p__Firmicutes;c__Clostridia;o__Clostridiales;f__Ruminococcaceae
OTU_233	56	67	57	66	72	73	60	68	71	57	54	53	48	36	47	25	51	58	64	33	31	62	61	65	k__Bacteria;p__Firmicutes;c__Clostridia;o__Clostridiales
OTU_234	22	28	3	6	6	113	116	117	10	9	22	21	7	13	86	29	29	18	40	59	29	3	5	8	k__Bacteria;p__Firmicutes;c__Clostridia;o__Clostridiales;f__Ruminococcaceae
OTU_235	26	31	67	69	58	59	35	39	34	26	35	30	1	1	29	14	90	78	69	0	2	9	15	14	k__Bacteria;p__Firmicutes;c__Clostridia;o__Clostridiales;f__Ruminococcaceae
OTU_236	38	71	73	100	95	54	30	20	47	52	111	59	40	29	39	34	32	87	76	9	11	37	59	110	k__Bacteria;p__Firmicutes;c__Erysipelotrichia;o__Erysipelotrichales;f__Erysipelotrichaceae;g__Solobacterium
OTU_237	57	52	61	32	43	55	34	41	26	59	23	14	5	3	0	5	8	5	6	8	7	2	9	4	k__Bacteria;p__Bacteroidetes;c__Bacteroidia;o__Bacteroidales;f__Muribaculaceae;g__;s__
OTU_238	67	110	93	55	63	109	89	118	35	69	31	35	74	107	17	14	51	32	56	70	115	32	51	28	k__Bacteria;p__Firmicutes;c__Clostridia;o__Clostridiales;f__Ruminococcaceae
OTU_239	40	37	6	5	3	38	30	20	28	22	35	37	148	146	144	90	3	2	4	7	5	41	59	61	k__Bacteria;p__Tenericutes;c__Mollicutes
OTU_240	34	36	42	30	37	23	27	22	31	31	29	35	39	15	71	42	4	3	7	26	33	10	9	11	k__Bacteria;p__Bacteroidetes;c__Bacteroidia;o__Bacteroidales
OTU_241	58	43	98	88	101	72	64	86	7	2	11	7	9	14	3	2	8	18	22	11	0	1	0	3	k__Bacteria;p__Tenericutes;c__Mollicutes;o__;f__;g__;s__
OTU_242	51	44	27	18	25	10	48	46	2	17	10	9	8	12	2	0	60	35	61	10	11	7	13	7	k__Bacteria;p__Bacteroidetes;c__Bacteroidia;o__Bacteroidales;f__Barnesiellaceae;g__;s__
OTU_243	37	54	26	32	39	62	63	82	60	65	69	82	32	32	50	28	43	41	74	16	5	31	25	18	k__Bacteria;p__Firmicutes;c__Clostridia;o__Clostridiales;f__Ruminococcaceae
OTU_244	4	79	12	12	20	68	20	8	15	12	13	9	7	4	149	5	8	13	13	3	2	7	12	113	k__Bacteria;p__Proteobacteria;c__Alphaproteobacteria;o__Rhizobiales;f__Rhizobiaceae;g__Phyllobacterium
OTU_245	98	2	120	227	0	139	0	95	82	1	0	107	42	31	5	4	94	192	0	0	56	263	262	453	k__Bacteria;p__unidentified_Bacteria;c__unidentified_Bacteria;o__unidentified_Bacteria;f__unidentified_Bacteria;g__Candidatus_Saccharimonas;s__
OTU_246	63	48	87	97	93	32	27	19	46	34	63	44	31	46	101	98	37	76	67	31	10	106	88	84	k__Bacteria;p__Firmicutes;c__Erysipelotrichia;o__Erysipelotrichales;f__Erysipelotrichaceae
OTU_247	24	22	31	11	14	1	4	4	1	12	6	0	4	8	4	7	72	47	43	24	21	91	61	80	k__Bacteria;p__Bacteroidetes;c__Bacteroidia;o__Bacteroidales;f__Muribaculaceae;g__;s__
OTU_248	44	52	30	51	36	28	32	32	13	24	33	44	150	83	11	8	16	33	49	50	32	22	24	16	k__Bacteria;p__Firmicutes;c__Clostridia;o__Clostridiales;f__Ruminococcaceae;g__unidentified_Ruminococcaceae
OTU_249	0	4	0	0	0	3	0	1	6	0	2	0	3	8	1	8	2	2	0	0	2	149	16	315	k__Bacteria;p__Firmicutes;c__Bacilli;o__Lactobacillales;f__Aerococcaceae;g__Aerosphaera;s__
OTU_250	38	91	34	46	42	94	61	68	78	104	75	95	80	76	30	24	24	32	56	69	48	18	23	28	k__Bacteria;p__Firmicutes;c__Clostridia;o__Clostridiales;f__Peptococcaceae
OTU_251	40	13	46	16	119	48	104	66	20	56	67	90	4	1	30	49	79	46	39	23	11	18	11	11	k__Bacteria;p__Firmicutes;c__Clostridia;o__Clostridiales;f__Lachnospiraceae
OTU_252	32	52	19	21	16	35	46	40	7	6	5	11	64	55	4	3	23	12	16	33	15	41	39	16	k__Bacteria;p__Firmicutes;c__Clostridia;o__Clostridiales;f__Ruminococcaceae;g__unidentified_Ruminococcaceae
OTU_253	42	79	42	58	52	110	105	87	21	32	43	18	66	68	24	12	20	26	29	15	14	12	14	6	k__Bacteria;p__Tenericutes;c__Mollicutes;o__;f__;g__;s__
OTU_254	85	72	38	29	45	54	55	60	12	14	7	16	12	12	8	4	53	41	40	60	65	103	102	80	k__Bacteria;p__Firmicutes;c__Clostridia;o__Clostridiales;f__Ruminococcaceae
OTU_255	27	29	9	18	53	25	36	18	57	26	192	58	18	34	22	17	56	62	30	8	1	13	14	18	k__Bacteria;p__Firmicutes;c__Clostridia;o__Clostridiales;f__Lachnospiraceae;g__Cellulosilyticum;s__bacterium_PS7
OTU_256	40	28	10	19	15	24	10	29	29	89	66	71	12	16	66	21	13	13	11	7	9	25	28	9	k__Bacteria;p__Bacteroidetes;c__Bacteroidia;o__Bacteroidales;f__Rikenellaceae;g__Alistipes;s__
OTU_257	56	44	19	15	29	5	15	7	16	46	17	28	67	38	3	1	11	17	15	36	55	15	12	14	k__Bacteria;p__Bacteroidetes;c__Bacteroidia;o__Bacteroidales;f__Tannerellaceae;g__Parabacteroides
OTU_258	132	103	137	115	158	76	123	147	92	154	100	109	98	90	192	152	115	53	81	72	118	107	99	50	k__Bacteria;p__Bacteroidetes;c__Bacteroidia;o__Bacteroidales;f__Rikenellaceae;g__;s__
OTU_259	33	38	37	27	37	9	7	9	29	15	26	23	37	40	89	48	7	45	36	7	3	28	37	29	k__Bacteria;p__Firmicutes;c__Erysipelotrichia;o__Erysipelotrichales;f__Erysipelotrichaceae
OTU_260	49	50	42	40	62	47	41	65	39	34	15	26	44	32	29	24	6	21	21	32	37	40	45	38	k__Bacteria;p__Firmicutes;c__Clostridia;o__Clostridiales;f__Ruminococcaceae
OTU_261	89	90	38	46	60	95	117	87	110	132	161	133	23	16	127	49	46	122	137	30	22	202	203	222	k__Bacteria;p__Tenericutes;c__Mollicutes;o__;f__;g__;s__
OTU_262	103	71	1	1	4	3	2	3	109	138	215	135	5	3	2	8	3	1	2	1	2	3	1	10	k__Bacteria;p__Bacteroidetes;c__Bacteroidia;o__Bacteroidales
OTU_263	75	77	81	91	113	42	30	35	13	14	29	11	16	12	30	20	4	26	21	15	6	41	35	45	k__Bacteria;p__Tenericutes;c__Mollicutes;o__;f__;g__;s__
OTU_264	84	55	58	23	27	11	7	15	4	17	2	3	44	40	2	2	3	2	6	52	231	7	7	15	k__Bacteria;p__Firmicutes;c__Negativicutes;o__Selenomonadales;f__Acidaminococcaceae;g__Phascolarctobacterium;s__
OTU_265	118	137	52	45	76	46	82	98	23	100	44	51	143	85	14	9	94	91	159	11	26	147	202	88	k__Bacteria;p__Bacteroidetes;c__Bacteroidia;o__Bacteroidales
OTU_266	34	39	28	26	25	32	33	39	34	26	33	38	20	26	32	38	31	25	34	37	29	44	34	64	k__Bacteria;p__Firmicutes;c__Bacilli;o__Bacillales;f__Staphylococcaceae;g__Staphylococcus;s__Staphylococcus_equorum
OTU_267	35	29	32	25	28	21	23	25	30	43	45	35	39	34	18	10	24	27	19	21	18	48	46	31	k__Bacteria;p__Firmicutes
OTU_268	17	61	112	131	147	103	165	165	50	45	54	75	1	3	99	59	47	43	61	4	8	21	25	15	k__Bacteria;p__Firmicutes;c__Clostridia;o__Clostridiales;f__Ruminococcaceae;g__unidentified_Ruminococcaceae
OTU_269	21	14	48	26	30	15	44	34	3	4	7	9	0	1	0	2	19	16	18	140	262	3	0	4	k__Bacteria;p__Firmicutes;c__Clostridia;o__Clostridiales;f__Peptococcaceae;g__;s__
OTU_270	70	73	1	2	0	24	18	23	19	20	10	20	68	56	11	11	2	2	2	19	12	21	16	10	k__Bacteria;p__Firmicutes;c__Clostridia;o__Clostridiales;f__Ruminococcaceae
OTU_271	21	19	10	10	9	13	41	26	2	4	4	0	45	45	72	37	37	39	45	5	10	19	13	17	k__Bacteria;p__Firmicutes;c__Clostridia;o__Clostridiales;f__Ruminococcaceae
OTU_272	55	47	4	5	3	12	13	16	15	19	20	21	4	1	31	31	44	22	28	9	1	7	2	3	k__Bacteria;p__Bacteroidetes;c__Bacteroidia;o__Bacteroidales;f__Muribaculaceae;g__;s__
OTU_273	49	40	48	77	72	31	63	79	16	43	39	26	37	36	55	17	56	61	89	11	2	57	66	30	k__Bacteria;p__Firmicutes;c__Clostridia;o__Clostridiales;f__Ruminococcaceae
OTU_274	1	2	1	0	1	8	1	2	14	0	6	1	46	114	3	4	5	2	0	1	9	151	42	214	k__Bacteria;p__Firmicutes;c__Bacilli;o__Lactobacillales;f__Carnobacteriaceae;g__Jeotgalibaca;s__
OTU_275	34	21	7	4	7	17	11	19	24	64	36	27	140	130	13	8	7	8	10	10	6	33	24	13	k__Bacteria;p__Bacteroidetes;c__Bacteroidia;o__Bacteroidales;f__Marinifilaceae;g__Odoribacter;s__
OTU_276	23	52	4	3	1	118	154	119	21	43	36	41	32	25	28	16	8	27	22	6	2	17	18	11	k__Bacteria;p__Tenericutes;c__Mollicutes;o__;f__;g__;s__
OTU_277	60	45	18	11	29	52	46	53	12	17	15	26	41	36	14	8	30	27	19	52	60	38	36	19	k__Bacteria;p__Firmicutes;c__Clostridia;o__Clostridiales;f__Ruminococcaceae
OTU_278	7	7	31	36	24	9	5	6	51	54	41	58	43	43	2	4	20	11	11	14	14	19	13	5	k__Bacteria;p__Firmicutes;c__Erysipelotrichia;o__Erysipelotrichales;f__Erysipelotrichaceae
OTU_279	58	56	6	4	14	28	16	30	51	37	16	20	84	79	21	12	9	2	0	31	30	24	25	10	k__Bacteria;p__Firmicutes;c__Clostridia;o__Clostridiales;f__Ruminococcaceae
OTU_280	43	34	18	25	23	46	58	44	31	22	38	42	33	27	34	10	89	107	82	39	24	28	48	30	k__Bacteria;p__Firmicutes;c__Clostridia;o__Clostridiales;f__Ruminococcaceae;g__Candidatus_Soleaferrea;s__
OTU_281	11	27	13	15	32	17	27	43	28	46	31	27	1	0	39	17	21	40	42	1	0	1	4	3	k__Bacteria;p__Spirochaetes;c__Spirochaetia;o__Spirochaetales;f__Spirochaetaceae;g__unidentified_Spirochaetaceae
OTU_282	51	56	7	12	12	30	49	52	41	38	53	35	36	37	33	20	10	13	14	24	9	19	41	15	k__Bacteria;p__Firmicutes;c__Clostridia;o__Clostridiales;f__Christensenellaceae;g__;s__
OTU_283	95	68	157	18	14	2	8	12	7	29	4	12	2	0	15	20	8	7	7	10	4	2	2	0	k__Bacteria;p__Bacteroidetes;c__Bacteroidia;o__Bacteroidales;f__Prevotellaceae;g__Alloprevotella;s__
OTU_284	40	32	88	109	72	40	6	28	46	36	60	43	10	2	152	116	36	71	49	13	16	135	128	248	k__Bacteria;p__unidentified_Bacteria;c__unidentified_Bacteria;o__unidentified_Bacteria;f__unidentified_Bacteria;g__Candidatus_Saccharimonas;s__
OTU_285	84	72	71	71	113	72	63	54	89	88	86	95	139	112	78	56	47	25	58	100	74	142	126	97	k__Bacteria;p__Firmicutes;c__Clostridia;o__Clostridiales
OTU_286	21	18	14	24	17	19	18	12	22	16	29	20	25	34	16	10	27	14	12	39	23	9	14	10	k__Bacteria;p__Firmicutes;c__Clostridia;o__Clostridiales;f__Ruminococcaceae
OTU_287	61	61	1	10	15	91	91	60	26	14	25	26	25	19	43	15	25	33	34	20	11	41	60	67	k__Bacteria;p__Tenericutes;c__Mollicutes;o__;f__;g__;s__
OTU_288	14	22	97	68	56	31	26	38	88	94	50	92	27	36	8	14	27	41	33	8	12	2	0	2	k__Bacteria;p__Bacteroidetes;c__Bacteroidia;o__Bacteroidales
OTU_289	13	21	28	60	41	16	5	8	25	22	26	17	20	24	55	27	10	37	20	4	2	37	54	71	k__Bacteria;p__Firmicutes;c__Clostridia;o__Clostridiales;f__Defluviitaleaceae;g__;s__
OTU_290	17	39	35	73	44	24	4	5	20	4	16	16	14	8	34	17	10	27	8	3	0	22	88	107	k__Bacteria;p__Firmicutes;c__Clostridia;o__Clostridiales;f__Lachnospiraceae
OTU_291	36	29	59	72	79	30	13	13	96	61	131	77	74	52	70	42	13	60	42	13	7	70	56	120	k__Bacteria;p__Tenericutes;c__Mollicutes;o__;f__;g__;s__
OTU_292	51	46	0	1	2	18	42	64	47	162	63	59	49	62	26	12	15	16	17	140	54	129	124	108	k__Archaea;p__Euryarchaeota;c__Methanomicrobia;o__Methanomicrobiales;f__Methanocorpusculaceae;g__Methanocorpusculum;s__
OTU_293	51	73	42	61	39	33	38	36	34	37	35	42	22	21	43	20	53	36	31	36	20	24	21	22	k__Bacteria;p__Firmicutes;c__Clostridia;o__Clostridiales;f__Lachnospiraceae
OTU_294	28	11	26	6	19	6	16	13	8	5	41	9	11	35	3	17	63	189	17	1	0	90	6	12	k__Bacteria;p__Firmicutes;c__Clostridia;o__Clostridiales;f__unidentified_Clostridiales;g__unidentified_Clostridiales;s__Clostridium_bornimense
OTU_295	11	11	14	12	5	32	50	48	8	5	3	7	20	13	5	3	5	5	8	11	4	43	38	31	k__Bacteria;p__Firmicutes;c__Clostridia;o__Clostridiales;f__Ruminococcaceae
OTU_296	59	88	77	100	107	86	91	63	72	73	79	87	99	51	35	21	29	67	72	42	11	59	66	54	k__Bacteria;p__Tenericutes;c__Mollicutes;o__;f__;g__;s__
OTU_297	23	18	9	14	20	9	17	9	6	17	7	14	41	37	15	22	5	1	6	14	21	38	34	23	k__Bacteria;p__Firmicutes;c__Clostridia;o__Clostridiales;f__Ruminococcaceae
OTU_298	45	39	1	1	0	47	61	36	14	16	11	8	34	38	87	28	5	6	8	11	12	15	16	13	k__Bacteria;p__Firmicutes;c__Clostridia;o__Clostridiales;f__Ruminococcaceae
OTU_299	14	19	44	24	23	35	32	15	2	12	1	12	2	11	2	0	28	13	16	88	69	5	5	6	k__Bacteria;p__Firmicutes;c__Clostridia;o__Clostridiales;f__unidentified_Clostridiales
OTU_300	64	57	73	53	82	49	71	78	15	38	26	27	54	36	5	7	34	43	38	36	65	50	62	28	k__Bacteria;p__Firmicutes;c__Clostridia;o__Clostridiales;f__Ruminococcaceae
OTU_301	14	17	3	5	3	5	15	13	36	101	81	79	28	14	60	32	11	7	13	2	0	4	2	9	k__Bacteria
OTU_302	29	12	37	37	5	48	6	37	41	8	13	28	34	27	14	10	31	39	11	5	40	19	34	42	k__Bacteria;p__Proteobacteria;c__Gammaproteobacteria;o__Pseudomonadales;f__Moraxellaceae;g__Psychrobacter;s__Psychrobacter_cibarius
OTU_303	90	70	58	37	35	73	94	100	31	60	45	66	99	68	39	23	31	59	58	116	80	29	37	32	k__Bacteria;p__Firmicutes;c__Clostridia;o__Clostridiales;f__Ruminococcaceae
OTU_304	41	15	49	75	46	9	1	7	0	3	1	1	2	0	4	3	2	2	0	15	9	81	53	51	k__Bacteria;p__Firmicutes;c__Clostridia;o__Clostridiales;f__Ruminococcaceae
OTU_305	6	7	26	36	27	22	11	4	54	19	38	14	37	36	7	18	20	36	19	4	4	15	24	33	k__Bacteria;p__Firmicutes;c__Clostridia;o__Clostridiales;f__unidentified_Clostridiales;g__unidentified_Clostridiales;s__bacterium_LD2013
OTU_306	18	31	11	10	16	16	35	12	10	17	18	20	13	11	43	34	9	15	25	48	26	17	18	13	k__Bacteria;p__Firmicutes;c__Clostridia;o__Clostridiales
OTU_307	53	41	19	25	30	31	28	38	50	46	60	65	20	6	0	0	7	6	8	2	2	16	19	9	k__Bacteria;p__Tenericutes;c__Mollicutes
OTU_308	35	15	41	47	58	29	45	53	21	30	36	45	43	37	24	11	37	20	45	23	12	18	29	8	k__Bacteria;p__Firmicutes;c__Clostridia;o__Clostridiales;f__Christensenellaceae;g__unidentified_Christensenellaceae;s__bacterium_YE57
OTU_309	16	11	4	5	8	8	25	29	9	30	26	22	120	82	3	1	21	17	28	1	0	29	24	14	k__Bacteria
OTU_310	57	53	40	30	22	37	58	44	34	45	49	66	55	55	64	52	27	35	25	87	37	28	33	14	k__Bacteria;p__Firmicutes;c__Clostridia;o__Clostridiales
OTU_311	180	119	27	19	25	97	110	101	8	11	9	7	22	36	10	12	27	21	30	16	18	7	10	9	k__Bacteria;p__Firmicutes;c__Clostridia;o__Clostridiales;f__Ruminococcaceae
OTU_312	56	49	6	5	4	3	4	1	99	68	55	76	1	2	1	2	10	4	7	54	40	41	39	36	k__Bacteria;p__Firmicutes;c__Clostridia;o__Clostridiales;f__Ruminococcaceae;g__unidentified_Ruminococcaceae;s__[Clostridium]_papyrosolvens
OTU_313	3	18	0	2	1	16	81	59	0	5	2	0	32	12	4	1	46	49	69	5	3	2	1	0	k__Bacteria;p__Bacteroidetes;c__Bacteroidia;o__Bacteroidales
OTU_314	24	30	7	7	3	45	45	39	44	25	25	38	143	95	23	24	54	73	65	12	7	34	33	25	k__Bacteria;p__Firmicutes;c__Clostridia;o__Clostridiales;f__Ruminococcaceae
OTU_315	22	22	19	13	25	17	10	26	7	13	9	18	53	53	42	38	37	50	37	44	38	80	91	55	k__Bacteria;p__Firmicutes;c__Clostridia;o__Clostridiales;f__Ruminococcaceae;g__;s__
OTU_316	4	4	18	9	26	8	14	21	35	75	72	48	34	32	178	145	28	25	39	2	9	4	7	9	k__Bacteria;p__Bacteroidetes;c__Bacteroidia;o__Bacteroidales;f__Rikenellaceae;g__;s__
OTU_317	25	40	22	32	40	15	3	11	12	10	28	11	10	6	61	38	17	27	25	5	2	45	40	65	k__Bacteria;p__Firmicutes;c__Erysipelotrichia;o__Erysipelotrichales;f__Erysipelotrichaceae;g__Solobacterium;s__
OTU_318	12	11	7	1	5	21	16	37	32	62	41	32	18	9	5	0	7	4	6	3	1	7	2	5	k__Bacteria;p__Bacteroidetes;c__Bacteroidia
OTU_319	17	39	4	7	12	61	47	38	13	28	6	12	91	89	7	10	13	20	7	16	20	10	9	6	k__Bacteria;p__Firmicutes;c__Clostridia;o__Clostridiales
OTU_320	17	38	32	34	34	22	10	6	18	9	21	18	3	5	17	10	45	83	48	4	0	7	19	27	k__Bacteria;p__Firmicutes;c__Clostridia;o__Clostridiales;f__Lachnospiraceae;g__Acetitomaculum;s__
OTU_321	35	27	11	18	33	24	36	24	10	8	9	10	4	7	2	7	18	19	22	45	10	17	16	6	k__Bacteria
OTU_322	12	10	16	9	77	22	17	15	45	42	131	36	16	7	3	7	32	32	14	3	0	4	11	7	k__Bacteria;p__Firmicutes;c__Clostridia;o__Clostridiales;f__Lachnospiraceae;g__Cellulosilyticum;s__
OTU_323	52	63	4	5	4	26	52	24	15	18	26	31	56	49	9	4	8	25	24	31	6	6	16	4	k__Bacteria;p__Tenericutes;c__Mollicutes;o__;f__;g__;s__
OTU_324	16	13	29	22	22	13	14	3	22	10	26	15	25	19	32	14	12	41	32	7	4	33	23	39	k__Bacteria;p__Tenericutes;c__Mollicutes
OTU_325	52	44	65	64	73	31	66	72	32	42	38	38	45	32	66	53	66	40	73	6	8	80	70	32	k__Bacteria
OTU_326	6	8	26	26	26	5	2	4	1	0	8	3	24	20	90	62	1	3	1	24	13	12	11	16	k__Bacteria;p__Firmicutes;c__Clostridia;o__Clostridiales;f__Lachnospiraceae
OTU_327	66	66	27	30	31	99	116	90	32	25	61	39	58	38	17	10	16	25	18	25	8	32	24	30	k__Bacteria;p__Tenericutes;c__Mollicutes;o__;f__;g__;s__
OTU_328	12	21	0	1	0	73	68	48	23	35	27	44	29	7	1	4	17	43	30	96	33	45	42	53	k__Bacteria;p__Tenericutes;c__Mollicutes;o__;f__;g__;s__
OTU_329	16	5	0	0	1	2	1	1	17	20	8	11	52	54	10	7	0	1	0	0	0	62	84	76	k__Bacteria;p__Firmicutes;c__Clostridia;o__Clostridiales
OTU_330	8	18	19	34	16	21	11	10	24	17	37	15	10	3	40	21	29	25	33	4	4	8	13	12	k__Bacteria;p__Firmicutes;c__Clostridia;o__Clostridiales;f__Lachnospiraceae;g__Acetitomaculum;s__
OTU_331	7	13	0	1	0	64	47	54	4	1	1	1	49	23	7	2	2	12	7	21	8	12	5	6	k__Bacteria;p__Tenericutes;c__Mollicutes;o__;f__;g__;s__
OTU_332	259	266	157	183	188	245	218	177	248	209	310	262	234	181	222	150	75	167	185	83	33	174	147	198	k__Bacteria;p__Tenericutes;c__Mollicutes;o__;f__;g__;s__
OTU_333	53	33	30	16	41	19	39	41	8	26	18	23	51	24	14	14	22	9	13	31	24	23	24	12	k__Bacteria;p__Firmicutes;c__Clostridia;o__Clostridiales
OTU_334	33	36	57	53	58	43	58	75	47	52	39	42	28	14	26	14	19	16	23	13	19	22	20	18	k__Bacteria;p__Bacteroidetes;c__Bacteroidia;o__Bacteroidales;f__Rikenellaceae;g__Alistipes;s__
OTU_335	49	41	19	15	11	15	37	42	17	33	10	10	61	60	13	14	20	13	23	108	89	35	32	19	k__Bacteria;p__Firmicutes;c__Clostridia;o__Clostridiales;f__Ruminococcaceae
OTU_336	20	6	6	1	6	15	6	12	9	12	9	10	30	21	20	15	7	4	5	24	29	26	20	13	k__Bacteria;p__Firmicutes;c__Clostridia;o__Clostridiales;f__Lachnospiraceae
OTU_337	40	64	24	7	13	50	53	60	11	35	7	20	16	26	3	1	11	12	16	34	26	8	7	6	k__Bacteria;p__Firmicutes;c__Clostridia;o__Clostridiales;f__Lachnospiraceae
OTU_338	27	36	109	173	123	52	34	38	58	36	49	43	13	13	13	12	49	82	96	20	8	94	71	84	k__Bacteria;p__Tenericutes;c__Mollicutes;o__;f__;g__;s__
OTU_339	27	22	3	17	14	10	14	11	15	19	17	12	21	21	25	14	10	7	7	2	0	17	14	14	k__Bacteria;p__Firmicutes;c__Clostridia;o__Clostridiales
OTU_340	17	27	11	10	15	33	26	39	53	65	73	94	28	13	91	41	1	14	13	7	3	13	16	23	k__Bacteria;p__Tenericutes;c__Mollicutes;o__;f__;g__;s__
OTU_341	98	66	6	1	7	18	20	16	69	116	56	78	24	22	9	22	10	9	20	15	33	14	18	10	k__Bacteria;p__Bacteroidetes;c__Bacteroidia;o__Bacteroidales;f__Bacteroidaceae;g__Bacteroides;s__
OTU_342	1	3	1	0	0	0	1	0	40	17	32	42	0	0	0	1	78	106	58	1	0	13	10	22	k__Bacteria;p__Firmicutes;c__Clostridia;o__Clostridiales
OTU_343	24	31	39	43	53	35	17	31	36	17	16	20	21	27	23	18	22	18	28	5	1	27	22	20	k__Bacteria;p__Firmicutes;c__Clostridia;o__Clostridiales;f__Ruminococcaceae
OTU_344	23	23	14	10	9	2	0	0	0	1	0	0	2	4	0	0	66	44	85	2	12	1	1	0	k__Bacteria;p__Bacteroidetes;c__Bacteroidia;o__Bacteroidales
OTU_345	112	57	26	10	7	23	16	30	67	83	29	26	36	60	59	124	44	36	46	240	377	106	56	79	k__Bacteria;p__Verrucomicrobia;c__Verrucomicrobiae;o__Verrucomicrobiales;f__Akkermansiaceae;g__Akkermansia;s__
OTU_346	15	16	15	27	9	17	16	16	6	27	22	24	28	21	9	7	4	8	8	2	5	10	18	7	k__Bacteria;p__Firmicutes;c__Clostridia;o__Clostridiales;f__Ruminococcaceae;g__Candidatus_Soleaferrea
OTU_347	34	43	44	42	71	66	82	99	8	29	5	14	4	16	1	2	13	22	30	24	39	17	24	12	k__Bacteria;p__Firmicutes;c__Clostridia;o__Clostridiales;f__Ruminococcaceae
OTU_348	17	33	55	35	70	11	14	7	3	11	5	2	12	28	1	9	6	8	4	54	55	35	40	32	k__Bacteria;p__Firmicutes;c__Clostridia;o__Clostridiales;f__Ruminococcaceae
OTU_349	27	51	15	17	38	31	47	55	57	80	62	44	40	25	36	19	12	9	22	51	24	21	26	14	k__Bacteria;p__Firmicutes;c__Clostridia;o__Clostridiales;f__Ruminococcaceae;g__unidentified_Ruminococcaceae
OTU_350	9	24	18	33	23	9	2	0	11	1	7	11	22	16	32	21	4	13	8	4	5	9	26	31	k__Bacteria;p__Firmicutes;c__Clostridia;o__Clostridiales;f__Lachnospiraceae;g__unidentified_Lachnospiraceae;s__bacterium_FC2009
OTU_351	1	5	30	22	28	10	72	37	4	2	1	2	0	1	0	0	24	24	68	3	3	0	2	1	k__Bacteria;p__Bacteroidetes;c__Bacteroidia;o__Bacteroidales;f__Barnesiellaceae;g__;s__
OTU_352	23	38	31	18	22	24	33	51	12	22	20	18	22	13	20	19	33	44	49	27	25	17	26	12	k__Bacteria;p__Firmicutes;c__Clostridia;o__Clostridiales;f__Ruminococcaceae
OTU_353	10	14	38	34	29	4	6	9	21	14	31	33	29	31	33	27	9	9	13	22	22	14	26	24	k__Bacteria;p__Firmicutes;c__Clostridia;o__Clostridiales;f__Ruminococcaceae
OTU_354	9	8	12	11	8	9	15	25	16	14	12	19	6	15	15	15	3	12	6	15	12	14	9	7	k__Bacteria;p__Firmicutes;c__Clostridia;o__Clostridiales;f__Peptococcaceae
OTU_355	59	65	62	85	79	37	76	94	7	6	12	12	50	36	11	2	18	29	28	6	8	9	15	6	k__Bacteria;p__Bacteroidetes;c__Bacteroidia;o__Bacteroidales
OTU_356	7	5	6	2	6	9	14	10	3	3	5	4	86	41	14	5	2	3	2	20	13	28	19	14	k__Bacteria;p__Firmicutes;c__Clostridia;o__Clostridiales;f__Ruminococcaceae
OTU_357	38	79	52	72	27	106	19	16	51	26	82	31	43	25	100	68	38	54	42	36	17	45	93	152	k__Bacteria;p__Firmicutes;c__Clostridia;o__Clostridiales;f__unidentified_Clostridiales
OTU_358	7	10	7	14	6	10	17	4	13	11	26	16	8	16	11	4	13	15	20	34	11	9	9	7	k__Bacteria;p__Firmicutes;c__Clostridia;o__Clostridiales;f__Ruminococcaceae
OTU_359	4	8	17	29	15	52	29	25	13	7	19	12	0	0	1	4	2	0	0	4	1	12	11	19	k__Bacteria;p__Actinobacteria;c__unidentified_Actinobacteria;o__Bifidobacteriales;f__Bifidobacteriaceae;g__;s__
OTU_360	23	51	5	10	6	27	23	47	33	20	10	18	9	17	6	5	5	6	6	31	18	14	32	22	k__Bacteria;p__Firmicutes;c__Clostridia;o__Clostridiales;f__Lachnospiraceae
OTU_361	6	6	23	40	36	10	3	3	14	3	4	5	11	14	18	24	5	7	4	23	15	30	42	49	k__Bacteria;p__Firmicutes;c__Clostridia;o__Clostridiales
OTU_362	34	30	33	37	56	0	0	1	0	3	1	1	4	0	13	4	24	25	33	0	3	0	0	0	k__Bacteria;p__Firmicutes;c__Clostridia;o__Clostridiales;f__Ruminococcaceae;g__;s__
OTU_363	33	15	10	8	8	4	9	14	6	14	14	18	13	14	2	10	12	13	14	51	23	5	2	5	k__Bacteria
OTU_364	2	8	8	8	12	24	29	24	5	21	5	9	6	3	1	1	10	9	8	33	28	2	1	5	k__Bacteria;p__Firmicutes;c__Clostridia;o__Clostridiales;f__Ruminococcaceae
OTU_365	16	22	34	31	25	17	9	10	52	30	18	28	8	9	45	23	3	12	19	11	13	32	29	44	k__Bacteria;p__Firmicutes;c__Clostridia;o__Clostridiales;f__Christensenellaceae;g__unidentified_Christensenellaceae;s__bacterium_AC2043
OTU_366	36	22	24	16	12	22	20	17	31	18	20	20	22	18	18	10	19	23	11	22	18	14	19	24	k__Bacteria;p__Proteobacteria;c__Gammaproteobacteria;o__Pseudomonadales;f__Moraxellaceae;g__Psychrobacter;s__Psychrobacter_faecalis
OTU_367	19	26	28	33	35	17	23	20	8	2	6	9	11	8	3	0	9	11	11	3	3	15	19	11	k__Bacteria
OTU_368	24	25	14	11	18	33	41	41	3	6	4	6	26	49	2	4	10	8	8	7	7	2	8	3	k__Bacteria;p__Firmicutes;c__Clostridia;o__Clostridiales;f__Ruminococcaceae;g__Pygmaiobacter;s__
OTU_369	32	45	26	25	25	21	32	48	20	43	24	36	55	38	5	7	6	10	17	45	29	6	21	14	k__Bacteria;p__Firmicutes;c__Clostridia;o__Clostridiales;f__Lachnospiraceae
OTU_370	23	40	27	33	41	32	24	26	5	5	1	6	36	31	13	5	25	18	44	22	15	6	4	5	k__Bacteria;p__Firmicutes;c__Clostridia;o__Clostridiales;f__Ruminococcaceae
OTU_371	100	102	96	109	112	103	117	133	311	211	216	250	184	181	82	97	144	84	108	131	167	140	148	117	k__Bacteria;p__Firmicutes;c__Clostridia;o__Clostridiales;f__Ruminococcaceae;g__;s__
OTU_372	3	16	1	1	2	7	7	5	9	6	6	4	2	0	29	16	2	2	1	19	7	54	41	84	k__Bacteria;p__Firmicutes;c__Clostridia;o__Clostridiales;f__Ruminococcaceae
OTU_373	12	6	0	0	1	3	7	9	18	18	19	21	41	32	18	19	13	14	5	7	3	5	6	8	k__Bacteria;p__Firmicutes;c__Clostridia;o__Clostridiales;f__Ruminococcaceae
OTU_374	15	27	2	3	4	7	21	20	5	0	3	8	20	24	14	4	23	21	28	42	15	0	0	1	k__Bacteria;p__Tenericutes;c__Mollicutes;o__;f__;g__;s__
OTU_375	31	24	87	32	43	20	36	42	2	13	0	4	9	6	1	1	3	3	2	37	61	6	6	2	k__Bacteria;p__Firmicutes;c__Clostridia;o__Clostridiales;f__Lachnospiraceae
OTU_376	100	62	7	10	11	7	23	16	5	16	14	15	44	41	5	6	31	28	49	13	2	62	76	40	k__Bacteria;p__Bacteroidetes;c__Bacteroidia;o__Bacteroidales
OTU_377	18	18	64	52	61	12	11	1	5	5	1	1	12	18	1	1	14	8	17	38	15	48	21	31	k__Bacteria;p__Firmicutes;c__Clostridia;o__Clostridiales;f__Ruminococcaceae
OTU_378	0	6	10	9	6	4	4	12	23	17	46	23	27	35	31	14	7	7	9	4	4	9	6	6	k__Bacteria;p__Actinobacteria;c__Coriobacteriia;o__Coriobacteriales;f__Eggerthellaceae;g__Parvibacter;s__
OTU_379	22	12	11	10	16	6	11	17	22	13	15	26	21	8	33	13	5	5	3	21	10	11	4	7	k__Bacteria;p__Firmicutes;c__Clostridia;o__Clostridiales;f__Christensenellaceae;g__unidentified_Christensenellaceae;s__Clostridiales_bacterium_enrichment_culture_clone_LDC-1
OTU_380	7	20	9	11	17	8	13	7	9	13	15	12	9	5	30	17	12	11	19	26	20	19	16	13	k__Bacteria;p__Firmicutes;c__Clostridia;o__Clostridiales;f__Ruminococcaceae
OTU_381	11	12	5	0	2	25	18	15	2	6	6	2	3	5	137	131	19	26	27	5	6	42	48	85	k__Bacteria;p__unidentified_Bacteria;c__unidentified_Bacteria;o__unidentified_Bacteria;f__unidentified_Bacteria;g__Candidatus_Saccharimonas;s__
OTU_382	18	52	24	40	22	60	47	35	20	32	40	26	24	26	73	39	14	14	17	99	21	24	46	38	k__Bacteria;p__Firmicutes;c__Clostridia;o__Clostridiales;f__unidentified_Clostridiales
OTU_383	42	51	49	56	39	82	44	62	25	30	19	20	16	20	26	13	38	37	37	23	11	41	56	40	k__Bacteria;p__Firmicutes;c__Clostridia;o__Clostridiales;f__Lachnospiraceae
OTU_384	3	5	2	5	4	6	2	2	17	13	73	32	32	12	36	19	3	5	0	5	3	10	8	14	k__Bacteria;p__Actinobacteria;c__Coriobacteriia;o__Coriobacteriales;f__Eggerthellaceae;g__;s__
OTU_385	11	13	16	12	10	18	18	14	17	4	6	7	18	13	13	9	9	3	3	7	9	15	6	3	k__Bacteria;p__Firmicutes;c__Clostridia;o__Clostridiales;f__Ruminococcaceae
OTU_386	556	406	613	485	531	229	332	336	120	312	149	206	312	335	253	256	472	387	426	84	106	402	326	248	k__Bacteria;p__Bacteroidetes;c__Bacteroidia;o__Bacteroidales;f__Rikenellaceae;g__;s__
OTU_387	9	19	16	12	14	13	16	7	23	8	11	27	12	7	36	24	14	10	8	10	8	11	8	4	k__Bacteria;p__Firmicutes;c__Clostridia;o__Clostridiales;f__Lachnospiraceae
OTU_388	65	45	3	4	3	11	8	25	64	45	19	39	86	116	46	98	184	191	170	111	113	10	3	5	k__Bacteria;p__Verrucomicrobia;c__Verrucomicrobiae;o__Verrucomicrobiales;f__Akkermansiaceae;g__Akkermansia;s__
OTU_389	21	9	18	23	38	12	22	12	38	29	74	38	12	7	95	39	13	29	40	4	3	0	0	0	k__Bacteria;p__Tenericutes;c__Mollicutes
OTU_390	10	19	1	3	6	29	27	14	28	34	13	31	4	2	2	6	10	7	16	121	79	35	30	35	k__Bacteria;p__Firmicutes;c__Clostridia;o__Clostridiales;f__Ruminococcaceae
OTU_391	22	35	28	31	34	10	24	13	12	13	20	19	31	11	42	25	6	11	7	7	4	10	9	5	k__Bacteria;p__Firmicutes;c__Clostridia;o__Clostridiales;f__Ruminococcaceae
OTU_392	25	13	8	9	10	11	13	18	0	4	2	2	16	39	4	3	14	4	8	24	21	8	3	6	k__Bacteria;p__Firmicutes;c__Clostridia;o__Clostridiales;f__Ruminococcaceae
OTU_393	27	19	31	12	19	39	19	34	12	9	3	6	4	10	1	6	9	2	1	5	9	11	17	8	k__Bacteria;p__Firmicutes;c__Clostridia;o__Clostridiales;f__Ruminococcaceae;g__;s__
OTU_394	11	10	0	1	0	2	1	1	54	74	85	77	16	10	42	18	10	17	12	11	0	4	9	5	k__Bacteria;p__Tenericutes;c__Mollicutes;o__;f__;g__;s__
OTU_395	73	47	72	36	34	19	28	27	9	8	2	7	0	2	0	3	11	9	8	24	20	5	10	4	k__Bacteria;p__Firmicutes;c__Clostridia;o__Clostridiales;f__Ruminococcaceae
OTU_396	33	47	10	9	12	28	49	18	32	22	28	28	33	31	12	11	20	6	8	22	7	36	25	21	k__Bacteria;p__Firmicutes;c__Clostridia;o__Clostridiales;f__Ruminococcaceae
OTU_397	14	7	28	42	20	13	0	3	6	4	0	12	5	14	15	13	19	19	9	8	7	16	9	18	k__Bacteria;p__Actinobacteria;c__Coriobacteriia;o__Coriobacteriales
OTU_398	23	22	4	3	2	50	45	70	0	0	0	0	0	1	0	0	11	19	10	1	4	0	0	0	k__Bacteria;p__Bacteroidetes;c__Bacteroidia;o__Bacteroidales;f__Prevotellaceae;g__Alloprevotella;s__
OTU_399	2	0	3	3	3	15	2	3	37	10	17	0	6	6	35	2	2	1	2	4	3	52	39	131	k__Bacteria;p__Proteobacteria;c__Gammaproteobacteria;o__Pseudomonadales;f__Moraxellaceae;g__Acinetobacter
OTU_400	1	1	10	12	8	12	8	7	28	15	27	25	17	10	22	24	24	35	21	0	0	1	0	4	k__Bacteria;p__Firmicutes;c__Clostridia;o__Clostridiales;f__Lachnospiraceae
OTU_401	14	22	32	26	23	15	10	10	9	27	19	19	14	4	2	6	5	6	14	1	0	26	34	33	k__Bacteria;p__Firmicutes;c__Clostridia;o__Clostridiales;f__Christensenellaceae;g__;s__
OTU_402	34	32	25	24	18	57	40	45	18	12	15	20	101	78	13	10	36	31	21	31	25	14	17	28	k__Bacteria;p__Firmicutes;c__Clostridia;o__Clostridiales;f__Ruminococcaceae
OTU_403	116	118	22	32	50	72	96	109	29	27	27	16	19	20	38	22	86	148	129	108	53	40	70	49	k__Bacteria;p__Firmicutes;c__Clostridia;o__Clostridiales;f__Ruminococcaceae
OTU_404	38	38	53	14	35	35	33	37	11	17	4	11	20	16	5	9	24	15	20	60	53	44	56	41	k__Bacteria;p__Firmicutes;c__Clostridia;o__Clostridiales;f__Ruminococcaceae
OTU_405	22	24	15	21	17	60	36	48	27	40	18	45	21	25	1	4	16	20	8	20	7	11	26	19	k__Bacteria;p__Firmicutes;c__Clostridia;o__Clostridiales;f__Lachnospiraceae
OTU_406	8	13	29	57	26	13	2	9	4	6	2	6	16	21	60	21	9	16	8	11	7	40	44	81	k__Bacteria;p__Firmicutes;c__Clostridia;o__Clostridiales;f__unidentified_Clostridiales
OTU_407	20	19	15	32	37	11	25	32	11	24	18	33	40	29	14	1	4	12	15	2	1	7	9	7	k__Bacteria;p__Firmicutes;c__Clostridia;o__Clostridiales
OTU_408	22	14	8	8	9	9	17	17	2	5	4	9	53	43	11	6	3	6	4	10	13	18	16	5	k__Bacteria
OTU_409	18	27	20	22	19	14	16	25	13	19	13	11	14	8	13	9	27	17	20	9	8	10	12	8	k__Bacteria;p__Firmicutes;c__Clostridia;o__Clostridiales;f__Ruminococcaceae
OTU_410	6	10	16	36	20	8	7	3	19	13	19	21	10	7	44	38	13	12	13	14	6	17	24	22	k__Bacteria;p__Firmicutes;c__Clostridia;o__Clostridiales;f__Ruminococcaceae
OTU_411	12	22	30	14	27	16	29	17	7	10	4	7	6	15	5	0	4	3	5	104	92	6	4	1	k__Bacteria;p__Firmicutes;c__Clostridia;o__Clostridiales;f__Ruminococcaceae
OTU_412	16	18	20	13	12	3	0	3	17	14	33	14	21	13	13	14	8	11	13	12	1	11	11	12	k__Bacteria;p__Firmicutes;c__Clostridia;o__Clostridiales;f__Lachnospiraceae;g__Acetitomaculum;s__
OTU_413	6	6	16	16	21	4	7	1	16	16	18	18	18	15	11	3	13	23	19	0	0	7	16	39	k__Bacteria;p__Actinobacteria;c__Coriobacteriia;o__Coriobacteriales;f__Atopobiaceae;g__Atopobium;s__
OTU_414	45	32	13	14	17	21	16	14	40	60	27	35	14	21	29	10	21	36	35	29	22	38	24	41	k__Bacteria;p__Melainabacteria;c__;o__;f__;g__;s__
OTU_415	9	13	17	11	18	15	14	14	17	18	27	31	15	23	1	7	0	1	3	34	19	37	28	23	k__Bacteria;p__Firmicutes;c__Clostridia;o__Clostridiales;f__Ruminococcaceae;g__;s__
OTU_416	11	13	12	11	14	11	11	2	9	8	6	11	3	5	0	1	11	19	9	8	11	31	20	21	k__Bacteria;p__Firmicutes;c__Clostridia;o__Clostridiales;f__Ruminococcaceae
OTU_417	13	24	19	6	19	11	15	37	6	20	1	2	51	52	1	3	0	1	0	3	1	6	0	0	k__Bacteria;p__Firmicutes;c__Clostridia;o__Clostridiales;f__Ruminococcaceae
OTU_418	55	49	44	17	43	63	59	75	8	7	5	6	25	37	3	7	18	16	20	27	39	9	16	6	k__Bacteria;p__Firmicutes;c__Clostridia;o__Clostridiales;f__Ruminococcaceae
OTU_419	19	16	20	19	24	8	17	10	13	23	18	11	17	13	17	12	14	10	22	22	19	11	11	8	k__Bacteria
OTU_420	5	9	11	3	3	8	10	14	0	0	0	0	39	58	4	8	0	2	1	56	23	2	7	4	k__Bacteria;p__Firmicutes;c__Clostridia;o__Clostridiales;f__Ruminococcaceae;g__unidentified_Ruminococcaceae
OTU_421	14	11	11	7	14	8	20	11	13	54	34	30	32	24	7	7	7	5	8	12	21	23	22	9	k__Bacteria;p__Bacteroidetes;c__Bacteroidia;o__Bacteroidales
OTU_422	38	25	13	9	6	11	28	37	12	26	8	16	39	32	8	7	9	7	6	12	11	39	34	15	k__Bacteria
OTU_423	9	9	50	6	26	9	7	20	0	11	3	6	0	1	2	0	4	2	10	53	28	7	10	1	k__Bacteria;p__Firmicutes;c__Clostridia;o__Clostridiales;f__Ruminococcaceae;g__unidentified_Ruminococcaceae
OTU_424	65	60	133	72	90	96	63	90	52	76	27	82	43	52	9	11	37	46	53	62	60	11	21	12	k__Bacteria;p__Firmicutes;c__Clostridia;o__Clostridiales;f__Lachnospiraceae
OTU_425	7	11	9	16	10	12	4	5	7	7	8	11	4	7	13	2	16	23	12	1	0	9	23	26	k__Bacteria;p__Firmicutes;c__Clostridia;o__Clostridiales;f__unidentified_Clostridiales
OTU_426	20	14	25	23	17	0	1	0	0	0	1	0	0	0	3	2	0	0	0	12	2	20	33	42	k__Bacteria;p__Firmicutes;c__Clostridia;o__Clostridiales;f__Lachnospiraceae
OTU_427	18	14	24	26	22	14	2	4	18	19	20	16	5	6	17	31	25	37	12	7	3	32	39	57	k__Bacteria;p__Firmicutes;c__Clostridia;o__Clostridiales;f__Lachnospiraceae;g__Acetitomaculum;s__
OTU_428	21	10	0	0	1	2	6	3	34	23	39	48	10	10	95	49	10	22	16	6	4	21	30	22	k__Bacteria;p__Tenericutes;c__Mollicutes;o__;f__;g__;s__
OTU_429	21	18	15	20	23	9	26	26	10	11	9	22	5	4	4	3	13	7	15	7	21	9	8	2	k__Bacteria;p__Firmicutes;c__Clostridia;o__Clostridiales
OTU_430	14	9	44	22	20	16	24	29	4	1	6	3	28	26	16	12	12	18	13	44	53	5	10	13	k__Bacteria;p__Firmicutes;c__Clostridia;o__Clostridiales;f__Ruminococcaceae
OTU_431	35	34	5	6	17	34	44	28	9	12	16	11	41	33	24	34	16	19	15	2	1	14	4	22	k__Bacteria;p__Firmicutes;c__Clostridia;o__Clostridiales
OTU_432	13	17	20	43	36	17	12	3	3	4	9	5	26	20	51	25	7	20	20	10	0	33	31	53	k__Bacteria;p__Firmicutes;c__Clostridia;o__Clostridiales
OTU_433	9	12	9	17	10	8	12	14	9	9	3	14	14	9	7	2	6	4	5	5	6	14	7	7	k__Bacteria;p__Firmicutes;c__Clostridia;o__Clostridiales;f__Ruminococcaceae
OTU_434	9	16	8	10	14	15	21	20	6	7	18	9	10	12	3	5	3	4	3	1	0	10	19	15	k__Bacteria;p__Tenericutes;c__Mollicutes;o__;f__;g__;s__
OTU_435	10	11	10	15	10	10	8	8	17	19	25	16	10	15	21	15	4	15	19	4	2	11	12	25	k__Bacteria;p__Firmicutes;c__Bacilli;o__Bacillales;f__Bacillaceae;g__Bacillus;s__Bacillus_oleronius
OTU_436	29	28	2	2	5	8	13	15	14	76	31	31	7	11	15	5	3	7	14	2	7	6	8	5	k__Bacteria;p__Bacteroidetes;c__Bacteroidia;o__Bacteroidales;f__Paludibacteraceae;g__;s__
OTU_437	25	15	14	20	23	10	10	16	16	11	13	6	11	8	7	8	14	9	16	7	5	10	5	4	k__Bacteria;p__Firmicutes;c__Clostridia;o__Clostridiales;f__Ruminococcaceae
OTU_438	48	35	34	22	36	41	39	30	35	39	16	29	33	42	3	2	12	29	17	32	35	16	10	19	k__Bacteria;p__Firmicutes;c__Clostridia;o__Clostridiales;f__Ruminococcaceae
OTU_439	9	12	5	9	3	10	15	13	19	28	11	32	6	7	3	5	4	3	3	6	4	3	14	8	k__Bacteria;p__Firmicutes;c__Clostridia;o__Clostridiales;f__Lachnospiraceae
OTU_440	3	4	11	11	20	2	11	4	1	2	0	3	40	9	27	10	4	7	10	16	17	10	8	13	k__Bacteria;p__Firmicutes;c__Clostridia;o__Clostridiales
OTU_441	26	29	14	25	15	25	26	33	27	22	27	29	25	30	18	6	23	18	21	12	17	39	54	24	k__Bacteria;p__Firmicutes;c__Clostridia;o__Clostridiales;f__Ruminococcaceae
OTU_442	28	22	1	3	3	24	21	25	11	12	2	6	9	19	2	3	3	1	1	34	40	16	19	12	k__Bacteria;p__Firmicutes;c__Clostridia;o__Clostridiales;f__Ruminococcaceae
OTU_443	2	11	5	4	3	45	28	49	24	24	10	19	0	3	1	1	0	1	0	1	0	9	8	12	k__Bacteria;p__Firmicutes;c__Clostridia;o__Clostridiales;f__Ruminococcaceae
OTU_444	37	36	32	18	37	34	52	83	41	40	35	36	85	85	39	27	78	80	70	25	11	112	111	105	k__Bacteria;p__Firmicutes;c__Clostridia;o__Clostridiales;f__Ruminococcaceae
OTU_445	2	5	2	0	0	15	22	29	3	15	6	10	42	27	14	5	3	1	4	0	0	11	7	7	k__Bacteria;p__Bacteroidetes;c__Bacteroidia;o__Bacteroidales
OTU_446	14	21	23	28	18	17	8	17	11	11	11	8	3	7	13	10	17	40	28	4	1	15	12	15	k__Bacteria;p__Firmicutes;c__Bacilli;o__Lactobacillales;f__Lactobacillaceae;g__Lactobacillus;s__Lactobacillus_reuteri
OTU_447	4	4	14	7	6	20	27	41	17	12	16	12	35	22	17	6	20	15	25	12	13	13	18	10	k__Bacteria;p__Firmicutes;c__Clostridia;o__Clostridiales;f__Ruminococcaceae
OTU_448	4	12	3	8	14	39	39	37	24	27	6	25	5	6	3	2	14	10	11	11	3	3	4	3	k__Bacteria;p__Firmicutes;c__Clostridia;o__Clostridiales;f__Ruminococcaceae;g__unidentified_Ruminococcaceae
OTU_449	16	7	12	6	8	5	7	12	9	30	14	17	5	0	24	16	11	10	5	10	14	16	21	13	k__Bacteria;p__Bacteroidetes;c__Bacteroidia;o__Bacteroidales;f__Rikenellaceae;g__Alistipes;s__
OTU_450	5	15	11	16	5	9	3	1	7	9	19	13	19	15	18	13	10	11	9	1	3	13	33	56	k__Bacteria;p__Firmicutes;c__Clostridia;o__Clostridiales;f__unidentified_Clostridiales;g__unidentified_Clostridiales
OTU_451	31	32	12	16	29	11	9	11	23	20	23	30	0	0	2	1	3	21	12	11	5	10	24	16	k__Bacteria;p__Tenericutes;c__Mollicutes;o__;f__;g__;s__
OTU_452	16	15	12	20	23	4	8	14	1	5	1	2	7	1	1	1	32	26	30	1	0	3	5	0	k__Bacteria;p__Firmicutes;c__Clostridia;o__Clostridiales;f__Ruminococcaceae
OTU_453	8	9	17	14	19	13	17	18	8	25	12	11	6	2	4	3	13	9	17	2	2	25	28	13	k__Bacteria;p__Firmicutes;c__Clostridia;o__Clostridiales;f__Ruminococcaceae
OTU_454	7	9	13	12	21	5	3	4	6	10	2	7	6	19	3	3	12	4	16	21	15	19	19	19	k__Bacteria;p__Firmicutes;c__Clostridia;o__Clostridiales;f__Ruminococcaceae
OTU_455	0	0	3	0	1	0	2	6	13	8	6	9	23	22	11	8	3	1	3	19	14	10	22	12	k__Bacteria;p__Firmicutes;c__Clostridia;o__Clostridiales;f__Ruminococcaceae
OTU_456	6	6	24	46	25	18	9	6	6	8	15	4	2	1	7	7	6	7	8	0	2	6	13	27	k__Bacteria;p__unidentified_Bacteria;c__unidentified_Bacteria;o__unidentified_Bacteria;f__unidentified_Bacteria;g__unidentified_Bacteria
OTU_457	9	0	2	0	0	10	6	7	18	21	21	23	37	17	34	15	2	3	2	9	9	2	8	2	k__Bacteria;p__Firmicutes;c__Clostridia;o__Clostridiales
OTU_458	18	29	22	53	15	54	8	13	18	20	25	36	24	22	23	24	27	57	31	5	2	6	47	82	k__Bacteria;p__Firmicutes;c__Clostridia;o__Clostridiales;f__Lachnospiraceae
OTU_459	8	18	22	15	28	19	16	24	2	3	10	8	12	17	17	8	10	20	13	5	4	23	41	21	k__Bacteria;p__Firmicutes;c__Clostridia;o__Clostridiales;f__Ruminococcaceae
OTU_460	22	34	7	3	5	13	26	27	6	23	9	9	18	32	2	1	1	2	2	25	16	0	5	0	k__Bacteria;p__Firmicutes;c__Clostridia;o__Clostridiales;f__Ruminococcaceae
OTU_461	54	57	44	28	35	5	23	17	19	43	18	42	8	9	7	1	1	3	2	0	2	13	7	8	k__Bacteria;p__Bacteroidetes;c__Bacteroidia;o__Bacteroidales
OTU_462	38	53	15	13	12	28	71	54	12	28	15	17	20	16	2	3	5	6	13	10	12	8	10	4	k__Bacteria;p__Firmicutes;c__Clostridia;o__Clostridiales;f__Ruminococcaceae
OTU_463	15	25	21	16	9	16	29	10	5	4	3	9	2	6	0	1	14	10	9	14	13	0	3	0	k__Bacteria;p__Firmicutes;c__Clostridia;o__Clostridiales;f__Ruminococcaceae
OTU_464	2	2	2	6	3	1	0	0	40	70	82	55	0	0	1	0	1	12	11	1	0	1	0	0	k__Bacteria;p__Firmicutes;c__Clostridia;o__Clostridiales;f__Ruminococcaceae;g__unidentified_Ruminococcaceae
OTU_465	16	20	6	2	5	6	9	10	4	20	10	13	25	13	8	2	11	7	9	2	0	14	29	11	k__Bacteria;p__Firmicutes;c__Clostridia;o__Clostridiales;f__Ruminococcaceae
OTU_466	5	8	17	16	16	17	3	7	9	6	14	12	12	6	11	22	44	47	41	3	1	24	15	20	k__Bacteria;p__Firmicutes;c__Clostridia
OTU_467	21	16	27	5	42	20	40	22	10	15	13	19	3	8	1	2	34	18	26	10	3	4	1	8	k__Bacteria;p__Firmicutes;c__Negativicutes;o__Selenomonadales;f__Veillonellaceae;g__Anaerovibrio;s__
OTU_468	21	31	27	38	36	33	51	52	18	19	16	24	33	24	14	14	49	31	29	11	6	21	16	10	k__Bacteria;p__Firmicutes;c__Clostridia;o__Clostridiales;f__Ruminococcaceae
OTU_469	33	28	23	30	11	19	13	23	36	31	37	23	6	9	28	22	6	12	7	8	4	36	30	54	k__Bacteria;p__Tenericutes;c__Mollicutes;o__;f__;g__;s__
OTU_470	10	15	18	27	15	6	4	4	3	3	2	2	8	5	7	9	2	4	4	4	1	6	13	22	k__Bacteria;p__Actinobacteria;c__unidentified_Actinobacteria;o__Actinomycetales;f__Actinomycetaceae
OTU_471	10	7	33	30	27	3	2	0	3	2	1	6	2	2	13	5	4	6	6	10	5	41	28	46	k__Bacteria;p__Firmicutes;c__Clostridia;o__Clostridiales;f__Ruminococcaceae
OTU_472	1	9	20	26	19	41	5	30	14	6	7	6	3	1	28	26	15	42	17	5	2	22	9	15	k__Bacteria;p__unidentified_Bacteria;c__unidentified_Bacteria;o__unidentified_Bacteria;f__unidentified_Bacteria;g__Candidatus_Saccharimonas;s__
OTU_473	15	18	1	1	2	8	15	18	2	8	4	1	5	7	6	0	1	2	8	18	10	16	12	8	k__Bacteria;p__Firmicutes;c__Clostridia;o__Clostridiales;f__Christensenellaceae;g__;s__
OTU_474	26	29	20	32	28	49	69	58	14	18	19	17	26	26	10	14	134	72	66	4	3	21	23	7	k__Bacteria;p__Firmicutes;c__Clostridia;o__Clostridiales;f__Ruminococcaceae
OTU_475	1	0	0	0	1	0	3	4	0	1	1	0	98	97	0	0	1	0	0	1	6	1	0	1	k__Bacteria;p__Bacteroidetes;c__Bacteroidia;o__Bacteroidales
OTU_476	17	16	1	1	0	8	12	5	11	10	13	8	31	23	13	9	2	10	7	5	4	12	6	12	k__Bacteria;p__Tenericutes;c__Mollicutes;o__;f__;g__;s__
OTU_477	7	5	0	0	0	8	8	8	11	13	19	9	15	10	16	12	0	3	1	34	28	6	4	2	k__Bacteria;p__Firmicutes;c__Clostridia;o__Clostridiales;f__Ruminococcaceae
OTU_478	19	25	34	32	25	12	14	21	24	9	14	45	13	17	20	10	12	11	5	13	7	8	23	25	k__Bacteria;p__Firmicutes;c__Clostridia;o__Clostridiales;f__Lachnospiraceae;g__Marvinbryantia;s__
OTU_479	31	36	27	44	52	75	22	57	21	18	40	31	92	57	44	27	7	25	35	28	10	40	59	64	k__Bacteria;p__Tenericutes;c__Mollicutes;o__;f__;g__;s__
OTU_480	11	21	5	4	5	13	11	23	17	28	23	26	15	19	20	10	13	12	17	23	8	14	21	6	k__Bacteria;p__Firmicutes;c__Clostridia;o__Clostridiales;f__Christensenellaceae;g__;s__
OTU_481	11	26	19	11	16	29	41	34	9	14	15	19	12	6	8	1	19	26	37	5	2	10	15	7	k__Bacteria;p__Firmicutes;c__Clostridia;o__Clostridiales;f__Lachnospiraceae
OTU_482	8	7	23	8	15	16	27	13	3	0	0	1	17	18	5	6	10	11	8	21	22	5	3	1	k__Bacteria;p__Firmicutes;c__Clostridia;o__Clostridiales;f__Ruminococcaceae
OTU_483	3	7	11	17	7	12	7	4	10	2	8	11	5	11	11	4	28	11	5	14	9	6	4	3	k__Bacteria;p__Firmicutes;c__Clostridia;o__Clostridiales;f__Lachnospiraceae;g__Blautia
OTU_484	13	15	18	23	17	15	8	5	14	17	14	8	37	20	14	8	20	12	8	7	1	64	79	121	k__Bacteria;p__Firmicutes;c__Clostridia;o__Clostridiales;f__Ruminococcaceae;g__unidentified_Ruminococcaceae;s__rumen_bacterium_R-21
OTU_485	9	11	6	12	6	6	3	1	5	3	9	0	7	7	20	15	4	8	5	9	2	11	9	11	k__Bacteria;p__Firmicutes;c__Clostridia;o__Clostridiales;f__unidentified_Clostridiales;g__unidentified_Clostridiales
OTU_486	16	18	0	0	2	24	19	19	13	21	16	16	0	0	51	27	11	34	27	2	1	51	39	52	k__Bacteria;p__Tenericutes;c__Mollicutes;o__;f__;g__;s__
OTU_487	16	15	5	4	6	7	14	16	15	30	9	15	14	15	1	2	2	8	4	29	23	2	4	3	k__Bacteria;p__Firmicutes;c__Clostridia;o__Clostridiales
OTU_488	2	8	9	18	24	6	28	20	3	8	8	11	10	3	10	4	21	15	22	4	4	14	17	7	k__Bacteria;p__Firmicutes;c__Clostridia;o__Clostridiales;f__Ruminococcaceae
OTU_489	24	20	12	14	11	5	8	14	27	79	35	54	5	2	4	1	10	7	2	34	31	29	26	18	k__Bacteria;p__Bacteroidetes;c__Bacteroidia;o__Bacteroidales
OTU_490	2	4	1	1	0	25	18	22	39	32	18	21	4	4	3	1	9	14	14	10	5	0	1	2	k__Bacteria
OTU_491	4	11	3	2	21	9	20	4	15	28	44	30	11	12	21	22	5	11	14	56	13	7	2	7	k__Bacteria;p__Actinobacteria;c__Coriobacteriia;o__Coriobacteriales
OTU_492	7	12	7	2	4	5	5	9	10	15	9	18	36	20	8	0	4	6	6	22	9	28	20	6	k__Bacteria;p__Firmicutes;c__Clostridia;o__Clostridiales
OTU_493	11	10	0	0	0	5	3	3	8	17	17	13	18	9	8	1	12	12	33	25	3	0	3	1	k__Bacteria;p__Tenericutes;c__Mollicutes;o__;f__;g__;s__
OTU_494	0	1	12	12	18	0	2	8	11	32	16	16	0	0	4	2	1	1	5	4	7	1	6	6	k__Bacteria;p__Bacteroidetes;c__Bacteroidia;o__Bacteroidales;f__Barnesiellaceae;g__;s__
OTU_495	1	7	0	1	4	4	25	11	14	83	26	3	1	1	19	15	9	11	48	8	5	4	6	5	k__Bacteria;p__Spirochaetes;c__Spirochaetia;o__Spirochaetales;f__Spirochaetaceae;g__unidentified_Spirochaetaceae
OTU_496	12	12	11	14	4	22	15	20	11	5	1	5	8	6	3	4	21	4	13	9	2	11	10	7	k__Bacteria;p__Firmicutes;c__Clostridia;o__Clostridiales;f__Ruminococcaceae
OTU_497	51	48	7	4	0	35	61	32	8	11	1	12	9	17	1	2	1	4	6	20	18	9	8	8	k__Bacteria;p__Firmicutes;c__Clostridia;o__Clostridiales;f__Ruminococcaceae
OTU_498	31	63	48	29	29	80	72	60	28	33	15	25	24	15	38	21	16	18	22	32	32	51	42	53	k__Bacteria;p__Firmicutes;c__Clostridia;o__Clostridiales;f__Christensenellaceae
OTU_499	10	6	4	5	11	7	6	8	3	8	4	6	17	11	14	19	3	0	4	26	22	17	10	10	k__Bacteria;p__Firmicutes;c__Clostridia;o__Clostridiales;f__Ruminococcaceae
OTU_500	34	24	3	2	1	27	18	12	19	14	28	15	9	11	1	1	8	8	7	3	2	13	10	12	k__Bacteria;p__Tenericutes;c__Mollicutes;o__;f__;g__;s__
OTU_501	5	5	38	7	13	5	14	3	15	51	13	15	28	23	21	17	15	22	30	6	29	19	15	9	k__Bacteria;p__Bacteroidetes;c__Bacteroidia;o__Bacteroidales
OTU_502	4	7	3	2	8	12	11	11	6	13	5	17	22	19	0	2	2	2	2	17	14	9	5	2	k__Bacteria;p__Firmicutes;c__Clostridia;o__Clostridiales;f__Ruminococcaceae;g__;s__
OTU_503	21	19	3	5	11	50	21	36	22	34	27	30	49	26	16	1	7	45	37	15	3	11	21	5	k__Bacteria;p__Tenericutes;c__Mollicutes;o__;f__;g__;s__
OTU_504	1	9	15	7	3	7	2	4	8	4	15	10	13	10	9	4	1	8	5	2	1	9	17	19	k__Bacteria;p__Firmicutes;c__Clostridia;o__Clostridiales;f__Lachnospiraceae
OTU_505	12	15	10	6	7	10	20	16	14	24	17	20	1	1	7	2	17	16	12	6	4	12	24	4	k__Bacteria;p__Firmicutes;c__Clostridia;o__Clostridiales;f__Ruminococcaceae
OTU_506	9	4	5	3	6	8	3	7	8	6	8	3	3	3	19	23	8	3	2	3	0	17	12	29	k__Bacteria;p__Firmicutes;c__Clostridia;o__Clostridiales;f__Lachnospiraceae
OTU_507	22	15	13	22	14	9	12	16	19	8	9	15	21	18	43	76	17	21	13	60	22	9	11	11	k__Bacteria;p__Firmicutes;c__Clostridia;o__Clostridiales;f__Christensenellaceae;g__;s__
OTU_508	12	13	14	15	17	7	7	17	6	25	9	23	7	10	9	1	3	6	8	11	2	18	14	4	k__Bacteria;p__Bacteroidetes;c__Bacteroidia;o__Bacteroidales;f__Rikenellaceae;g__Alistipes;s__
OTU_509	11	16	10	12	6	7	4	4	19	16	22	22	8	11	19	14	13	16	10	8	1	14	15	27	k__Bacteria;p__Firmicutes;c__Clostridia;o__Clostridiales;f__Christensenellaceae;g__;s__
OTU_510	11	15	18	9	10	5	20	20	5	5	1	4	8	15	1	0	1	2	2	24	22	2	6	1	k__Bacteria;p__Firmicutes;c__Clostridia;o__Clostridiales;f__unidentified_Clostridiales;g__Anaerovorax;s__
OTU_511	8	11	4	5	4	8	4	6	15	7	7	5	57	93	1	1	2	7	8	24	16	41	35	34	k__Bacteria;p__Firmicutes;c__Erysipelotrichia;o__Erysipelotrichales;f__Erysipelotrichaceae
OTU_512	18	13	21	12	11	9	25	18	18	24	29	22	29	18	7	6	3	8	12	6	7	12	11	3	k__Bacteria
OTU_513	62	34	0	0	0	0	0	0	1	12	11	13	1	1	0	0	0	0	0	0	0	1	0	0	k__Bacteria;p__Bacteroidetes;c__Bacteroidia;o__Bacteroidales;f__Prevotellaceae
OTU_514	24	23	25	25	33	21	43	35	22	27	13	11	14	13	3	3	14	10	12	2	0	10	9	2	k__Bacteria;p__Firmicutes;c__Clostridia;o__Clostridiales
OTU_515	11	8	4	2	1	5	13	10	8	14	5	7	6	4	3	2	5	8	4	8	3	7	6	2	k__Bacteria;p__Firmicutes;c__Clostridia;o__Clostridiales;f__Ruminococcaceae;g__unidentified_Ruminococcaceae
OTU_516	16	18	6	17	27	35	16	37	3	10	4	6	3	4	7	7	15	19	16	8	4	4	8	4	k__Bacteria;p__Firmicutes;c__Clostridia;o__Clostridiales;f__Lachnospiraceae
OTU_517	16	17	7	4	2	7	16	7	8	4	3	6	10	12	1	0	2	1	1	19	10	10	7	4	k__Bacteria;p__Firmicutes;c__Clostridia;o__Clostridiales;f__Ruminococcaceae;g__unidentified_Ruminococcaceae;s__bacterium_enrichment_culture_clone_BBMC-9
OTU_518	11	8	4	9	12	8	10	13	3	2	5	4	6	7	6	3	8	6	8	3	2	10	6	4	k__Bacteria;p__Firmicutes;c__Clostridia;o__Clostridiales
OTU_519	22	29	41	57	22	10	5	14	30	13	11	20	20	19	30	19	19	20	19	3	5	43	53	64	k__Bacteria;p__Firmicutes;c__Clostridia;o__Clostridiales;f__unidentified_Clostridiales
OTU_520	13	22	8	9	13	8	8	6	27	24	29	28	0	0	19	12	12	47	49	0	0	1	12	27	k__Bacteria;p__Firmicutes;c__Clostridia;o__Clostridiales;f__Ruminococcaceae;g__unidentified_Ruminococcaceae;s__Ruminococcus_bromii
OTU_521	9	8	8	9	8	5	6	4	0	0	0	0	11	9	3	3	0	2	1	59	24	3	4	4	k__Bacteria;p__Firmicutes;c__Clostridia;o__Clostridiales;f__Ruminococcaceae;g__unidentified_Ruminococcaceae
OTU_522	39	32	4	5	2	5	4	5	10	11	3	6	31	27	0	1	17	9	14	1	3	5	9	4	k__Bacteria;p__Firmicutes
OTU_523	0	0	1	0	0	5	0	0	1	0	5	0	0	0	0	0	1	0	0	0	0	16	5	119	k__Bacteria;p__Firmicutes;c__Bacilli;o__Lactobacillales;f__Aerococcaceae;g__Ignavigranum;s__
OTU_524	10	12	28	24	26	24	19	19	4	6	1	7	14	21	2	3	6	5	3	13	27	15	14	4	k__Bacteria;p__Firmicutes;c__Clostridia;o__Clostridiales;f__Ruminococcaceae;g__Negativibacillus;s__
OTU_525	1	0	0	0	0	2	0	5	17	17	15	19	25	16	0	0	14	15	16	0	0	0	3	0	k__Bacteria;p__Firmicutes;c__Clostridia;o__Clostridiales;f__Ruminococcaceae
OTU_526	6	9	1	5	5	11	6	16	0	1	2	3	24	35	1	3	16	17	8	4	2	16	10	11	k__Bacteria
OTU_527	17	12	9	9	7	11	33	25	8	46	27	35	66	55	7	4	12	5	15	3	2	6	11	4	k__Bacteria;p__Tenericutes;c__Mollicutes
OTU_528	4	3	28	39	43	3	1	2	4	0	3	4	3	0	0	0	2	0	0	0	0	3	9	37	k__Bacteria;p__Firmicutes;c__Clostridia;o__Clostridiales;f__Lachnospiraceae;g__Acetitomaculum;s__
OTU_529	12	15	13	19	24	18	29	31	18	23	32	24	35	21	44	20	74	94	104	14	9	13	20	14	k__Bacteria;p__Tenericutes;c__Mollicutes;o__;f__;g__;s__
OTU_530	1	1	43	27	12	3	2	5	5	7	5	14	32	23	23	3	8	7	3	6	21	17	19	10	k__Bacteria;p__Bacteroidetes;c__Bacteroidia;o__Bacteroidales;f__Barnesiellaceae;g__;s__
OTU_531	7	10	0	0	0	17	17	17	10	16	4	12	1	2	3	2	4	7	3	1	2	0	1	0	k__Bacteria;p__Bacteroidetes;c__Bacteroidia;o__Bacteroidales;f__Bacteroidaceae;g__Bacteroides
OTU_532	7	14	5	4	5	4	1	3	2	6	0	5	11	18	2	11	8	4	2	9	13	4	3	2	k__Bacteria;p__Firmicutes;c__Clostridia;o__Clostridiales;f__Ruminococcaceae;g__unidentified_Ruminococcaceae
OTU_533	3	26	1	3	3	14	1	0	11	8	7	4	1	0	29	2	6	6	3	4	3	5	6	35	k__Bacteria;p__Proteobacteria;c__Gammaproteobacteria;o__unidentified_Gammaproteobacteria;f__Burkholderiaceae
OTU_534	30	32	55	44	80	25	36	41	12	18	23	24	21	11	23	9	21	27	32	11	10	15	23	7	k__Bacteria;p__Firmicutes;c__Clostridia;o__Clostridiales;f__Ruminococcaceae
OTU_535	8	19	5	11	6	3	3	4	8	3	8	7	8	6	12	11	5	7	1	2	2	9	20	32	k__Bacteria;p__Firmicutes;c__Clostridia;o__Clostridiales;f__unidentified_Clostridiales
OTU_536	15	1	8	0	2	6	2	10	17	19	7	18	23	31	2	3	4	1	3	6	6	10	10	4	k__Bacteria;p__Firmicutes;c__Clostridia;o__Clostridiales;f__Ruminococcaceae
OTU_537	10	11	4	7	13	6	11	14	8	7	6	12	60	48	9	13	6	8	11	8	14	25	10	13	k__Bacteria
OTU_538	7	19	18	17	20	9	5	1	11	12	6	17	10	10	76	48	6	5	16	6	5	28	29	43	k__Bacteria;p__Firmicutes;c__Clostridia;o__Clostridiales;f__Christensenellaceae;g__;s__
OTU_539	13	21	0	0	0	41	15	30	3	3	0	3	0	0	1	2	12	13	26	0	0	1	3	0	k__Bacteria;p__Firmicutes;c__Clostridia;o__Clostridiales;f__Ruminococcaceae
OTU_540	12	13	10	5	11	13	13	14	6	5	1	7	10	13	0	0	4	2	4	61	45	1	4	5	k__Bacteria;p__Firmicutes;c__Clostridia;o__Clostridiales;f__Ruminococcaceae
OTU_541	2	15	21	28	34	17	19	17	2	7	0	5	9	26	0	0	3	0	2	9	8	4	0	2	k__Bacteria;p__Firmicutes;c__Clostridia;o__Clostridiales;f__Lachnospiraceae
OTU_542	3	6	5	11	4	2	0	0	7	6	6	5	12	4	13	2	4	4	3	5	0	3	7	40	k__Bacteria;p__Firmicutes;c__Clostridia;o__Clostridiales;f__Lachnospiraceae
OTU_543	43	27	0	0	0	10	5	8	0	0	0	0	1	1	4	2	3	1	0	4	0	11	11	10	k__Bacteria;p__Firmicutes;c__Clostridia;o__Clostridiales;f__Ruminococcaceae;g__unidentified_Ruminococcaceae
OTU_544	13	15	5	9	8	5	2	3	3	5	2	7	9	5	15	9	5	12	10	0	2	11	18	49	k__Bacteria;p__Actinobacteria;c__Coriobacteriia;o__Coriobacteriales;f__Atopobiaceae;g__Atopobium;s__
OTU_545	3	6	10	15	3	5	7	10	3	8	1	1	7	15	3	5	1	4	4	11	12	6	4	3	k__Bacteria;p__Firmicutes;c__Clostridia;o__Clostridiales;f__Lachnospiraceae
OTU_546	17	20	19	7	9	21	22	22	9	22	4	6	1	0	14	5	2	1	2	4	4	3	4	3	k__Bacteria;p__Firmicutes;c__Erysipelotrichia;o__Erysipelotrichales;f__Erysipelotrichaceae;g__Dielma;s__
OTU_547	15	14	20	12	8	9	3	9	0	7	1	11	11	7	0	0	6	5	3	3	2	1	2	0	k__Bacteria;p__Firmicutes;c__Clostridia;o__Clostridiales;f__Lachnospiraceae
OTU_548	37	31	14	3	6	19	25	22	11	9	4	13	4	12	2	5	32	22	21	50	36	23	25	23	k__Bacteria;p__Firmicutes;c__Clostridia;o__Clostridiales;f__Ruminococcaceae
OTU_549	22	26	16	17	10	8	3	9	1	0	4	1	0	1	1	0	13	8	11	16	17	0	0	0	k__Bacteria;p__Firmicutes
OTU_550	6	7	7	6	10	13	21	36	0	7	1	4	10	7	1	1	2	11	14	5	1	4	7	3	k__Bacteria;p__Firmicutes;c__Clostridia;o__Clostridiales;f__Ruminococcaceae
OTU_551	1	4	60	54	34	8	5	5	15	9	4	21	3	3	1	1	0	0	3	2	2	10	4	12	k__Bacteria;p__Firmicutes;c__Clostridia;o__Clostridiales;f__Ruminococcaceae;g__unidentified_Ruminococcaceae;s__[Clostridium]_papyrosolvens
OTU_552	5	0	6	6	5	0	33	0	3	4	10	5	1	2	0	3	35	23	11	1	0	21	0	25	k__Bacteria;p__Firmicutes;c__Clostridia;o__Clostridiales;f__unidentified_Clostridiales;g__unidentified_Clostridiales;s__Clostridium_butyricum
OTU_553	6	18	0	0	1	31	20	23	0	2	3	2	0	1	10	4	0	1	0	0	0	18	18	38	k__Bacteria;p__Tenericutes;c__Mollicutes;o__;f__;g__;s__
OTU_554	7	6	13	11	8	6	7	10	2	1	0	2	13	19	8	1	1	0	1	16	16	2	3	2	k__Bacteria;p__Firmicutes;c__Clostridia;o__Clostridiales;f__Lachnospiraceae
OTU_555	4	2	7	9	1	3	6	4	3	2	4	3	31	30	50	23	19	9	11	3	2	11	17	32	k__Bacteria;p__Firmicutes;c__Clostridia;o__Clostridiales;f__Ruminococcaceae
OTU_556	17	8	14	26	16	10	0	4	14	6	18	19	4	3	8	10	8	20	16	2	3	38	29	27	k__Bacteria;p__Firmicutes;c__Erysipelotrichia;o__Erysipelotrichales;f__Erysipelotrichaceae
OTU_557	2	8	13	20	20	2	0	3	4	1	3	6	5	6	6	3	3	4	1	0	1	3	14	22	k__Bacteria;p__Firmicutes;c__Clostridia;o__Clostridiales;f__Lachnospiraceae
OTU_558	5	2	4	3	4	4	8	3	1	0	2	4	18	9	44	19	5	3	5	1	1	0	1	5	k__Bacteria;p__Firmicutes;c__Clostridia;o__Clostridiales;f__Ruminococcaceae
OTU_559	14	8	19	29	20	5	4	3	81	73	118	89	3	7	1	3	4	14	10	1	0	9	4	10	k__Bacteria;p__Tenericutes;c__Mollicutes;o__;f__;g__;s__
OTU_560	5	10	7	5	4	2	2	5	3	6	3	2	31	26	3	4	0	1	0	21	17	4	4	2	k__Bacteria
OTU_561	25	20	12	5	7	15	18	7	9	10	8	3	6	11	0	1	13	6	6	50	35	2	3	2	k__Bacteria;p__Firmicutes;c__Clostridia;o__Clostridiales;f__Ruminococcaceae
OTU_562	10	8	15	17	24	5	7	1	5	8	8	7	0	1	52	23	5	14	9	0	2	5	11	37	k__Bacteria;p__Firmicutes;c__Erysipelotrichia;o__Erysipelotrichales;f__Erysipelotrichaceae;g__Solobacterium
OTU_563	6	16	12	34	20	7	1	4	9	9	9	10	20	19	15	12	2	4	4	10	5	13	20	24	k__Bacteria;p__Firmicutes;c__Clostridia;o__Clostridiales;f__Defluviitaleaceae;g__;s__
OTU_564	9	7	5	7	3	5	2	1	14	12	13	9	4	8	18	15	2	3	6	6	2	10	6	13	k__Bacteria;p__Firmicutes;c__Clostridia;o__Clostridiales;f__Lachnospiraceae
OTU_565	9	10	11	1	7	15	13	13	0	6	0	0	1	4	2	4	4	5	1	59	38	7	3	3	k__Bacteria;p__Firmicutes;c__Clostridia;o__Clostridiales
OTU_566	12	25	19	31	26	15	4	8	9	8	10	14	10	9	18	12	21	17	12	3	1	7	23	24	k__Bacteria;p__Firmicutes;c__Clostridia;o__Clostridiales;f__Lachnospiraceae;g__Acetitomaculum;s__
OTU_567	13	15	25	35	25	34	29	30	8	8	14	6	5	12	30	31	7	30	19	4	0	122	77	121	k__Bacteria;p__unidentified_Bacteria;c__unidentified_Bacteria;o__unidentified_Bacteria;f__unidentified_Bacteria;g__Candidatus_Saccharimonas;s__
OTU_568	12	16	27	40	16	35	23	11	6	8	18	12	10	17	6	7	8	20	14	23	6	11	27	42	k__Bacteria;p__Firmicutes;c__Clostridia;o__Clostridiales;f__Ruminococcaceae
OTU_569	25	18	13	11	16	7	4	9	10	41	15	24	34	22	16	7	2	3	8	8	3	10	2	5	k__Bacteria
OTU_570	2	11	19	14	11	3	6	0	2	4	4	7	1	1	26	7	7	16	9	1	0	11	24	44	k__Bacteria;p__Actinobacteria;c__Coriobacteriia;o__Coriobacteriales;f__Atopobiaceae;g__Olsenella;s__
OTU_571	11	10	4	6	5	15	33	13	11	14	11	17	3	0	3	2	17	18	15	22	21	5	14	5	k__Bacteria;p__Firmicutes;c__Clostridia;o__Clostridiales;f__Christensenellaceae;g__;s__
OTU_572	24	27	14	12	2	41	59	59	14	12	20	25	49	52	66	51	36	36	30	49	41	42	59	33	k__Bacteria;p__Firmicutes;c__Clostridia;o__Clostridiales;f__Christensenellaceae;g__;s__
OTU_573	19	10	6	10	11	6	9	5	11	26	29	11	9	6	21	4	12	14	8	6	9	7	9	8	k__Bacteria;p__Firmicutes;c__Clostridia;o__Clostridiales;f__Ruminococcaceae
OTU_574	19	7	6	9	1	16	17	22	10	9	8	12	59	33	4	1	1	4	1	2	13	10	7	10	k__Bacteria;p__Firmicutes;c__Erysipelotrichia;o__Erysipelotrichales;f__Erysipelotrichaceae;g__Faecalitalea;s__
OTU_575	6	17	6	1	2	12	6	11	0	7	0	2	8	17	0	0	4	0	2	2	19	1	0	0	k__Bacteria;p__Firmicutes;c__Clostridia;o__Clostridiales;f__Ruminococcaceae
OTU_576	55	58	386	500	441	168	134	71	32	33	38	32	20	26	161	147	177	159	111	62	20	160	135	282	k__Bacteria;p__Firmicutes;c__Clostridia;o__Clostridiales;f__Ruminococcaceae
OTU_577	4	9	26	18	18	21	18	13	1	5	11	8	1	4	12	7	12	15	10	5	2	23	26	14	k__Bacteria
OTU_578	11	3	0	0	0	1	3	10	2	5	9	6	13	18	4	1	3	11	13	2	3	6	9	8	k__Bacteria;p__Tenericutes;c__Mollicutes;o__;f__;g__;s__
OTU_579	5	3	17	19	19	0	28	8	0	0	6	2	4	3	11	4	4	3	4	0	3	6	5	2	k__Bacteria;p__Firmicutes;c__Clostridia;o__Clostridiales;f__Ruminococcaceae
OTU_580	0	4	5	10	5	4	0	5	5	3	3	6	20	10	36	16	4	2	2	6	4	13	19	16	k__Bacteria;p__Firmicutes;c__Clostridia;o__Clostridiales;f__Ruminococcaceae
OTU_581	2	0	6	6	15	3	2	11	20	27	35	31	25	13	13	2	11	14	20	6	2	6	3	1	k__Bacteria;p__Tenericutes;c__Mollicutes
OTU_582	15	22	16	5	10	21	21	28	11	10	6	7	11	17	3	6	13	13	7	20	36	19	15	9	k__Bacteria;p__Firmicutes;c__Clostridia;o__Clostridiales;f__Ruminococcaceae
OTU_583	4	3	5	8	7	0	1	0	1	3	3	0	6	4	78	34	2	0	1	0	0	6	5	3	k__Bacteria;p__Firmicutes;c__Erysipelotrichia;o__Erysipelotrichales;f__Erysipelotrichaceae;g__;s__
OTU_584	7	4	7	5	4	16	7	5	13	11	5	6	9	6	28	16	0	9	3	6	3	49	48	64	k__Bacteria;p__Tenericutes;c__Mollicutes;o__;f__;g__;s__
OTU_585	12	24	0	4	7	23	17	7	11	3	9	10	2	2	6	3	1	3	5	16	7	5	8	6	k__Bacteria;p__Firmicutes;c__Clostridia;o__Clostridiales;f__Lachnospiraceae
OTU_586	2	1	3	3	1	2	8	2	23	5	1	5	1	2	0	0	29	11	10	5	11	21	42	15	k__Bacteria;p__Proteobacteria;c__Gammaproteobacteria;o__Enterobacteriales;f__Enterobacteriaceae;g__unidentified_Enterobacteriaceae;s__Escherichia_coli
OTU_587	5	6	1	0	3	6	9	7	10	7	13	9	0	1	1	0	13	4	4	11	4	4	3	0	k__Bacteria;p__Firmicutes;c__Clostridia;o__Clostridiales
OTU_588	1	1	2	5	2	2	0	2	2	1	1	3	0	2	0	0	42	44	48	0	1	0	2	1	k__Bacteria;p__Firmicutes;c__Clostridia;o__Clostridiales;f__Lachnospiraceae
OTU_589	8	6	3	1	3	6	6	3	1	3	0	0	27	28	0	1	12	8	10	7	14	0	3	0	k__Bacteria;p__Firmicutes;c__Clostridia;o__Clostridiales;f__Ruminococcaceae;g__unidentified_Ruminococcaceae
OTU_590	8	9	3	1	2	6	4	7	1	2	6	2	7	8	3	4	6	3	1	5	10	9	10	9	k__Bacteria;p__Firmicutes;c__Clostridia;o__Clostridiales;f__unidentified_Clostridiales;g__Anaerovorax;s__
OTU_591	20	28	17	24	19	19	14	27	9	9	10	27	4	2	7	0	4	3	8	10	13	6	7	8	k__Bacteria;p__Firmicutes;c__Clostridia;o__Clostridiales;f__Lachnospiraceae
OTU_592	5	12	0	1	1	42	28	35	16	13	17	18	23	15	12	0	0	0	0	15	5	0	2	4	k__Bacteria;p__Tenericutes;c__Mollicutes;o__;f__;g__;s__
OTU_593	5	1	7	1	17	3	11	7	1	0	1	1	40	42	1	1	6	10	1	2	2	0	0	0	k__Bacteria;p__Proteobacteria;c__Gammaproteobacteria;o__Aeromonadales;f__Succinivibrionaceae;g__Succinivibrio;s__
OTU_594	11	4	9	8	4	9	12	5	4	9	1	7	16	14	39	19	17	20	15	3	2	10	10	10	k__Bacteria;p__Melainabacteria
OTU_595	180	184	89	123	138	230	62	216	103	127	167	143	58	42	111	45	16	56	58	167	69	99	109	117	k__Bacteria;p__Tenericutes;c__Mollicutes;o__;f__;g__;s__
OTU_596	4	3	13	10	12	9	6	4	0	10	1	4	5	7	0	1	3	7	7	0	0	7	3	3	k__Bacteria;p__Firmicutes;c__Clostridia;o__Clostridiales;f__Ruminococcaceae;g__Caproiciproducens
OTU_597	31	20	29	23	21	27	18	30	13	24	17	15	17	26	17	12	29	14	30	30	19	25	18	31	k__Bacteria;p__Firmicutes;c__Clostridia;o__Clostridiales;f__Ruminococcaceae;g__Flavonifractor
OTU_598	19	16	0	0	0	0	0	1	11	36	14	16	3	0	1	0	1	5	5	0	0	0	1	0	k__Bacteria;p__Bacteroidetes;c__Bacteroidia;o__Bacteroidales
OTU_599	1	7	2	2	6	10	33	17	0	1	1	2	8	2	3	0	5	4	9	0	1	3	3	1	k__Bacteria;p__Firmicutes
OTU_600	9	15	20	20	35	19	40	31	4	10	2	14	30	15	4	7	7	2	5	16	16	6	8	4	k__Bacteria
OTU_601	17	13	10	2	7	8	7	8	7	2	5	8	2	0	1	1	3	2	0	2	5	18	8	6	k__Bacteria;p__Firmicutes;c__Clostridia;o__Clostridiales;f__Lachnospiraceae
OTU_602	2	2	1	6	4	8	3	4	3	6	1	2	30	27	13	6	1	5	2	25	26	18	5	3	k__Bacteria;p__Firmicutes;c__Clostridia;o__Clostridiales;f__Ruminococcaceae
OTU_603	10	7	5	1	4	11	14	9	16	12	12	16	3	6	4	7	21	12	19	8	7	5	6	5	k__Bacteria;p__Firmicutes;c__Clostridia;o__Clostridiales
OTU_604	23	22	21	22	33	30	23	23	36	32	34	38	27	29	29	26	7	9	9	22	8	16	14	21	k__Bacteria;p__Firmicutes;c__Clostridia;o__Clostridiales;f__Ruminococcaceae
OTU_605	25	19	24	25	27	17	26	34	17	38	30	50	13	17	21	12	23	21	17	8	0	28	18	8	k__Bacteria;p__Firmicutes;c__Clostridia;o__Clostridiales;f__Ruminococcaceae;g__;s__
OTU_606	45	48	34	17	18	48	28	51	5	6	0	3	14	10	2	1	5	8	2	6	10	4	4	1	k__Bacteria;p__Firmicutes;c__Clostridia;o__Clostridiales;f__Lachnospiraceae
OTU_607	6	5	18	12	10	3	5	1	3	14	8	13	22	10	16	6	11	11	22	1	5	20	14	15	k__Bacteria;p__Melainabacteria;c__;o__;f__;g__;s__
OTU_608	11	10	10	6	12	12	7	7	3	3	8	9	31	18	11	18	1	5	3	11	1	6	11	7	k__Bacteria;p__Tenericutes;c__Mollicutes;o__;f__;g__;s__
OTU_609	17	28	19	13	16	11	6	5	6	4	10	6	0	1	49	50	17	21	9	27	13	20	31	24	k__Bacteria;p__Firmicutes;c__Clostridia;o__Clostridiales;f__Ruminococcaceae
OTU_610	9	12	1	0	0	75	22	39	3	1	0	1	12	24	1	0	3	6	1	0	0	18	14	16	k__Bacteria;p__Kiritimatiellaeota;c__Kiritimatiellae;o__;f__;g__;s__
OTU_611	28	25	20	12	11	3	2	2	31	40	32	38	2	1	25	17	47	53	41	30	8	16	24	16	k__Bacteria;p__Firmicutes;c__Clostridia;o__Clostridiales;f__Ruminococcaceae
OTU_612	8	7	8	9	20	6	7	5	4	4	0	1	2	4	10	19	3	0	7	5	1	19	15	14	k__Bacteria;p__Firmicutes;c__Clostridia;o__Clostridiales;f__Ruminococcaceae;g__Saccharofermentans
OTU_613	10	12	49	60	39	29	16	12	4	1	1	1	0	0	0	0	0	1	0	0	0	0	0	0	k__Bacteria;p__Firmicutes;c__Clostridia;o__Clostridiales;f__Ruminococcaceae;g__unidentified_Ruminococcaceae
OTU_614	8	5	0	0	0	0	0	0	17	29	26	21	6	10	12	6	6	5	2	1	4	1	0	0	k__Bacteria;p__Melainabacteria;c__;o__;f__;g__;s__
OTU_615	7	6	8	11	9	5	6	7	10	6	13	18	17	20	3	2	6	10	14	1	0	3	10	5	k__Bacteria
OTU_616	2	0	0	0	1	7	0	0	2	0	7	0	0	1	0	1	0	2	0	0	0	49	18	53	k__Bacteria;p__Firmicutes;c__Erysipelotrichia;o__Erysipelotrichales;f__Erysipelotrichaceae;g__Erysipelothrix;s__
OTU_617	19	32	7	16	10	12	22	21	0	15	7	10	6	8	7	2	8	6	15	4	1	6	8	5	k__Bacteria
OTU_618	29	38	6	2	2	33	34	28	3	4	4	12	0	1	2	1	10	17	15	21	23	18	15	13	k__Bacteria;p__Firmicutes;c__Clostridia;o__Clostridiales;f__Ruminococcaceae;g__unidentified_Ruminococcaceae
OTU_619	2	2	3	6	6	12	11	11	1	1	1	1	1	1	0	0	8	5	6	15	19	9	3	5	k__Bacteria;p__Firmicutes;c__Clostridia;o__Clostridiales;f__Ruminococcaceae
OTU_620	13	18	29	29	39	8	14	13	0	7	3	8	1	0	2	2	4	4	5	0	0	3	10	0	k__Bacteria;p__Firmicutes;c__Clostridia;o__Clostridiales;f__Lachnospiraceae;g__Anaerosporobacter;s__
OTU_621	118	113	223	241	224	54	33	44	19	26	28	15	19	23	3	1	28	90	67	122	62	168	162	142	k__Bacteria;p__Firmicutes;c__Erysipelotrichia;o__Erysipelotrichales;f__Erysipelotrichaceae;g__Solobacterium
OTU_622	29	24	1	0	2	37	24	23	14	15	6	8	3	10	4	1	2	0	4	8	6	0	0	0	k__Bacteria;p__Firmicutes;c__Clostridia;o__Clostridiales;f__Ruminococcaceae
OTU_623	6	4	14	12	8	1	10	8	4	3	2	9	7	3	15	3	6	2	3	10	6	2	5	3	k__Bacteria;p__Firmicutes;c__Clostridia;o__Clostridiales;f__Christensenellaceae
OTU_624	10	19	8	18	16	0	6	4	0	20	1	5	0	1	0	0	0	0	4	0	0	0	4	0	k__Bacteria;p__Firmicutes;c__Clostridia;o__Clostridiales;f__Ruminococcaceae;g__unidentified_Ruminococcaceae
OTU_625	14	11	24	24	21	43	21	27	14	11	4	24	29	25	12	9	9	15	15	20	13	8	13	10	k__Bacteria;p__Firmicutes;c__Clostridia;o__Clostridiales;f__Lachnospiraceae;g__unidentified_Lachnospiraceae
OTU_626	61	93	17	17	10	18	57	15	49	85	83	63	20	17	32	22	77	48	69	21	16	30	40	16	k__Bacteria;p__Firmicutes;c__Clostridia;o__Clostridiales;f__Christensenellaceae;g__;s__
OTU_627	16	23	18	29	18	9	1	3	20	7	10	21	7	8	25	27	18	16	11	9	3	20	48	86	k__Bacteria;p__Firmicutes;c__Clostridia;o__Clostridiales;f__Lachnospiraceae
OTU_628	12	8	8	18	23	10	5	3	5	3	2	7	6	6	4	3	0	2	2	16	21	13	16	12	k__Bacteria;p__Firmicutes;c__Clostridia;o__Clostridiales;f__Christensenellaceae;g__unidentified_Christensenellaceae
OTU_629	6	2	17	15	17	4	3	1	5	2	6	9	18	8	11	0	2	4	4	0	1	3	3	2	k__Bacteria
OTU_630	2	2	6	0	3	2	2	2	15	9	17	8	5	0	29	27	0	4	1	2	0	1	2	2	k__Bacteria;p__Tenericutes;c__Mollicutes;o__;f__;g__;s__
OTU_631	5	10	6	13	8	5	9	12	2	4	3	4	5	1	2	0	7	3	6	3	2	9	8	4	k__Bacteria
OTU_632	7	10	2	8	2	3	7	6	7	7	6	3	10	5	9	2	3	4	8	6	5	8	5	4	k__Bacteria;p__Firmicutes;c__Clostridia;o__Clostridiales
OTU_633	0	2	1	0	0	22	20	20	7	28	7	13	5	7	0	1	1	0	0	9	4	0	3	0	k__Bacteria;p__Firmicutes;c__Clostridia;o__Clostridiales
OTU_634	0	3	0	0	1	7	9	8	0	0	0	0	9	12	13	12	0	0	0	15	9	5	10	4	k__Bacteria;p__Firmicutes;c__Clostridia;o__Clostridiales;f__Christensenellaceae;g__unidentified_Christensenellaceae
OTU_635	19	16	8	19	26	27	25	13	22	12	32	22	21	13	21	10	0	3	0	39	17	19	14	15	k__Bacteria;p__Tenericutes;c__Mollicutes;o__;f__;g__;s__
OTU_636	6	2	5	4	13	8	4	5	12	16	14	4	8	9	17	10	12	15	11	3	1	20	26	17	k__Bacteria;p__Firmicutes;c__Bacilli;o__Bacillales;f__Bacillaceae;g__Bacillus;s__Bacillus_thermoamylovorans
OTU_637	3	4	1	26	0	3	2	96	31	5	4	5	6	1	29	7	3	1	4	0	1	1	2	5	k__Bacteria;p__Proteobacteria;c__Gammaproteobacteria;o__Vibrionales;f__Vibrionaceae;g__Vibrio;s__Vibrio_scophthalmi
OTU_638	12	7	5	11	7	8	1	2	8	5	5	7	1	0	13	13	9	4	3	8	1	23	22	27	k__Bacteria;p__Tenericutes;c__Mollicutes;o__;f__;g__;s__
OTU_639	3	2	3	2	2	2	5	9	30	27	24	20	6	2	3	1	2	3	2	0	1	3	3	2	k__Bacteria
OTU_640	48	9	2	5	2	23	8	25	16	9	5	20	78	63	2	2	0	3	4	18	33	4	11	13	k__Bacteria;p__Firmicutes;c__Clostridia;o__Clostridiales;f__Ruminococcaceae
OTU_641	28	27	26	21	35	20	36	40	21	31	23	25	51	45	6	8	27	17	28	51	52	21	17	11	k__Bacteria;p__Firmicutes;c__Clostridia;o__Clostridiales;f__Ruminococcaceae
OTU_642	25	25	5	12	17	10	14	8	5	12	8	7	4	5	1	0	9	4	4	12	14	5	3	2	k__Bacteria;p__Firmicutes;c__Clostridia;o__Clostridiales
OTU_643	10	12	14	30	7	5	0	1	8	2	8	10	8	8	10	1	1	8	7	1	3	12	3	8	k__Bacteria;p__Firmicutes;c__Clostridia;o__Clostridiales;f__unidentified_Clostridiales;g__unidentified_Clostridiales
OTU_644	35	41	82	57	88	82	70	64	82	61	63	76	89	88	95	71	29	38	39	53	22	145	138	135	k__Bacteria;p__Firmicutes;c__Clostridia;o__Clostridiales;f__Ruminococcaceae
OTU_645	16	28	7	25	29	8	27	31	7	14	15	17	14	11	10	5	15	24	29	1	6	1	8	8	k__Bacteria
OTU_646	16	8	10	10	18	10	4	6	15	17	27	20	0	1	0	0	3	9	9	1	0	28	31	40	k__Bacteria;p__Tenericutes;c__Mollicutes;o__;f__;g__;s__
OTU_647	4	3	0	0	0	0	0	0	24	20	24	39	0	2	11	8	0	1	1	0	4	9	2	2	k__Bacteria;p__Melainabacteria;c__;o__;f__;g__;s__
OTU_648	5	6	4	4	5	9	12	13	1	12	3	5	2	4	0	5	12	6	7	21	10	6	4	2	k__Bacteria;p__Firmicutes;c__Clostridia;o__Clostridiales;f__Ruminococcaceae;g__Oscillibacter;s__
OTU_649	8	9	7	4	2	10	10	12	1	3	1	4	5	2	0	2	1	1	1	17	11	7	5	1	k__Bacteria;p__Firmicutes;c__Clostridia;o__Clostridiales;f__Ruminococcaceae
OTU_650	2	3	1	2	4	6	8	6	4	9	1	2	4	1	7	1	3	3	6	4	4	2	7	4	k__Bacteria;p__Firmicutes;c__Clostridia;o__Clostridiales;f__Ruminococcaceae
OTU_651	7	1	7	5	2	2	0	2	7	5	7	4	5	4	2	6	9	5	11	1	1	9	8	2	k__Bacteria;p__Actinobacteria;c__Coriobacteriia;o__Coriobacteriales;f__Eggerthellaceae
OTU_652	14	20	7	19	30	20	8	14	16	13	15	8	4	4	59	41	9	11	6	31	11	35	51	80	k__Bacteria;p__Firmicutes;c__Clostridia;o__Clostridiales;f__Ruminococcaceae
OTU_653	1	4	6	0	4	40	25	24	7	5	0	2	1	1	2	9	4	4	2	5	1	4	4	1	k__Bacteria;p__Firmicutes;c__Clostridia;o__Clostridiales
OTU_654	2	1	6	6	4	4	7	5	1	1	2	3	3	7	0	1	1	1	0	0	0	14	12	4	k__Bacteria;p__Firmicutes;c__Clostridia;o__Clostridiales;f__Ruminococcaceae
OTU_655	4	6	3	3	3	7	5	3	19	18	23	12	7	4	9	1	4	7	15	3	0	3	7	3	k__Bacteria
OTU_656	2	4	1	3	4	22	7	13	4	4	4	2	4	0	1	0	22	16	16	3	0	0	2	0	k__Bacteria;p__Firmicutes;c__Clostridia;o__Clostridiales;f__Lachnospiraceae
OTU_657	7	8	7	3	2	4	5	9	1	4	0	1	6	7	1	1	6	0	1	22	24	1	4	0	k__Bacteria;p__Firmicutes;c__Clostridia;o__Clostridiales;f__Lachnospiraceae;g__Tyzzerella;s__
OTU_658	6	8	1	0	0	44	28	32	0	7	0	2	0	0	1	0	0	0	0	1	0	1	0	3	k__Bacteria
OTU_659	12	13	1	4	4	4	10	4	3	13	6	3	3	9	3	0	11	6	9	56	37	20	22	8	k__Bacteria;p__Firmicutes;c__Clostridia;o__Clostridiales;f__Ruminococcaceae
OTU_660	5	1	2	4	1	5	17	14	3	16	22	8	8	10	4	2	0	1	2	6	1	0	0	0	k__Bacteria;p__Firmicutes;c__Clostridia;o__Clostridiales;f__Ruminococcaceae
OTU_661	8	13	4	3	8	11	9	3	4	14	2	5	15	13	5	6	1	2	4	2	14	2	7	1	k__Bacteria;p__Bacteroidetes;c__Bacteroidia;o__Bacteroidales
OTU_662	0	6	5	9	9	1	6	7	4	14	10	12	3	3	5	5	0	2	0	0	0	3	1	1	k__Bacteria;p__Firmicutes;c__Clostridia;o__Clostridiales;f__Ruminococcaceae
OTU_663	6	10	0	1	3	2	6	7	3	4	2	4	12	9	2	2	2	3	3	2	3	4	12	4	k__Bacteria;p__Firmicutes;c__Clostridia;o__Clostridiales;f__Ruminococcaceae
OTU_664	3	7	10	11	17	3	2	0	6	1	1	2	8	2	4	2	4	3	2	1	2	2	3	9	k__Bacteria;p__Firmicutes;c__Clostridia;o__Clostridiales;f__Lachnospiraceae;g__unidentified_Lachnospiraceae
OTU_665	16	11	4	3	9	21	18	20	9	5	8	4	11	11	0	0	3	1	0	0	1	6	12	9	k__Bacteria;p__Firmicutes;c__Clostridia;o__Clostridiales;f__Ruminococcaceae
OTU_666	0	5	0	5	3	5	1	9	4	1	2	0	2	4	5	2	0	1	1	5	3	19	6	4	k__Bacteria;p__Firmicutes;c__Clostridia;o__Clostridiales;f__Ruminococcaceae
OTU_667	10	6	1	2	2	6	10	9	2	15	1	8	2	8	0	0	6	3	1	22	9	1	3	0	k__Bacteria;p__Firmicutes;c__Clostridia;o__Clostridiales;f__Lachnospiraceae
OTU_668	7	7	10	12	5	2	3	10	9	8	7	7	4	6	0	0	0	0	1	17	15	10	9	5	k__Bacteria;p__Firmicutes;c__Clostridia;o__Clostridiales
OTU_669	10	5	7	6	9	4	1	5	11	12	13	14	14	17	9	5	2	5	7	3	1	38	53	77	k__Bacteria;p__Firmicutes;c__Clostridia;o__Clostridiales;f__Ruminococcaceae;g__unidentified_Ruminococcaceae;s__rumen_bacterium_R-21
OTU_670	21	26	74	93	53	30	18	23	16	13	18	11	20	22	66	37	43	38	30	11	14	72	68	122	k__Bacteria;p__Firmicutes;c__Clostridia;o__Clostridiales;f__Christensenellaceae;g__;s__
OTU_671	110	86	47	68	60	79	107	110	31	27	18	22	119	123	48	57	102	96	117	107	70	230	271	223	k__Bacteria;p__Firmicutes;c__Clostridia;o__Clostridiales;f__Ruminococcaceae
OTU_672	16	15	13	23	26	1	0	1	5	3	3	3	3	2	10	4	6	4	5	2	2	8	6	5	k__Bacteria;p__Firmicutes;c__Clostridia;o__Clostridiales;f__Christensenellaceae;g__;s__
OTU_673	18	16	8	10	17	6	8	10	5	9	17	12	11	8	22	10	2	24	27	12	8	4	21	16	k__Bacteria;p__Tenericutes;c__Mollicutes;o__;f__;g__;s__
OTU_674	72	33	0	0	0	0	0	0	0	0	0	0	30	27	0	1	0	0	1	0	0	0	0	0	k__Bacteria;p__Bacteroidetes;c__Bacteroidia;o__Bacteroidales;f__Prevotellaceae
OTU_675	5	2	14	10	7	11	10	3	4	6	1	9	2	1	0	0	1	5	3	12	7	2	5	1	k__Bacteria
OTU_676	4	5	5	0	5	7	6	10	0	4	1	2	1	8	0	3	2	2	6	5	7	0	2	0	k__Bacteria;p__Firmicutes;c__Clostridia;o__Clostridiales;f__Ruminococcaceae
OTU_677	40	54	77	56	78	51	50	55	36	55	31	59	139	201	21	9	43	61	54	63	35	10	21	10	k__Bacteria;p__Firmicutes;c__Clostridia;o__Clostridiales;f__Lachnospiraceae
OTU_678	2	1	0	0	0	0	0	0	1	2	5	0	0	0	48	32	2	2	1	0	0	1	1	1	k__Bacteria;p__Firmicutes;c__Clostridia;o__Clostridiales;f__Ruminococcaceae;g__;s__
OTU_679	5	5	7	1	1	13	12	1	3	4	3	4	4	9	2	3	6	1	6	3	19	2	8	5	k__Bacteria;p__Firmicutes;c__Clostridia;o__Clostridiales;f__Ruminococcaceae;g__unidentified_Ruminococcaceae;s__Lachnospiraceae_bacterium_19gly4
OTU_680	10	7	16	9	10	6	15	8	1	0	0	0	10	9	0	1	0	0	1	9	2	2	2	0	k__Bacteria;p__Firmicutes;c__Clostridia;o__Clostridiales;f__Ruminococcaceae
OTU_681	4	2	1	8	2	1	0	0	5	8	4	5	6	6	15	5	2	5	4	1	0	8	6	8	k__Bacteria;p__Firmicutes;c__Clostridia;o__Clostridiales;f__Lachnospiraceae;g__unidentified_Lachnospiraceae
OTU_682	21	16	1	0	0	4	3	2	7	10	13	19	29	16	1	0	0	1	1	0	0	0	0	0	k__Bacteria;p__Firmicutes;c__Clostridia;o__Clostridiales;f__Ruminococcaceae
OTU_683	8	6	0	0	0	0	0	0	6	15	27	16	0	1	15	1	0	7	12	5	4	8	21	9	k__Bacteria;p__Tenericutes;c__Mollicutes;o__;f__;g__;s__
OTU_684	0	0	2	4	1	0	1	20	16	4	2	0	0	1	10	6	7	2	1	1	0	0	2	0	k__Bacteria;p__Tenericutes;c__Mollicutes;o__Mycoplasmatales;f__Mycoplasmataceae;g__Candidatus_Bacilloplasma;s__
OTU_685	0	6	5	4	4	4	1	7	144	2	5	0	3	3	5	2	0	0	4	4	0	1	1	4	k__Bacteria;p__Oxyphotobacteria;c__unidentified_Oxyphotobacteria;o__unidentified_Oxyphotobacteria;f__unidentified_Oxyphotobacteria;g__unidentified_Oxyphotobacteria;s__Lolium_perenne
OTU_686	3	12	0	0	0	5	43	8	2	14	36	3	17	9	4	3	7	4	12	1	1	10	12	17	k__Bacteria;p__Tenericutes;c__Mollicutes;o__;f__;g__;s__
OTU_687	15	10	1	1	1	3	10	12	1	7	3	8	4	1	0	1	4	7	7	16	9	2	5	0	k__Bacteria;p__Elusimicrobia;c__unidentified_Elusimicrobia;o__Elusimicrobiales;f__Elusimicrobiaceae;g__Elusimicrobium;s__
OTU_688	5	9	5	11	10	5	10	7	2	3	0	3	2	6	0	0	0	3	2	3	12	4	1	0	k__Bacteria;p__Firmicutes;c__Clostridia;o__Clostridiales;f__Ruminococcaceae
OTU_689	4	4	6	10	8	6	3	3	2	0	8	3	1	0	2	3	7	7	8	2	1	8	7	6	k__Bacteria;p__Firmicutes;c__Clostridia;o__Clostridiales;f__Lachnospiraceae
OTU_690	18	6	4	14	7	9	0	5	3	9	10	19	1	5	4	8	3	6	4	4	1	8	9	14	k__Bacteria;p__Tenericutes;c__Mollicutes;o__;f__;g__;s__
OTU_691	4	11	4	3	7	12	7	9	7	1	1	1	4	6	0	2	12	7	7	1	0	0	0	0	k__Bacteria;p__Firmicutes;c__Clostridia;o__Clostridiales
OTU_692	1	3	20	2	60	2	2	6	8	8	1	5	0	0	1	0	1	0	1	0	0	0	0	0	k__Bacteria;p__Firmicutes;c__Clostridia;o__Clostridiales;f__Lachnospiraceae;g__Anaerosporobacter;s__
OTU_693	3	12	7	7	13	4	2	4	4	3	6	4	2	1	14	3	6	3	2	4	7	4	11	6	k__Bacteria;p__Firmicutes;c__Clostridia;o__Clostridiales;f__unidentified_Clostridiales;g__unidentified_Clostridiales;s__bacterium_AD3011
OTU_694	118	75	128	99	119	96	42	102	73	90	60	82	158	155	63	64	66	80	57	80	90	122	113	106	k__Bacteria;p__Firmicutes;c__Clostridia;o__Clostridiales;f__Ruminococcaceae;g__unidentified_Ruminococcaceae;s__rumen_bacterium_NK4A214
OTU_695	6	3	8	9	5	5	4	9	5	4	1	1	0	0	2	3	1	4	1	2	5	6	6	7	k__Bacteria;p__Proteobacteria;c__Alphaproteobacteria;o__unidentified_Alphaproteobacteria;f__Acetobacteraceae;g__Acetobacter;s__
OTU_696	30	11	15	9	6	3	4	7	17	30	16	18	14	7	3	3	18	9	14	4	1	10	12	7	k__Bacteria;p__Firmicutes;c__Erysipelotrichia;o__Erysipelotrichales;f__Erysipelotrichaceae;g__;s__
OTU_697	5	3	1	2	3	4	5	0	3	7	4	8	2	1	5	3	10	22	8	2	0	1	31	30	k__Bacteria;p__Firmicutes;c__Clostridia;o__Clostridiales;f__Lachnospiraceae;g__Howardella;s__
OTU_698	5	4	4	1	5	37	14	41	19	6	7	6	1	3	5	2	7	3	0	3	1	1	3	1	k__Bacteria;p__Firmicutes;c__Clostridia;o__Clostridiales;f__Lachnospiraceae
OTU_699	4	2	1	3	3	3	9	6	2	0	0	2	10	9	4	1	8	7	4	2	3	5	7	0	k__Bacteria;p__Firmicutes;c__Clostridia;o__Clostridiales;f__Ruminococcaceae;g__Caproiciproducens;s__
OTU_700	1	1	7	5	6	4	2	1	8	20	17	9	25	7	1	2	1	0	0	0	0	0	0	1	k__Bacteria;p__Proteobacteria;c__Alphaproteobacteria;o__Rhodospirillales;f__unidentified_Rhodospirillales;g__unidentified_Rhodospirillales;s__Alphaproteobacteria_bacterium_canine_oral_taxon_081
OTU_701	25	21	1	3	0	15	12	12	4	11	3	5	17	16	0	1	1	0	1	4	5	8	6	1	k__Bacteria;p__Firmicutes;c__Clostridia;o__Clostridiales;f__Ruminococcaceae
OTU_702	5	7	8	16	15	5	2	6	8	12	10	10	12	7	14	9	0	6	7	12	4	9	35	26	k__Bacteria;p__Firmicutes;c__Erysipelotrichia;o__Erysipelotrichales;f__Erysipelotrichaceae
OTU_703	4	4	2	1	0	2	6	4	5	9	2	2	0	0	1	1	4	1	1	2	10	2	4	3	k__Bacteria;p__Firmicutes;c__Clostridia;o__Clostridiales;f__Lachnospiraceae
OTU_704	11	18	1	0	5	18	22	15	2	6	0	0	7	6	2	2	7	1	0	21	37	3	4	1	k__Bacteria;p__Firmicutes;c__Clostridia;o__Clostridiales;f__Ruminococcaceae
OTU_705	3	0	0	0	2	1	0	2	0	1	0	1	5	14	7	4	2	0	2	5	14	6	10	9	k__Bacteria;p__Firmicutes;c__Clostridia;o__Clostridiales;f__Ruminococcaceae;g__unidentified_Ruminococcaceae;s__bacterium_enrichment_culture_clone_BBMC-9
OTU_706	0	0	7	10	1	3	0	2	7	6	16	16	7	4	1	0	1	6	12	6	0	3	10	4	k__Bacteria;p__Actinobacteria;c__Coriobacteriia;o__Coriobacteriales;f__Eggerthellaceae;g__Gordonibacter;s__
OTU_707	6	8	6	3	3	5	6	7	0	2	1	1	2	6	2	1	6	7	8	1	3	2	3	0	k__Bacteria;p__Firmicutes;c__Clostridia;o__Clostridiales;f__Ruminococcaceae
OTU_708	17	12	13	24	13	1	2	2	2	0	1	0	0	0	0	0	1	1	2	0	0	0	0	0	k__Bacteria;p__Firmicutes;c__Clostridia;o__Clostridiales
OTU_709	11	15	8	4	5	17	18	28	10	15	14	22	12	13	8	1	10	11	13	28	33	11	10	6	k__Bacteria;p__Firmicutes;c__Clostridia;o__Clostridiales
OTU_710	15	19	7	2	3	6	5	11	11	13	5	5	8	9	1	3	7	4	11	1	1	11	11	11	k__Bacteria;p__Firmicutes;c__Clostridia;o__Clostridiales
OTU_711	4	3	3	4	4	6	15	14	0	2	1	1	26	28	6	0	2	1	1	24	7	7	13	4	k__Bacteria;p__Firmicutes;c__Clostridia;o__Clostridiales;f__Ruminococcaceae
OTU_712	0	4	18	26	28	5	7	6	2	0	1	3	0	0	2	4	2	0	0	1	3	5	1	1	k__Bacteria;p__Firmicutes;c__Clostridia;o__Clostridiales;f__Ruminococcaceae
OTU_713	31	14	16	12	18	11	22	19	16	27	13	19	28	30	13	4	10	12	9	4	0	18	14	9	k__Bacteria;p__Firmicutes;c__Clostridia;o__Clostridiales
OTU_714	11	12	0	1	0	2	0	2	4	1	1	1	10	19	0	3	1	5	2	4	8	2	1	0	k__Bacteria
OTU_715	13	10	9	27	6	10	2	23	15	7	9	19	10	9	12	6	7	9	7	1	11	25	28	17	k__Bacteria;p__Firmicutes;c__Clostridia;o__Clostridiales;f__Christensenellaceae;g__;s__
OTU_716	3	12	2	4	8	1	6	2	0	3	1	6	2	5	1	7	1	4	4	8	6	0	1	1	k__Bacteria;p__Firmicutes;c__Clostridia;o__Clostridiales;f__Ruminococcaceae
OTU_717	2	3	6	4	11	7	11	10	4	7	3	3	0	1	3	3	1	7	7	1	1	2	1	0	k__Bacteria
OTU_718	83	65	75	97	93	204	137	143	50	41	43	57	15	12	45	28	97	190	176	30	16	119	102	138	k__Bacteria;p__Tenericutes;c__Mollicutes;o__;f__;g__;s__
OTU_719	4	1	4	3	11	7	11	3	7	4	21	1	3	1	2	0	11	42	9	1	0	5	4	3	k__Bacteria;p__Firmicutes;c__Clostridia;o__Clostridiales;f__Lachnospiraceae;g__Cellulosilyticum;s__
OTU_720	6	8	5	8	15	5	12	14	8	11	17	15	20	8	6	4	3	4	4	1	1	4	3	1	k__Bacteria;p__Firmicutes;c__Clostridia;o__Clostridiales;f__Ruminococcaceae
OTU_721	6	7	13	24	15	0	0	0	1	0	1	0	1	1	2	0	0	1	0	5	0	1	0	4	k__Bacteria;p__Tenericutes;c__Mollicutes
OTU_722	7	11	4	16	7	8	1	2	16	14	13	20	8	5	3	4	3	7	6	2	8	6	7	4	k__Bacteria;p__Firmicutes;c__Clostridia;o__Clostridiales;f__Lachnospiraceae;g__unidentified_Lachnospiraceae
OTU_723	62	44	189	231	243	70	49	48	34	40	45	50	47	57	13	5	19	26	21	6	6	38	47	53	k__Bacteria;p__Tenericutes;c__Mollicutes;o__;f__;g__;s__
OTU_724	7	2	5	0	2	2	5	2	6	1	1	2	4	12	2	1	3	1	1	22	8	6	2	1	k__Bacteria;p__Firmicutes;c__Clostridia;o__Clostridiales
OTU_725	18	21	0	0	0	8	14	8	2	5	2	4	0	0	0	0	0	0	1	18	7	3	4	5	k__Bacteria;p__Firmicutes;c__Clostridia;o__Clostridiales;f__Ruminococcaceae
OTU_726	15	24	0	0	0	0	0	0	0	4	4	2	4	4	0	1	0	1	1	3	2	4	5	3	k__Bacteria;p__Fibrobacteres;c__Fibrobacteria;o__Fibrobacterales;f__Fibrobacteraceae;g__Fibrobacter
OTU_727	10	4	5	6	9	3	0	3	2	5	1	1	8	3	8	9	0	11	1	0	1	9	4	10	k__Bacteria;p__Actinobacteria;c__Coriobacteriia;o__Coriobacteriales;f__Atopobiaceae;g__Atopobium;s__
OTU_728	26	18	13	11	11	18	7	11	6	15	5	8	11	6	7	11	1	2	3	16	12	21	36	21	k__Bacteria;p__Firmicutes;c__Clostridia;o__Clostridiales;f__Ruminococcaceae
OTU_729	8	6	13	12	8	10	4	10	2	9	3	5	5	2	5	0	0	3	3	27	15	0	3	1	k__Bacteria;p__Firmicutes;c__Clostridia;o__Clostridiales;f__Ruminococcaceae
OTU_730	2	3	4	9	4	0	0	0	4	2	0	1	5	0	15	8	0	0	0	17	10	12	10	10	k__Bacteria;p__Melainabacteria;c__;o__;f__;g__;s__
OTU_731	24	21	20	13	14	11	14	10	5	10	1	6	7	13	0	0	2	4	6	43	28	9	13	6	k__Bacteria;p__Firmicutes;c__Clostridia;o__Clostridiales
OTU_732	0	1	1	1	0	1	0	3	0	0	3	1	46	52	4	16	0	0	0	0	1	0	1	0	k__Bacteria;p__Firmicutes;c__Clostridia;o__Clostridiales
OTU_733	14	9	10	12	7	4	5	5	13	19	7	21	18	10	6	4	6	6	6	7	4	12	14	5	k__Bacteria;p__Firmicutes;c__Clostridia;o__Clostridiales
OTU_734	15	21	12	10	9	6	8	6	3	12	4	3	1	6	3	0	6	10	4	21	14	3	3	2	k__Bacteria;p__Firmicutes;c__Clostridia;o__Clostridiales
OTU_735	3	4	0	0	0	4	3	4	6	6	18	9	7	9	0	1	0	16	14	0	0	1	3	4	k__Bacteria;p__Tenericutes;c__Mollicutes;o__;f__;g__;s__
OTU_736	16	19	13	15	22	12	22	29	6	13	7	8	13	15	5	5	12	5	12	3	2	1	10	4	k__Bacteria;p__Firmicutes
OTU_737	0	0	0	1	0	1	0	0	1	24	16	23	0	0	0	0	14	12	12	0	1	0	2	1	k__Bacteria;p__Firmicutes;c__Clostridia;o__Clostridiales
OTU_738	5	11	7	7	8	13	12	23	5	7	4	7	12	6	5	2	0	5	2	0	1	7	8	2	k__Bacteria
OTU_739	3	3	2	10	6	4	0	0	1	1	2	4	1	0	3	0	4	6	1	1	1	4	0	5	k__Bacteria;p__Firmicutes;c__Clostridia;o__Clostridiales;f__Lachnospiraceae
OTU_740	2	7	15	20	14	4	6	4	22	13	12	14	19	19	22	13	4	24	18	1	2	21	22	40	k__Bacteria;p__Tenericutes;c__Mollicutes;o__;f__;g__;s__
OTU_741	6	7	13	13	32	1	8	11	4	2	3	1	18	8	6	5	3	5	6	1	3	3	7	2	k__Bacteria;p__Firmicutes;c__Clostridia;o__Clostridiales;f__Ruminococcaceae
OTU_742	5	8	3	20	10	3	2	0	7	1	11	5	16	17	15	6	0	1	0	3	3	14	9	18	k__Bacteria;p__Firmicutes;c__Clostridia;o__Clostridiales;f__Ruminococcaceae;g__Saccharofermentans
OTU_743	3	3	4	2	2	3	5	1	9	10	1	2	4	3	0	0	1	3	6	7	3	2	3	0	k__Bacteria;p__Firmicutes;c__Clostridia;o__Clostridiales;f__Peptococcaceae
OTU_744	2	4	0	0	2	4	6	5	1	2	2	1	8	8	0	0	0	3	1	3	2	1	6	5	k__Bacteria;p__Firmicutes;c__Clostridia;o__Clostridiales;f__Ruminococcaceae
OTU_745	6	2	4	9	4	4	13	6	12	10	4	30	2	0	2	0	3	2	5	2	6	1	1	0	k__Bacteria;p__Firmicutes;c__Clostridia;o__Clostridiales;f__Lachnospiraceae;g__unidentified_Lachnospiraceae;s__bacterium_V9D3004
OTU_746	3	4	3	5	1	25	7	7	4	2	4	3	2	5	6	3	2	7	7	1	3	4	9	6	k__Bacteria;p__Firmicutes;c__Clostridia;o__Clostridiales;f__Ruminococcaceae;g__unidentified_Ruminococcaceae
OTU_747	29	18	1	0	0	1	1	1	8	6	5	4	2	0	1	0	0	0	0	0	0	0	0	0	k__Bacteria;p__Firmicutes;c__Clostridia;o__Clostridiales;f__Ruminococcaceae
OTU_748	96	72	69	68	47	116	112	211	55	105	62	105	39	36	47	30	343	202	368	23	32	50	52	26	k__Bacteria;p__Bacteroidetes;c__Bacteroidia;o__Bacteroidales
OTU_749	6	2	0	0	0	0	0	0	0	0	0	1	46	11	0	0	0	0	0	1	0	0	0	0	k__Bacteria;p__Spirochaetes;c__Spirochaetia;o__Spirochaetales;f__Spirochaetaceae
OTU_750	10	25	13	13	18	33	56	62	8	25	7	18	2	2	2	2	8	7	19	19	10	7	17	6	k__Bacteria;p__Firmicutes;c__Clostridia;o__Clostridiales;f__Ruminococcaceae
OTU_751	13	11	2	5	5	7	3	7	10	19	2	9	4	1	2	0	17	33	31	11	11	3	5	7	k__Bacteria;p__Firmicutes;c__Clostridia;o__Clostridiales
OTU_752	9	7	6	3	4	3	4	10	2	4	2	3	0	1	0	0	1	4	3	0	0	2	2	0	k__Bacteria;p__Kiritimatiellaeota;c__Kiritimatiellae;o__;f__;g__;s__
OTU_753	0	6	3	2	1	2	1	1	2	1	3	1	1	2	2	2	3	4	1	0	4	12	10	12	k__Bacteria;p__Firmicutes;c__Clostridia;o__Clostridiales
OTU_754	7	13	12	12	27	7	16	19	10	12	3	12	22	14	11	6	16	12	19	2	1	3	7	7	k__Bacteria;p__Firmicutes;c__Clostridia;o__Clostridiales;f__Ruminococcaceae
OTU_755	29	13	15	11	8	7	26	15	8	9	2	10	10	18	0	1	6	13	6	22	30	16	15	10	k__Bacteria;p__Firmicutes;c__Clostridia;o__Clostridiales;f__Ruminococcaceae
OTU_756	1	3	2	9	5	3	1	2	5	2	2	3	7	1	4	6	2	3	3	2	0	8	5	6	k__Bacteria;p__Actinobacteria;c__Coriobacteriia;o__Coriobacteriales;f__;g__;s__
OTU_757	0	0	0	0	0	0	0	0	14	27	5	4	0	0	0	2	10	8	1	0	1	0	0	0	k__Bacteria;p__Bacteroidetes;c__Bacteroidia;o__Bacteroidales;f__Rikenellaceae;g__;s__
OTU_758	1	4	3	9	0	6	0	3	8	1	12	6	3	5	4	5	1	11	1	2	0	0	9	14	k__Bacteria;p__Firmicutes;c__Clostridia;o__Clostridiales;f__Lachnospiraceae
OTU_759	3	0	1	1	3	1	1	3	8	3	2	2	11	11	3	0	4	2	0	1	1	5	1	0	k__Bacteria;p__Firmicutes;c__Clostridia;o__Clostridiales
OTU_760	7	3	0	0	0	0	0	0	0	7	0	5	10	4	0	6	6	3	3	1	2	4	3	3	k__Bacteria
OTU_761	2	4	3	4	4	3	6	8	0	5	2	5	6	1	2	1	0	0	5	1	0	2	2	1	k__Bacteria;p__Firmicutes
OTU_762	2	1	4	3	2	2	2	0	1	0	1	7	3	1	1	3	5	2	1	1	3	3	4	12	k__Bacteria;p__Firmicutes;c__Clostridia;o__Clostridiales;f__Lachnospiraceae;g__unidentified_Lachnospiraceae;s__bacterium_FE2018
OTU_763	0	0	8	7	5	1	1	0	0	0	2	2	0	0	16	20	0	0	0	2	2	19	37	59	k__Bacteria;p__unidentified_Bacteria;c__unidentified_Bacteria;o__unidentified_Bacteria;f__unidentified_Bacteria;g__Candidatus_Saccharimonas;s__
OTU_764	24	39	16	10	5	43	34	57	13	26	9	8	18	38	2	2	0	2	1	71	48	3	5	2	k__Bacteria;p__Firmicutes;c__Clostridia;o__Clostridiales;f__Lachnospiraceae
OTU_765	18	34	20	34	29	46	39	33	33	44	45	32	7	6	157	135	22	61	64	23	8	120	95	128	k__Bacteria;p__unidentified_Bacteria;c__unidentified_Bacteria;o__unidentified_Bacteria;f__unidentified_Bacteria;g__Candidatus_Saccharimonas;s__
OTU_766	14	11	20	18	7	3	0	8	8	6	5	1	0	0	4	3	13	20	16	1	1	9	9	24	k__Bacteria;p__unidentified_Bacteria;c__unidentified_Bacteria;o__unidentified_Bacteria;f__unidentified_Bacteria;g__Candidatus_Saccharimonas;s__
OTU_767	0	0	4	6	2	0	0	0	12	6	8	5	0	0	0	0	14	9	8	0	0	2	2	4	k__Bacteria
OTU_768	7	3	6	1	2	9	3	2	4	5	0	5	4	10	0	0	0	5	1	13	13	3	10	6	k__Bacteria;p__Firmicutes;c__Clostridia;o__Clostridiales;f__Lachnospiraceae;g__unidentified_Lachnospiraceae
OTU_769	3	3	5	14	13	12	5	3	1	6	9	7	3	1	2	3	1	6	2	2	4	9	9	16	k__Archaea;p__Euryarchaeota;c__Methanobacteria;o__Methanobacteriales;f__Methanobacteriaceae;g__Methanosphaera;s__
OTU_770	347	230	150	75	85	127	100	135	260	256	132	216	257	232	59	111	320	474	344	28	34	168	151	185	k__Bacteria;p__Bacteroidetes;c__Bacteroidia;o__Bacteroidales;f__Muribaculaceae;g__;s__
OTU_771	13	13	1	0	0	12	28	19	10	17	3	12	0	3	1	2	11	11	9	14	21	7	8	5	k__Bacteria;p__Firmicutes;c__Clostridia;o__Clostridiales
OTU_772	3	9	0	0	0	6	8	5	1	1	1	0	11	10	25	16	4	17	21	5	3	3	1	1	k__Bacteria;p__Tenericutes;c__Mollicutes
OTU_773	0	1	3	4	7	4	3	7	0	0	0	0	0	0	11	7	1	4	4	5	2	1	3	0	k__Bacteria;p__Firmicutes;c__Clostridia;o__Clostridiales;f__Ruminococcaceae
OTU_774	14	11	2	2	0	2	1	1	3	1	0	2	6	11	1	0	0	0	0	1	2	0	3	5	k__Bacteria;p__Firmicutes;c__Clostridia;o__Clostridiales;f__Ruminococcaceae
OTU_775	2	3	11	6	13	13	10	8	4	11	5	5	3	1	0	0	3	4	2	2	2	2	4	1	k__Bacteria;p__Firmicutes;c__Clostridia;o__Clostridiales;f__Lachnospiraceae
OTU_776	45	31	12	13	17	14	7	6	22	31	29	24	19	20	17	8	56	82	81	30	30	41	32	41	k__Bacteria;p__Melainabacteria;c__;o__;f__;g__;s__
OTU_777	9	7	6	9	14	1	0	0	16	12	17	13	43	24	10	3	0	1	1	4	4	2	6	2	k__Bacteria;p__Tenericutes;c__Mollicutes;o__;f__;g__;s__
OTU_778	17	10	4	7	9	6	7	7	5	2	7	3	11	8	6	2	3	2	8	15	10	17	7	2	k__Bacteria;p__Firmicutes;c__Clostridia;o__Clostridiales;f__Ruminococcaceae
OTU_779	19	21	34	15	11	15	17	21	8	11	1	5	3	8	1	0	2	1	2	16	15	61	49	42	k__Bacteria;p__Firmicutes;c__Clostridia;o__Clostridiales;f__Ruminococcaceae
OTU_780	2	8	1	3	1	4	7	4	10	4	6	6	2	1	0	1	1	0	0	4	3	3	4	3	k__Bacteria;p__Firmicutes;c__Clostridia;o__Clostridiales;f__Ruminococcaceae
OTU_781	0	1	0	1	3	7	3	1	0	0	0	0	6	6	1	0	10	22	14	0	0	1	5	2	k__Bacteria;p__Proteobacteria;c__Gammaproteobacteria;o__Aeromonadales;f__Succinivibrionaceae;g__Ruminobacter;s__
OTU_782	3	1	0	0	6	9	13	4	3	0	1	11	3	6	0	0	0	0	5	0	0	1	0	0	k__Bacteria;p__Proteobacteria;c__Gammaproteobacteria;o__Aeromonadales;f__Succinivibrionaceae;g__Succinivibrio;s__
OTU_783	3	0	2	2	1	4	3	2	0	6	0	3	7	5	0	1	1	2	2	3	3	5	8	8	k__Bacteria;p__Firmicutes;c__Clostridia;o__Clostridiales;f__Ruminococcaceae
OTU_784	3	7	8	13	8	1	1	3	1	0	5	4	10	5	1	4	4	6	11	1	0	3	3	9	k__Bacteria;p__Actinobacteria;c__Coriobacteriia;o__Coriobacteriales
OTU_785	3	6	6	11	5	3	3	6	7	8	3	5	23	11	5	1	1	2	1	1	3	7	2	6	k__Bacteria;p__Firmicutes;c__Clostridia;o__Clostridiales
OTU_786	2	5	8	16	6	3	0	0	4	3	3	1	14	6	5	4	0	3	0	2	2	3	9	11	k__Bacteria;p__Firmicutes;c__Clostridia;o__Clostridiales;f__unidentified_Clostridiales
OTU_787	22	25	0	0	0	4	11	9	0	1	0	0	1	3	4	1	0	0	0	6	0	1	0	1	k__Bacteria;p__Firmicutes;c__Clostridia;o__Clostridiales;f__Lachnospiraceae
OTU_788	2	13	1	1	4	45	15	31	4	9	15	9	11	8	9	3	13	8	2	0	0	6	5	8	k__Bacteria;p__Firmicutes;c__Clostridia;o__Clostridiales
OTU_789	0	0	0	0	1	10	0	3	5	1	13	0	0	0	0	1	1	1	0	0	1	25	7	17	k__Bacteria;p__Firmicutes;c__Bacilli;o__Bacillales;f__Staphylococcaceae
OTU_790	5	4	9	8	10	1	0	0	0	0	0	0	4	7	1	1	2	0	0	2	3	4	7	4	k__Bacteria;p__Firmicutes;c__Clostridia;o__Clostridiales;f__Lachnospiraceae
OTU_791	4	6	0	0	1	4	15	10	5	14	7	9	14	10	7	5	0	2	0	23	5	5	3	9	k__Bacteria;p__Firmicutes;c__Clostridia;o__Clostridiales
OTU_792	2	1	0	0	0	9	12	15	7	5	3	7	0	0	0	2	7	6	4	1	1	1	0	0	k__Bacteria;p__Firmicutes;c__Clostridia;o__Clostridiales;f__Ruminococcaceae;g__unidentified_Ruminococcaceae
OTU_793	7	8	1	4	5	6	8	4	4	1	3	2	0	1	20	9	1	12	10	4	1	4	4	4	k__Bacteria;p__Tenericutes;c__Mollicutes
OTU_794	2	4	1	4	1	2	0	3	1	2	0	7	4	3	3	2	2	1	1	2	2	0	4	9	k__Bacteria;p__Firmicutes;c__Clostridia;o__Clostridiales;f__Eubacteriaceae;g__Eubacterium;s__
OTU_795	9	9	13	22	17	7	8	12	1	6	5	8	6	5	3	5	14	16	14	5	3	9	11	7	k__Bacteria;p__Firmicutes;c__Clostridia;o__Clostridiales;f__Ruminococcaceae
OTU_796	1	4	3	4	2	3	2	0	2	3	5	2	3	3	3	4	1	1	3	2	4	8	4	3	k__Bacteria;p__Firmicutes;c__Clostridia;o__Clostridiales;f__Lachnospiraceae;g__unidentified_Lachnospiraceae
OTU_797	4	7	3	1	3	0	0	0	1	3	0	2	1	0	2	1	4	0	1	14	7	2	1	8	k__Bacteria;p__Tenericutes;c__Mollicutes;o__Mycoplasmatales;f__Mycoplasmataceae;g__Ureaplasma;s__
OTU_798	14	5	8	6	13	5	5	2	2	8	3	4	3	3	1	0	4	10	6	4	14	0	1	0	k__Bacteria;p__Firmicutes;c__Clostridia;o__Clostridiales;f__Ruminococcaceae
OTU_799	6	33	5	1	33	5	28	10	7	61	33	0	29	50	22	7	10	18	41	19	4	1	1	4	k__Bacteria;p__Spirochaetes;c__Spirochaetia;o__Spirochaetales;f__Spirochaetaceae
OTU_800	0	1	5	9	6	0	6	1	0	0	0	0	0	3	19	4	0	2	3	0	0	0	1	1	k__Bacteria;p__Firmicutes;c__Erysipelotrichia;o__Erysipelotrichales;f__Erysipelotrichaceae
OTU_801	0	0	2	1	2	2	2	4	8	7	1	5	2	16	0	2	0	1	0	14	10	3	2	2	k__Bacteria;p__Firmicutes;c__Clostridia;o__Clostridiales;f__Lachnospiraceae
OTU_802	0	0	0	0	0	7	0	3	0	2	0	0	0	0	0	1	0	2	0	0	3	18	17	30	k__Bacteria;p__unidentified_Bacteria;c__unidentified_Bacteria;o__unidentified_Bacteria;f__unidentified_Bacteria;g__Candidatus_Saccharimonas;s__
OTU_803	1	3	3	3	3	0	1	5	0	3	0	3	6	0	2	2	5	6	7	3	3	2	2	1	k__Bacteria;p__Firmicutes;c__Clostridia
OTU_804	2	3	0	0	1	2	1	2	0	0	0	0	10	7	1	1	0	0	0	18	15	1	4	4	k__Bacteria;p__Firmicutes;c__Clostridia;o__Clostridiales;f__Christensenellaceae;g__;s__
OTU_805	2	1	1	0	0	2	0	0	1	0	1	1	47	103	1	1	0	0	1	2	6	0	1	16	k__Bacteria;p__Firmicutes;c__Bacilli;o__Bacillales;f__Planococcaceae
OTU_806	4	12	0	0	1	11	9	6	0	0	1	0	5	4	4	1	0	0	0	5	0	0	0	0	k__Bacteria;p__Firmicutes;c__Clostridia;o__Clostridiales;f__Ruminococcaceae
OTU_807	1	3	7	5	5	3	5	2	1	2	1	2	0	3	1	0	0	0	2	1	2	2	1	1	k__Bacteria;p__Kiritimatiellaeota;c__Kiritimatiellae;o__;f__;g__;s__
OTU_808	0	4	0	1	0	3	0	1	6	1	17	2	0	1	2	0	0	2	1	1	1	8	6	60	k__Bacteria;p__Actinobacteria;c__unidentified_Actinobacteria;o__Micrococcales;f__Micrococcaceae;g__Micrococcus
OTU_809	17	2	1	17	5	2	7	10	6	3	16	6	2	1	6	6	12	11	2	2	3	23	13	32	k__Bacteria;p__Actinobacteria;c__unidentified_Actinobacteria;o__Corynebacteriales;f__Corynebacteriaceae;g__unidentified_Corynebacteriaceae;s__Corynebacterium_xerosis
OTU_810	6	5	4	13	11	1	11	3	0	1	0	0	0	0	0	1	0	0	0	6	6	0	3	5	k__Bacteria;p__Firmicutes;c__Clostridia;o__Clostridiales;f__Ruminococcaceae
OTU_811	1	0	0	2	0	7	0	3	0	2	13	0	2	1	0	1	3	1	0	1	2	23	16	52	k__Bacteria;p__Firmicutes;c__Bacilli;o__Bacillales;f__Staphylococcaceae;g__Aliicoccus;s__
OTU_812	4	2	0	0	2	0	5	3	1	6	0	1	26	5	6	2	2	5	8	1	2	1	4	1	k__Bacteria
OTU_813	1	0	0	0	0	13	0	2	2	0	12	0	0	0	0	0	0	1	0	1	0	16	14	9	k__Bacteria;p__Firmicutes;c__Clostridia;o__Clostridiales;f__unidentified_Clostridiales;g__Helcococcus;s__
OTU_814	5	2	5	10	4	2	2	5	10	13	13	3	2	2	4	3	5	6	7	2	1	2	1	1	k__Bacteria;p__Firmicutes;c__Erysipelotrichia;o__Erysipelotrichales;f__Erysipelotrichaceae
OTU_815	10	6	4	1	3	4	10	6	4	7	4	4	0	0	3	2	2	1	4	2	1	1	0	0	k__Bacteria
OTU_816	1	2	2	2	1	1	2	3	6	4	1	10	0	0	12	1	13	12	17	5	3	2	2	4	k__Bacteria;p__Melainabacteria;c__;o__;f__;g__;s__
OTU_817	1	0	1	2	2	1	0	0	7	1	4	2	3	2	12	5	3	0	1	7	1	8	5	2	k__Bacteria;p__Firmicutes;c__Clostridia;o__Clostridiales;f__Lachnospiraceae
OTU_818	5	6	6	1	10	7	8	8	1	4	4	1	6	4	4	2	3	9	11	0	2	0	7	1	k__Bacteria;p__Firmicutes;c__Clostridia;o__Clostridiales;f__Ruminococcaceae
OTU_819	2	0	0	3	1	2	0	0	0	3	4	4	2	5	1	1	3	6	0	9	2	5	13	6	k__Bacteria;p__Firmicutes;c__Clostridia;o__Clostridiales;f__Lachnospiraceae;g__Acetitomaculum;s__
OTU_820	5	3	7	8	10	1	0	1	3	4	7	6	5	1	13	1	0	9	5	1	1	2	4	5	k__Bacteria;p__Actinobacteria;c__Coriobacteriia;o__Coriobacteriales;f__Eggerthellaceae
OTU_821	5	0	2	8	10	6	8	10	2	10	3	9	7	1	10	2	6	2	2	2	2	0	4	0	k__Bacteria;p__Firmicutes;c__Clostridia;o__Clostridiales;f__Ruminococcaceae
OTU_822	2	1	7	0	2	10	1	6	7	2	4	5	1	0	9	3	1	0	0	4	0	3	3	10	k__Bacteria;p__Firmicutes;c__Clostridia;o__Clostridiales;f__Lachnospiraceae
OTU_823	2	2	2	4	5	1	0	3	4	4	5	9	0	2	5	4	4	7	1	4	5	5	11	3	k__Bacteria;p__Actinobacteria;c__Coriobacteriia;o__Coriobacteriales;f__Eggerthellaceae
OTU_824	1	2	0	1	0	4	3	8	0	0	1	2	1	0	0	1	1	1	2	1	1	9	6	9	k__Bacteria
OTU_825	1	4	3	2	5	10	8	12	0	2	5	2	3	4	4	4	1	1	0	17	10	6	6	7	k__Bacteria;p__Firmicutes;c__Clostridia;o__Clostridiales;f__Ruminococcaceae;g__;s__
OTU_826	0	0	2	9	7	2	0	2	0	0	0	0	18	8	0	0	0	6	1	0	0	0	0	0	k__Bacteria;p__Firmicutes;c__Clostridia;o__Clostridiales;f__Ruminococcaceae
OTU_827	0	1	0	0	0	2	1	2	0	0	0	0	2	3	30	18	1	0	0	0	0	5	4	1	k__Bacteria;p__Tenericutes;c__Mollicutes;o__;f__;g__;s__
OTU_828	7	7	4	5	2	3	9	6	2	5	12	9	8	9	6	3	1	5	7	3	2	6	4	3	k__Bacteria;p__Firmicutes
OTU_829	0	0	0	0	0	3	2	1	0	0	0	0	20	13	1	1	2	3	0	0	0	13	5	6	k__Bacteria;p__Firmicutes;c__Clostridia;o__Clostridiales;f__Ruminococcaceae
OTU_830	19	17	3	2	4	0	1	2	1	0	1	0	3	2	6	11	4	8	1	12	12	10	11	9	k__Bacteria;p__Firmicutes;c__Clostridia;o__Clostridiales
OTU_831	1	3	7	10	15	7	19	11	4	18	8	1	9	6	1	0	5	6	6	2	4	10	5	3	k__Bacteria;p__Firmicutes;c__Clostridia;o__Clostridiales;f__Ruminococcaceae
OTU_832	2	1	16	21	24	2	3	1	0	2	0	1	3	6	10	5	1	5	2	7	2	4	6	10	k__Bacteria;p__Firmicutes;c__Clostridia;o__Clostridiales;f__Ruminococcaceae;g__unidentified_Ruminococcaceae
OTU_833	2	0	1	0	2	3	0	0	0	1	14	7	2	1	5	3	3	2	5	4	0	1	3	5	k__Bacteria;p__Firmicutes;c__Bacilli;o__Bacillales;f__Planococcaceae;g__Rummeliibacillus;s__Rummeliibacillus_pycnus
OTU_834	0	0	19	1	0	0	21	1	1	4	0	0	0	0	70	0	0	0	0	2	0	1	1	0	k__Bacteria;p__Proteobacteria;c__Gammaproteobacteria;o__unidentified_Gammaproteobacteria;f__Neisseriaceae;g__Neisseria
OTU_835	0	0	0	0	0	1	0	0	0	0	0	0	11	8	36	23	0	0	0	0	1	0	0	0	k__Bacteria;p__Melainabacteria;c__;o__;f__;g__;s__
OTU_836	166	192	49	64	92	356	413	374	71	54	46	64	96	79	191	138	285	329	355	131	76	197	187	243	k__Bacteria;p__Firmicutes;c__Clostridia;o__Clostridiales;f__Ruminococcaceae
OTU_837	2	2	3	10	2	3	2	54	15	0	4	0	1	0	5	0	2	0	1	1	0	0	0	0	k__Bacteria;p__Tenericutes;c__Mollicutes;o__Mycoplasmatales;f__Mycoplasmataceae;g__Candidatus_Bacilloplasma;s__
OTU_838	3	2	1	3	1	2	0	0	1	1	2	1	1	0	7	1	1	5	1	1	0	5	7	8	k__Bacteria;p__Firmicutes;c__Erysipelotrichia;o__Erysipelotrichales;f__Erysipelotrichaceae;g__Solobacterium;s__bacterium_WCE2003
OTU_839	0	1	0	0	1	8	0	0	3	1	8	1	1	0	0	0	1	2	0	1	1	17	11	25	k__Bacteria;p__Firmicutes;c__Clostridia;o__Clostridiales;f__unidentified_Clostridiales;g__unidentified_Clostridiales;s__Neofamilia_massiliensis
OTU_840	0	1	2	6	2	1	1	2	2	2	6	2	3	0	5	7	10	5	2	0	0	2	7	5	k__Bacteria;p__Firmicutes;c__Clostridia;o__Clostridiales;f__Ruminococcaceae;g__unidentified_Ruminococcaceae
OTU_841	3	0	0	0	0	2	0	3	2	3	0	0	1	0	0	2	7	13	5	0	0	5	2	5	k__Bacteria
OTU_842	5	5	5	3	1	6	5	9	6	10	9	9	5	4	1	2	4	3	6	4	2	5	1	2	k__Bacteria;p__Firmicutes;c__Bacilli;o__Lactobacillales;f__Carnobacteriaceae;g__Carnobacterium;s__Carnobacterium_maltaromaticum
OTU_843	2	7	7	5	8	2	2	7	1	1	2	1	2	2	0	0	1	0	1	4	2	0	2	2	k__Bacteria;p__Firmicutes;c__Clostridia;o__Clostridiales;f__Lachnospiraceae;g__Eisenbergiella;s__
OTU_844	3	5	0	1	2	9	18	11	2	6	0	5	0	0	3	2	5	8	7	0	0	3	4	2	k__Bacteria;p__Firmicutes;c__Clostridia;o__Clostridiales;f__Ruminococcaceae
OTU_845	15	24	11	10	3	8	4	6	9	5	5	7	15	8	16	6	8	11	8	1	1	21	19	38	k__Bacteria;p__unidentified_Bacteria;c__unidentified_Bacteria;o__unidentified_Bacteria;f__unidentified_Bacteria;g__Candidatus_Saccharimonas;s__
OTU_846	0	0	0	0	0	1	0	0	0	0	0	0	5	3	9	13	0	0	0	0	2	12	11	2	k__Bacteria;p__Firmicutes;c__Clostridia;o__Clostridiales;f__Ruminococcaceae
OTU_847	2	5	3	1	3	1	2	1	1	0	0	1	0	0	0	0	1	0	0	7	15	0	0	1	k__Bacteria;p__Firmicutes;c__Clostridia;o__Clostridiales
OTU_848	2	2	19	17	15	3	2	2	1	0	0	0	1	1	0	1	0	1	0	2	1	2	0	9	k__Bacteria;p__Firmicutes;c__Clostridia;o__Clostridiales;f__Peptococcaceae;g__;s__
OTU_849	0	1	2	5	4	1	4	8	5	19	0	11	0	0	1	0	1	1	0	0	0	0	0	1	k__Bacteria;p__Firmicutes;c__Clostridia;o__Clostridiales;f__Ruminococcaceae
OTU_850	0	0	0	0	0	0	0	0	34	0	0	0	0	0	9	0	0	0	0	0	0	0	0	0	k__Bacteria;p__Proteobacteria;c__Gammaproteobacteria;o__Enterobacteriales;f__Enterobacteriaceae;g__Buchnera
OTU_851	0	1	6	11	5	2	1	1	1	5	1	3	2	0	0	1	0	0	2	0	0	4	3	5	k__Bacteria;p__Planctomycetes;c__Planctomycetacia;o__unidentified_Planctomycetacia;f__unidentified_Planctomycetacia
OTU_852	5	9	1	0	0	1	2	2	4	7	4	1	4	4	3	2	2	4	0	1	6	2	1	3	k__Bacteria;p__Bacteroidetes;c__Bacteroidia;o__Bacteroidales;f__Rikenellaceae;g__;s__
OTU_853	19	12	9	4	2	7	5	3	9	11	23	9	12	5	9	12	16	16	6	5	3	36	20	37	k__Bacteria;p__Firmicutes;c__Clostridia;o__Clostridiales;f__Lachnospiraceae;g__unidentified_Lachnospiraceae
OTU_854	0	0	6	4	2	0	0	1	0	0	0	0	3	6	1	3	0	1	0	2	6	3	8	2	k__Bacteria;p__Firmicutes;c__Clostridia;o__Clostridiales
OTU_855	4	1	4	3	2	1	3	1	2	4	4	6	10	9	1	0	3	2	8	1	3	3	4	1	k__Bacteria;p__Firmicutes;c__Clostridia;o__Clostridiales;f__Ruminococcaceae
OTU_856	8	4	0	0	4	6	9	0	4	18	6	16	1	2	0	0	5	7	1	0	0	2	0	1	k__Bacteria;p__Firmicutes;c__Clostridia;o__Clostridiales;f__Lachnospiraceae;g__Cellulosilyticum;s__
OTU_857	0	2	4	5	3	2	1	2	4	5	3	2	8	4	2	1	0	4	1	0	0	2	2	4	k__Bacteria;p__Firmicutes;c__Erysipelotrichia;o__Erysipelotrichales;f__Erysipelotrichaceae;g__Solobacterium
OTU_858	14	11	5	2	5	3	3	11	0	1	2	0	1	4	0	2	6	6	2	0	0	3	0	2	k__Bacteria;p__Bacteroidetes;c__Bacteroidia;o__Bacteroidales;f__Rikenellaceae;g__Alistipes;s__
OTU_859	2	1	3	5	2	6	0	0	8	2	2	2	1	0	1	1	4	5	5	0	0	0	0	1	k__Bacteria;p__Firmicutes;c__Clostridia;o__Clostridiales;f__unidentified_Clostridiales;g__unidentified_Clostridiales;s__Eubacterium_sp_AB3007
OTU_860	1	0	0	0	0	0	1	0	0	2	0	0	20	5	4	6	0	0	0	0	0	0	0	0	k__Bacteria
OTU_861	7	6	4	7	7	3	7	13	2	3	5	4	30	26	3	1	8	6	12	9	8	3	2	3	k__Bacteria;p__Firmicutes;c__Clostridia;o__Clostridiales;f__Ruminococcaceae
OTU_862	0	0	0	0	0	2	0	0	0	0	0	0	34	15	13	9	0	0	0	0	0	0	0	0	k__Bacteria;p__Planctomycetes;c__Planctomycetacia;o__;f__;g__;s__
OTU_863	2	3	4	8	6	10	1	1	0	0	2	0	0	0	18	0	7	9	4	0	0	7	8	24	k__Bacteria;p__Firmicutes;c__Bacilli;o__Lactobacillales;f__Leuconostocaceae;g__Weissella
OTU_864	1	5	20	21	9	3	0	0	6	5	4	2	14	8	2	1	2	7	6	1	0	3	9	2	k__Bacteria;p__Firmicutes;c__Erysipelotrichia;o__Erysipelotrichales;f__Erysipelotrichaceae;g__Solobacterium;s__
OTU_865	0	0	0	0	0	0	0	0	0	0	0	0	3	0	9	6	0	0	0	1	2	5	9	14	k__Bacteria;p__Firmicutes;c__Clostridia;o__Clostridiales;f__Ruminococcaceae
OTU_866	2	1	0	0	0	3	3	6	1	0	1	1	4	6	2	0	0	0	0	9	2	2	0	0	k__Bacteria;p__Firmicutes;c__Clostridia;o__Clostridiales
OTU_867	7	6	4	10	6	3	16	9	6	3	6	2	7	11	9	10	5	6	14	3	3	17	15	4	k__Bacteria;p__Firmicutes;c__Clostridia;o__Clostridiales;f__Ruminococcaceae
OTU_868	1	9	1	1	1	14	23	10	2	2	7	3	10	11	5	6	1	6	4	4	1	2	2	2	k__Bacteria;p__Tenericutes;c__Mollicutes;o__;f__;g__;s__
OTU_869	2	8	1	4	3	2	1	1	1	0	2	4	7	1	0	1	1	4	3	0	0	3	8	9	k__Bacteria;p__Actinobacteria;c__Coriobacteriia;o__Coriobacteriales;f__Atopobiaceae
OTU_870	3	2	0	0	0	2	8	2	4	1	0	1	12	10	0	0	5	1	0	0	0	0	0	0	k__Bacteria;p__Proteobacteria
OTU_871	5	7	2	2	0	13	3	1	8	2	6	2	2	1	21	1	0	2	2	0	2	0	5	21	k__Bacteria;p__Proteobacteria;c__Gammaproteobacteria;o__unidentified_Gammaproteobacteria;f__Burkholderiaceae;g__Ralstonia
OTU_872	9	4	2	2	5	11	5	8	2	4	4	6	9	6	8	3	1	2	7	5	8	5	3	8	k__Bacteria;p__Firmicutes;c__Clostridia;o__Clostridiales
OTU_873	38	41	131	166	161	64	61	61	74	72	104	71	18	16	85	46	33	58	62	5	3	36	49	58	k__Bacteria;p__Firmicutes;c__Erysipelotrichia;o__Erysipelotrichales;f__Erysipelotrichaceae;g__Solobacterium
OTU_874	17	10	4	3	4	4	3	0	2	2	1	4	12	3	5	3	3	2	6	2	1	6	3	4	k__Bacteria;p__Spirochaetes;c__Spirochaetia;o__Spirochaetales;f__Spirochaetaceae;g__Sphaerochaeta
OTU_875	6	5	0	1	0	1	1	0	0	0	0	0	0	0	1	4	0	0	0	10	6	3	6	5	k__Bacteria;p__Tenericutes;c__Mollicutes;o__;f__;g__;s__
OTU_876	2	4	0	0	0	2	8	3	2	1	1	2	1	0	6	7	0	0	0	10	3	3	3	3	k__Bacteria;p__Firmicutes
OTU_877	4	8	3	3	0	6	8	6	0	1	2	1	1	1	5	3	3	1	2	3	0	4	2	2	k__Bacteria
OTU_878	3	6	2	7	5	5	2	7	10	5	6	12	2	4	2	0	2	9	4	0	3	3	8	16	k__Bacteria;p__Firmicutes;c__Clostridia;o__Clostridiales;f__Ruminococcaceae;g__unidentified_Ruminococcaceae
OTU_879	3	3	2	6	2	1	1	0	7	2	4	6	1	1	4	1	1	1	3	0	0	3	2	2	k__Bacteria;p__Actinobacteria;c__Coriobacteriia;o__Coriobacteriales;f__;g__;s__
OTU_880	0	0	0	0	0	0	0	0	2	2	2	1	0	0	2	0	21	15	14	0	0	0	1	2	k__Bacteria;p__Firmicutes;c__Clostridia;o__Clostridiales;f__Ruminococcaceae
OTU_881	0	0	0	0	0	0	0	0	0	0	0	0	1	0	0	0	0	0	1	0	0	10	3	26	k__Bacteria;p__Firmicutes;c__Bacilli;o__Lactobacillales;f__Carnobacteriaceae;g__;s__
OTU_882	0	1	1	3	3	2	1	1	1	2	0	2	0	2	2	1	0	5	0	3	0	4	7	12	k__Bacteria;p__Actinobacteria;c__Coriobacteriia;o__Coriobacteriales
OTU_883	19	22	103	99	114	4	3	1	0	0	1	1	0	1	4	1	0	1	2	1	0	2	0	0	k__Bacteria;p__Bacteroidetes;c__Bacteroidia;o__Bacteroidales
OTU_884	8	15	14	19	10	3	7	10	15	20	12	32	5	10	2	1	6	4	5	2	3	5	6	10	k__Bacteria;p__Firmicutes;c__Clostridia;o__Clostridiales;f__Lachnospiraceae
OTU_885	10	17	1	4	13	6	5	18	0	1	3	7	4	3	0	2	2	4	8	3	2	1	1	1	k__Bacteria;p__Firmicutes;c__Erysipelotrichia;o__Erysipelotrichales;f__Erysipelotrichaceae
OTU_886	272	168	208	139	208	141	187	195	97	132	119	69	4	8	172	223	15	17	28	126	108	119	81	99	k__Bacteria;p__Bacteroidetes;c__Bacteroidia;o__Bacteroidales;f__Rikenellaceae;g__;s__
OTU_887	8	3	1	0	1	4	13	12	4	5	5	8	11	4	0	0	0	4	3	1	0	5	3	0	k__Bacteria
OTU_888	4	7	0	1	2	0	4	3	1	2	2	2	4	3	0	0	0	0	0	0	0	1	2	0	k__Bacteria;p__Tenericutes;c__Mollicutes;o__Anaeroplasmatales;f__Anaeroplasmataceae;g__Anaeroplasma;s__
OTU_889	7	6	1	2	4	0	0	0	1	0	0	0	0	0	18	3	0	0	0	0	0	1	1	2	k__Bacteria;p__Tenericutes;c__Mollicutes;o__;f__;g__;s__
OTU_890	0	2	2	2	3	0	0	1	1	2	3	4	3	3	2	4	0	0	1	0	1	2	3	8	k__Bacteria;p__Firmicutes;c__Clostridia;o__Clostridiales;f__unidentified_Clostridiales
OTU_891	2	7	3	5	7	2	2	3	1	2	0	2	5	13	2	1	0	1	0	6	12	3	0	3	k__Bacteria;p__Firmicutes;c__Clostridia;o__Clostridiales;f__Ruminococcaceae
OTU_892	4	2	0	0	0	13	9	18	0	0	1	0	1	2	2	0	0	2	0	0	0	1	0	0	k__Bacteria;p__Tenericutes;c__Mollicutes;o__;f__;g__;s__
OTU_893	1	7	1	0	1	2	0	3	1	7	1	1	5	5	3	2	0	0	1	8	2	1	1	3	k__Bacteria;p__Firmicutes;c__Clostridia;o__Clostridiales;f__Christensenellaceae;g__;s__
OTU_894	12	2	0	0	0	3	1	3	5	12	5	9	3	10	0	0	0	3	1	2	1	1	2	2	k__Bacteria
OTU_895	9	16	15	28	23	16	11	19	123	77	82	146	11	4	48	32	71	75	87	1	1	9	19	30	k__Bacteria;p__Firmicutes;c__Clostridia;o__Clostridiales;f__Ruminococcaceae
OTU_896	25	39	4	3	1	16	41	19	30	28	25	24	168	159	29	27	4	4	1	91	77	49	46	31	k__Bacteria;p__Firmicutes;c__Clostridia;o__Clostridiales;f__Ruminococcaceae
OTU_897	0	0	3	4	4	1	0	2	8	1	2	0	0	1	3	0	2	2	1	0	0	13	9	27	k__Bacteria;p__Proteobacteria;c__Gammaproteobacteria;o__Pseudomonadales;f__Moraxellaceae;g__Acinetobacter
OTU_898	2	2	2	0	3	1	1	0	1	2	2	0	0	7	1	3	1	0	4	1	0	3	4	4	k__Bacteria;p__Firmicutes;c__Clostridia;o__Clostridiales;f__unidentified_Clostridiales;g__unidentified_Clostridiales
OTU_899	0	4	1	0	0	1	7	5	2	3	1	4	3	6	0	4	1	1	1	6	3	2	1	0	k__Bacteria;p__Firmicutes;c__Clostridia;o__Clostridiales;f__Christensenellaceae;g__unidentified_Christensenellaceae;s__iron-reducing_bacterium_enrichment_culture_clone_HN117
OTU_900	15	9	3	5	5	20	17	17	14	17	21	28	7	13	14	12	13	28	30	14	4	21	32	26	k__Bacteria;p__Tenericutes;c__Mollicutes;o__;f__;g__;s__
OTU_901	1	2	2	7	9	1	3	5	1	2	1	2	2	2	0	0	0	2	0	0	0	0	0	1	k__Bacteria;p__Firmicutes;c__Clostridia;o__Clostridiales
OTU_902	2	5	2	2	4	4	1	2	1	0	0	1	0	0	0	0	0	2	0	11	8	0	1	0	k__Bacteria;p__Firmicutes;c__Erysipelotrichia;o__Erysipelotrichales;f__Erysipelotrichaceae
OTU_903	2	2	3	10	7	0	1	1	1	1	1	3	4	1	1	3	2	4	3	1	0	4	5	3	k__Bacteria;p__Firmicutes;c__Erysipelotrichia;o__Erysipelotrichales;f__Erysipelotrichaceae;g__;s__
OTU_904	11	19	26	22	47	20	67	55	19	27	18	18	137	89	39	26	43	48	52	7	7	20	28	25	k__Bacteria
OTU_905	21	34	15	3	9	28	11	18	39	14	31	23	23	25	17	17	121	71	91	13	19	36	32	39	k__Bacteria;p__Firmicutes;c__Clostridia;o__Clostridiales;f__Lachnospiraceae
OTU_906	25	12	12	6	9	26	8	18	20	16	17	35	24	39	15	4	15	21	10	13	12	13	17	32	k__Bacteria;p__Firmicutes;c__Clostridia;o__Clostridiales;f__Ruminococcaceae
OTU_907	1	4	3	3	3	2	1	0	5	4	2	6	4	4	1	1	4	3	2	2	10	8	10	5	k__Bacteria;p__Firmicutes;c__Clostridia;o__Clostridiales;f__Ruminococcaceae
OTU_908	3	1	0	0	1	1	1	0	0	1	1	2	0	0	2	1	0	0	0	8	10	3	0	1	k__Bacteria;p__Firmicutes;c__Clostridia;o__Clostridiales;f__Ruminococcaceae
OTU_909	0	0	5	2	6	0	0	0	0	0	0	0	0	0	0	1	0	0	0	13	13	1	1	2	k__Bacteria;p__Firmicutes;c__Clostridia;o__Clostridiales;f__Ruminococcaceae
OTU_910	3	7	0	3	4	3	5	4	0	0	1	1	1	1	2	0	0	0	1	0	0	1	4	2	k__Bacteria
OTU_911	6	1	0	1	2	1	9	3	0	2	2	4	1	1	1	2	5	0	2	1	1	1	0	0	k__Bacteria;p__Tenericutes;c__Mollicutes;o__Anaeroplasmatales;f__Anaeroplasmataceae;g__Anaeroplasma;s__
OTU_912	8	21	9	7	8	6	8	5	0	3	1	4	3	1	1	1	3	8	11	21	5	0	1	3	k__Bacteria;p__Firmicutes;c__Erysipelotrichia;o__Erysipelotrichales;f__Erysipelotrichaceae
OTU_913	5	3	4	0	0	4	1	6	6	4	2	0	2	0	4	0	0	0	2	1	5	4	19	6	k__Bacteria;p__Bacteroidetes;c__Bacteroidia;o__Bacteroidales;f__Bacteroidaceae;g__Bacteroides;s__Bacteroides_fragilis
OTU_914	3	8	6	12	10	5	5	7	3	1	2	0	3	0	10	10	2	9	0	1	0	5	14	24	k__Bacteria;p__Firmicutes;c__Clostridia;o__Clostridiales;f__Ruminococcaceae
OTU_915	13	14	5	0	8	10	12	4	1	1	0	0	2	3	1	2	7	2	3	4	4	3	6	1	k__Bacteria;p__Firmicutes;c__Clostridia;o__Clostridiales
OTU_916	0	2	0	0	0	5	1	3	0	0	2	2	6	5	8	3	0	0	0	2	3	1	3	5	k__Bacteria;p__Firmicutes;c__Clostridia;o__Clostridiales
OTU_917	2	8	5	6	4	2	1	1	7	1	1	1	6	6	6	1	2	4	1	3	0	5	4	10	k__Bacteria;p__Firmicutes;c__Clostridia;o__Clostridiales;f__Lachnospiraceae;g__Syntrophococcus
OTU_918	13	12	7	11	10	2	0	0	3	2	2	1	3	2	10	5	1	3	5	0	2	18	8	18	k__Bacteria;p__Actinobacteria;c__Coriobacteriia;o__Coriobacteriales;f__Eggerthellaceae
OTU_919	0	3	4	5	5	11	10	7	1	3	1	1	2	0	4	2	3	1	1	1	7	2	0	0	k__Bacteria;p__Firmicutes;c__Clostridia;o__Clostridiales;f__Ruminococcaceae
OTU_920	13	12	3	0	3	0	1	1	2	10	1	8	2	1	0	1	5	3	9	0	5	11	8	1	k__Bacteria;p__Bacteroidetes;c__Bacteroidia;o__Bacteroidales
OTU_921	2	5	1	1	2	2	1	1	1	4	2	8	2	1	4	0	1	4	8	0	1	2	3	3	k__Bacteria;p__Proteobacteria;c__Alphaproteobacteria;o__Rhizobiales;f__Rhizobiaceae;g__Ochrobactrum;s__Ochrobactrum_pseudogrignonense
OTU_922	0	0	0	0	0	0	0	0	1	0	7	1	0	0	23	24	0	1	0	1	0	0	0	0	k__Bacteria;p__Firmicutes;c__Clostridia;o__Clostridiales;f__Ruminococcaceae
OTU_923	2	10	4	4	14	2	1	1	1	4	3	4	1	0	9	9	0	6	6	0	0	4	6	16	k__Bacteria
OTU_924	4	0	0	1	0	2	3	1	2	6	1	4	7	5	0	0	4	5	6	5	7	0	0	0	k__Bacteria;p__Firmicutes;c__Clostridia
OTU_925	43	59	38	72	39	29	69	72	30	65	48	45	61	54	33	23	41	60	55	23	8	47	53	25	k__Bacteria;p__Firmicutes;c__Clostridia;o__Clostridiales;f__Ruminococcaceae;g__;s__
OTU_926	6	3	4	2	1	2	0	0	4	12	1	0	0	0	17	9	2	2	3	10	8	0	0	0	k__Bacteria;p__Melainabacteria;c__;o__;f__;g__;s__
OTU_927	0	5	10	17	5	4	3	1	1	2	3	1	0	1	5	5	0	9	5	1	0	2	7	14	k__Bacteria;p__Actinobacteria;c__Coriobacteriia;o__Coriobacteriales;f__Atopobiaceae;g__Atopobium;s__
OTU_928	4	11	0	1	3	5	20	21	8	12	9	15	18	13	5	2	1	0	5	0	1	2	2	4	k__Bacteria;p__Firmicutes
OTU_929	2	0	2	1	3	4	1	2	0	1	1	0	17	12	0	1	1	0	1	0	2	0	0	2	k__Bacteria;p__Firmicutes;c__Clostridia;o__Clostridiales;f__Ruminococcaceae
OTU_930	1	2	1	1	2	2	1	1	0	0	1	0	9	2	1	1	0	1	0	0	0	4	2	0	k__Bacteria;p__Firmicutes;c__Clostridia;o__Clostridiales
OTU_931	20	25	37	19	18	49	23	39	21	19	5	20	29	41	6	4	16	18	7	28	63	27	21	6	k__Bacteria;p__Firmicutes;c__Clostridia;o__Clostridiales;f__Lachnospiraceae
OTU_932	429	257	381	274	295	111	235	223	237	331	207	245	231	303	368	312	278	216	298	270	357	295	248	189	k__Bacteria;p__Bacteroidetes;c__Bacteroidia;o__Bacteroidales;f__Rikenellaceae;g__;s__
OTU_933	9	3	8	9	11	1	1	5	13	7	13	4	7	1	3	0	2	3	1	3	0	2	1	5	k__Bacteria;p__Tenericutes;c__Mollicutes;o__;f__;g__;s__
OTU_934	5	6	0	1	1	4	6	9	2	1	2	8	0	0	0	0	0	7	0	0	0	0	0	0	k__Bacteria;p__Firmicutes;c__Clostridia;o__Clostridiales;f__Lachnospiraceae
OTU_935	0	0	2	1	0	9	2	1	2	3	0	2	2	7	0	3	0	0	0	0	0	1	1	0	k__Bacteria;p__Firmicutes;c__Clostridia;o__Clostridiales
OTU_936	22	19	10	5	9	16	23	28	0	2	8	1	7	4	1	5	9	11	13	17	19	2	6	5	k__Bacteria;p__Firmicutes;c__Clostridia;o__Clostridiales;f__Ruminococcaceae
OTU_937	5	6	27	21	35	4	12	3	3	10	11	16	8	0	9	5	35	44	56	1	1	0	3	2	k__Bacteria;p__Firmicutes;c__Clostridia;o__Clostridiales;f__Lachnospiraceae;g__Anaerosporobacter;s__
OTU_938	1	1	0	0	0	0	1	0	3	1	8	2	9	12	3	1	0	0	2	0	1	0	1	0	k__Bacteria;p__Firmicutes;c__Clostridia;o__Clostridiales;f__Ruminococcaceae
OTU_939	0	1	3	2	0	0	3	4	9	1	2	0	0	0	7	0	1	0	0	1	0	0	1	0	k__Bacteria;p__Firmicutes;c__Bacilli;o__Lactobacillales;f__Lactobacillaceae;g__Lactobacillus;s__Lactobacillus_gasseri
OTU_940	24	14	0	0	0	0	0	0	0	0	0	0	0	0	0	0	0	0	0	0	0	0	0	0	k__Bacteria;p__Bacteroidetes;c__Bacteroidia;o__Bacteroidales;f__Rikenellaceae;g__Alistipes;s__
OTU_941	1	1	8	3	20	0	4	2	5	5	5	7	1	3	10	4	7	3	6	1	0	4	1	3	k__Bacteria;p__Firmicutes;c__Clostridia;o__Clostridiales;f__Ruminococcaceae
OTU_942	10	9	2	0	0	2	1	0	1	2	2	5	0	0	0	1	4	7	5	5	0	2	0	0	k__Bacteria;p__Tenericutes;c__Mollicutes;o__;f__;g__;s__
OTU_943	3	8	6	1	5	8	9	8	4	5	3	7	7	9	7	2	12	5	9	6	3	5	2	2	k__Bacteria;p__Firmicutes;c__Clostridia;o__Clostridiales;f__Lachnospiraceae
OTU_944	0	0	0	0	0	0	0	0	0	0	1	0	0	1	0	0	0	0	0	0	0	8	0	20	k__Bacteria;p__Firmicutes;c__Bacilli;o__Lactobacillales;f__Aerococcaceae;g__Aerococcus;s__Aerococcus_viridans
OTU_945	83	50	10	3	1	53	108	95	6	4	6	3	121	139	33	28	9	2	4	255	252	79	40	31	k__Bacteria;p__Bacteroidetes;c__Bacteroidia;o__Bacteroidales;f__Rikenellaceae;g__;s__
OTU_946	0	0	2	1	1	0	1	1	0	2	0	0	1	0	0	0	0	2	3	0	0	1	6	9	k__Bacteria;p__Kiritimatiellaeota;c__Kiritimatiellae;o__;f__;g__;s__
OTU_947	1	2	3	3	12	2	24	23	2	2	0	1	0	1	1	3	4	2	1	0	0	1	1	0	k__Bacteria;p__Tenericutes;c__Mollicutes
OTU_948	2	0	0	0	0	0	0	0	11	10	9	18	1	0	4	3	0	0	0	0	0	0	0	1	k__Bacteria;p__Firmicutes;c__Clostridia;o__Clostridiales;f__Christensenellaceae
OTU_949	1	4	0	0	0	9	15	15	3	3	1	0	1	4	0	4	0	1	0	0	1	0	0	0	k__Bacteria;p__Proteobacteria;c__Alphaproteobacteria;o__unidentified_Alphaproteobacteria;f__Paracaedibacteraceae;g__;s__
OTU_950	4	7	5	2	1	2	2	1	0	0	2	1	0	0	0	1	1	0	1	0	0	0	1	5	k__Bacteria;p__Firmicutes;c__Clostridia;o__Clostridiales;f__Lachnospiraceae
OTU_951	0	8	9	16	11	0	0	0	7	3	1	0	1	1	5	5	2	1	8	5	2	6	6	7	k__Bacteria;p__Firmicutes;c__Clostridia;o__Clostridiales;f__Christensenellaceae;g__;s__
OTU_952	1	0	5	2	0	3	1	0	1	1	2	2	2	4	0	0	1	5	3	1	0	0	1	0	k__Bacteria;p__Bacteroidetes;c__Bacteroidia;o__Bacteroidales
OTU_953	307	159	284	178	213	105	145	206	169	266	188	189	165	172	103	78	36	33	60	124	191	177	130	106	k__Bacteria;p__Bacteroidetes;c__Bacteroidia;o__Bacteroidales;f__Rikenellaceae;g__;s__
OTU_954	0	0	1	1	1	2	0	1	9	4	5	9	8	5	0	0	1	0	0	1	1	1	0	0	k__Bacteria;p__Firmicutes;c__Clostridia;o__Clostridiales
OTU_955	11	6	2	0	3	3	2	0	11	19	2	9	3	2	1	2	5	1	5	1	0	2	0	1	k__Bacteria;p__Proteobacteria;c__Alphaproteobacteria;o__Rhodospirillales;f__;g__;s__
OTU_956	4	3	0	0	0	2	5	7	2	7	3	4	18	9	6	3	0	1	0	4	1	0	1	0	k__Bacteria;p__Tenericutes;c__Mollicutes;o__;f__;g__;s__
OTU_957	0	5	0	0	0	1	0	1	0	6	0	1	6	5	2	0	1	3	1	0	3	0	0	1	k__Bacteria;p__Firmicutes;c__Clostridia;o__Clostridiales;f__Ruminococcaceae;g__Butyricicoccus;s__
OTU_958	0	2	1	0	0	2	1	0	1	5	2	0	1	1	1	1	2	2	1	3	0	2	4	2	k__Bacteria;p__Firmicutes;c__Clostridia;o__Clostridiales;f__Ruminococcaceae
OTU_959	4	14	7	8	6	18	2	1	13	7	12	7	3	4	3	3	14	8	7	4	1	6	3	12	k__Bacteria;p__Firmicutes;c__Clostridia;o__Clostridiales;f__unidentified_Clostridiales;g__unidentified_Clostridiales;s__bacterium_AD3011
OTU_960	2	1	0	1	3	5	2	7	2	2	1	1	12	15	0	0	3	0	1	8	13	1	1	1	k__Bacteria;p__Firmicutes;c__Clostridia;o__Clostridiales
OTU_961	1	3	0	0	1	6	15	16	0	1	0	0	0	0	0	0	0	0	0	1	3	0	0	0	k__Bacteria;p__Bacteroidetes;c__Bacteroidia
OTU_962	0	4	1	2	2	6	6	9	2	3	5	4	1	4	5	1	4	0	5	0	0	1	4	0	k__Bacteria
OTU_963	2	5	7	2	4	7	5	3	1	6	7	4	5	2	3	2	0	3	10	2	1	0	2	3	k__Bacteria;p__Proteobacteria;c__Alphaproteobacteria;o__Rhizobiales;f__unidentified_Rhizobiales;g__Devosia;s__Devosia_riboflavina
OTU_964	0	0	0	0	0	0	0	1	0	0	0	0	22	11	2	2	0	0	0	0	0	0	0	0	k__Bacteria
OTU_965	5	3	4	3	0	0	0	3	3	0	1	0	3	1	1	3	3	1	1	2	0	0	4	1	k__Bacteria;p__Firmicutes;c__Clostridia;o__Clostridiales;f__Lachnospiraceae
OTU_966	1	1	1	1	5	1	3	8	0	0	0	0	2	2	1	0	1	2	4	0	0	1	3	1	k__Bacteria;p__Firmicutes;c__Clostridia;o__Clostridiales
OTU_967	2	3	1	7	2	1	1	0	7	0	4	2	0	0	4	3	0	1	2	4	0	1	9	10	k__Bacteria;p__Actinobacteria;c__Coriobacteriia;o__Coriobacteriales;f__;g__;s__
OTU_968	1	4	4	3	6	1	5	3	0	6	1	2	2	0	0	0	1	8	3	0	3	0	2	0	k__Bacteria;p__Firmicutes;c__Erysipelotrichia;o__Erysipelotrichales;f__Erysipelotrichaceae
OTU_969	1	0	0	0	0	0	0	0	0	0	0	0	20	9	0	0	0	0	0	1	1	0	0	0	k__Bacteria;p__Bacteroidetes;c__Bacteroidia;o__Bacteroidales
OTU_970	0	2	2	3	2	0	0	0	1	4	2	0	2	0	3	2	0	1	0	0	0	1	1	2	k__Bacteria;p__Firmicutes;c__Clostridia;o__Clostridiales;f__unidentified_Clostridiales
OTU_971	0	7	0	0	0	0	0	0	1	1	2	4	0	0	0	5	8	18	14	1	2	0	0	1	k__Bacteria;p__Tenericutes;c__Mollicutes
OTU_972	2	1	15	8	3	0	0	0	0	2	0	0	5	3	0	2	6	5	3	4	1	2	0	0	k__Bacteria;p__Firmicutes;c__Clostridia;o__Clostridiales;f__Lachnospiraceae;g__Pseudobutyrivibrio;s__
OTU_973	1	0	0	0	0	0	3	0	0	1	0	0	0	0	0	0	9	7	11	0	0	0	0	0	k__Bacteria;p__Firmicutes;c__Clostridia;o__Clostridiales;f__Peptostreptococcaceae
OTU_974	2	1	1	1	0	0	1	2	1	4	0	1	11	13	0	1	4	1	5	5	14	0	0	0	k__Bacteria;p__Proteobacteria;c__Alphaproteobacteria
OTU_975	5	4	1	0	3	3	3	4	0	3	0	4	0	1	0	0	0	2	1	14	13	1	2	0	k__Bacteria;p__Firmicutes;c__Clostridia;o__Clostridiales;f__unidentified_Clostridiales;g__Anaerovorax
OTU_976	2	4	2	5	6	2	15	10	5	6	3	7	4	5	5	1	3	2	6	0	1	5	5	2	k__Bacteria;p__Firmicutes;c__Clostridia;o__Clostridiales
OTU_977	0	0	1	0	0	0	0	0	0	0	0	0	0	0	0	1	0	2	2	0	0	9	4	16	k__Bacteria;p__Proteobacteria;c__Alphaproteobacteria;o__Rhodospirillales;f__;g__;s__
OTU_978	1	2	3	2	4	1	2	5	4	7	1	1	9	6	0	0	0	0	0	1	4	3	2	1	k__Bacteria;p__Firmicutes;c__Clostridia;o__Clostridiales;f__Lachnospiraceae
OTU_979	1	6	0	2	0	3	0	0	2	1	2	3	1	0	21	2	0	2	1	7	0	1	12	23	k__Bacteria;p__Firmicutes;c__Clostridia;o__Clostridiales;f__Ruminococcaceae
OTU_980	9	3	6	12	4	2	1	0	3	0	5	4	0	0	0	0	0	5	4	2	1	8	8	15	k__Bacteria;p__Tenericutes;c__Mollicutes;o__;f__;g__;s__
OTU_981	4	1	0	1	1	0	1	2	1	1	0	2	4	6	0	0	2	1	5	2	4	1	2	2	k__Bacteria;p__Firmicutes;c__Clostridia;o__Clostridiales
OTU_982	4	1	2	6	9	1	0	0	0	0	0	0	4	2	12	6	0	0	0	6	0	0	0	0	k__Bacteria;p__Tenericutes;c__Mollicutes
OTU_983	0	1	3	3	0	7	3	0	0	2	6	3	0	2	3	0	0	3	4	0	1	2	4	6	k__Bacteria;p__Actinobacteria;c__Coriobacteriia;o__Coriobacteriales;f__Eggerthellaceae;g__;s__
OTU_984	1	0	2	2	10	4	3	2	1	1	4	1	9	15	5	1	0	0	2	2	0	1	2	2	k__Bacteria;p__Firmicutes;c__Clostridia;o__Clostridiales;f__Ruminococcaceae;g__;s__
OTU_985	8	2	14	11	18	1	4	0	5	0	4	3	1	3	13	5	2	2	2	2	8	10	7	2	k__Bacteria;p__Firmicutes;c__Clostridia;o__Clostridiales;f__Ruminococcaceae
OTU_986	0	3	4	0	2	8	1	4	0	1	0	1	0	0	0	0	1	1	0	2	0	3	2	0	k__Bacteria;p__Firmicutes;c__Clostridia;o__Clostridiales;f__Lachnospiraceae
OTU_987	3	5	2	3	3	0	0	3	2	4	0	4	7	4	1	1	2	0	1	0	1	5	1	4	k__Bacteria;p__Firmicutes;c__Clostridia;o__Clostridiales
OTU_988	0	0	0	0	0	2	0	0	0	0	7	0	0	0	0	0	1	2	0	0	0	7	13	7	k__Bacteria;p__Firmicutes;c__Clostridia;o__Clostridiales;f__unidentified_Clostridiales;g__Murdochiella;s__
OTU_989	1	1	2	3	1	4	8	5	0	2	1	0	2	2	0	2	0	0	2	11	21	1	0	1	k__Bacteria;p__Firmicutes;c__Clostridia;o__Clostridiales;f__Ruminococcaceae;g__unidentified_Ruminococcaceae
OTU_990	4	1	3	0	3	7	0	5	1	2	0	0	6	5	1	2	0	3	1	6	1	6	4	10	k__Bacteria;p__Proteobacteria;c__Alphaproteobacteria;o__unidentified_Alphaproteobacteria;f__Acetobacteraceae;g__Acetobacter;s__
OTU_991	2	1	14	18	7	8	2	7	2	4	5	2	4	1	1	2	1	1	1	3	3	3	7	14	k__Bacteria;p__unidentified_Bacteria;c__unidentified_Bacteria;o__unidentified_Bacteria;f__unidentified_Bacteria;g__Candidatus_Saccharimonas;s__
OTU_992	6	5	4	4	12	5	6	7	4	2	6	5	6	6	2	2	9	3	3	1	1	5	5	2	k__Bacteria
OTU_993	16	13	28	22	9	3	6	5	1	3	5	2	2	1	4	2	0	5	3	7	0	10	10	11	k__Bacteria;p__Tenericutes;c__Mollicutes;o__;f__;g__;s__
OTU_994	1	0	6	0	0	0	3	0	2	2	0	0	0	0	16	0	0	0	0	0	0	0	13	2	k__Bacteria;p__Firmicutes;c__Bacilli;o__Lactobacillales;f__Streptococcaceae;g__Streptococcus
OTU_995	15	10	10	2	3	15	21	14	4	9	6	6	11	7	3	1	4	3	5	23	31	16	14	10	k__Bacteria;p__Firmicutes;c__Clostridia;o__Clostridiales;f__Ruminococcaceae;g__Oscillibacter;s__
OTU_996	1	2	1	11	15	2	9	13	3	5	2	7	5	1	7	7	5	1	6	1	0	5	3	2	k__Bacteria
OTU_997	4	4	2	3	1	11	11	13	11	26	10	11	14	10	7	6	4	9	12	1	14	7	5	4	k__Bacteria;p__Bacteroidetes;c__Bacteroidia;o__Bacteroidales
OTU_998	4	11	0	1	1	9	2	9	1	1	0	2	0	1	0	0	7	9	4	2	3	2	1	7	k__Bacteria;p__Tenericutes;c__Mollicutes;o__;f__;g__;s__
OTU_999	0	0	0	0	0	0	0	0	0	0	0	0	0	0	0	0	0	0	0	0	0	20	6	26	k__Bacteria
OTU_1000	0	4	0	0	0	4	4	2	0	0	0	0	1	0	17	2	0	0	1	0	0	0	0	0	k__Bacteria;p__Tenericutes;c__Mollicutes;o__;f__;g__;s__
OTU_1001	176	284	52	71	76	181	219	225	92	86	72	85	244	191	76	37	118	118	110	128	56	54	86	83	k__Bacteria;p__Firmicutes;c__Clostridia;o__Clostridiales;f__Ruminococcaceae
OTU_1002	0	6	7	2	7	0	5	3	0	1	1	1	8	7	5	0	3	1	5	2	3	1	1	3	k__Bacteria;p__Firmicutes;c__Clostridia;o__Clostridiales;f__Defluviitaleaceae;g__;s__
OTU_1003	7	10	13	4	5	12	9	7	3	11	3	5	6	16	0	3	9	5	0	12	22	4	3	8	k__Bacteria;p__Firmicutes;c__Clostridia;o__Clostridiales;f__Ruminococcaceae
OTU_1004	11	18	12	10	17	14	34	26	9	12	5	18	27	15	8	6	16	6	12	4	3	7	18	6	k__Bacteria;p__Firmicutes;c__Clostridia;o__Clostridiales;f__Ruminococcaceae
OTU_1005	1	0	5	0	3	1	2	0	4	1	3	10	0	0	0	0	13	13	11	1	0	0	1	1	k__Bacteria;p__Firmicutes;c__Clostridia;o__Clostridiales;f__Lachnospiraceae
OTU_1006	2	1	1	0	1	5	3	4	1	4	0	0	3	1	0	1	3	6	1	1	0	1	5	2	k__Bacteria;p__Firmicutes;c__Clostridia;o__Clostridiales;f__Lachnospiraceae;g__unidentified_Lachnospiraceae;s__bacterium_NB2016
OTU_1007	2	3	3	1	3	3	3	2	0	1	1	1	2	4	1	2	2	1	0	4	4	7	1	5	k__Bacteria;p__Firmicutes;c__Clostridia;o__Clostridiales;f__Ruminococcaceae;g__unidentified_Ruminococcaceae
OTU_1008	2	0	0	0	2	2	2	7	0	0	0	0	1	4	0	0	0	0	0	3	3	1	0	0	k__Bacteria;p__Firmicutes;c__Clostridia;o__Clostridiales;f__Ruminococcaceae
OTU_1009	0	2	3	3	56	0	6	4	2	0	0	3	37	59	1	17	11	5	3	0	0	1	1	1	k__Bacteria;p__Firmicutes;c__Clostridia;o__Clostridiales;f__Lachnospiraceae
OTU_1010	0	1	0	0	0	0	0	0	5	0	1	4	6	0	1	1	1	0	0	0	0	1	0	3	k__Bacteria;p__Firmicutes;c__Clostridia;o__Clostridiales;f__Ruminococcaceae
OTU_1011	23	18	54	43	33	28	20	11	43	18	27	23	2	9	3	6	50	52	50	4	5	33	36	42	k__Bacteria;p__Firmicutes;c__Clostridia;o__Clostridiales;f__Ruminococcaceae
OTU_1012	15	7	4	1	10	2	1	1	23	21	23	14	6	2	4	2	5	3	4	8	3	3	9	2	k__Bacteria;p__Melainabacteria
OTU_1013	0	0	0	0	0	4	0	0	0	0	0	0	0	0	0	0	0	0	0	40	0	0	0	0	k__Bacteria;p__Firmicutes;c__Clostridia;o__Clostridiales;f__Lachnospiraceae
OTU_1014	21	14	10	4	8	19	27	27	6	6	0	8	1	10	0	0	9	12	3	19	25	10	10	3	k__Bacteria;p__Firmicutes;c__Clostridia;o__Clostridiales
OTU_1015	1	4	0	7	1	6	8	14	4	9	9	8	4	2	6	2	5	9	5	3	3	2	2	4	k__Bacteria;p__Tenericutes;c__Mollicutes;o__Anaeroplasmatales;f__Anaeroplasmataceae;g__Anaeroplasma;s__
OTU_1016	5	5	0	1	1	5	6	7	3	2	7	2	5	1	4	1	8	6	5	4	0	2	0	0	k__Bacteria;p__Firmicutes;c__Clostridia
OTU_1017	5	5	9	6	4	10	0	7	0	0	1	0	1	2	0	0	7	5	2	2	0	2	2	1	k__Bacteria;p__Firmicutes;c__Clostridia;o__Clostridiales;f__Lachnospiraceae
OTU_1018	5	0	3	4	0	3	0	3	0	3	1	4	1	2	0	0	1	1	0	0	0	0	2	4	k__Bacteria;p__Firmicutes;c__Clostridia;o__Clostridiales;f__Ruminococcaceae;g__;s__
OTU_1019	5	5	0	7	1	3	0	1	2	3	3	3	1	0	3	0	2	1	2	0	0	2	2	9	k__Bacteria;p__Firmicutes;c__Clostridia;o__Clostridiales;f__Lachnospiraceae;g__unidentified_Lachnospiraceae
OTU_1020	0	1	0	0	1	1	0	0	2	5	3	6	1	0	0	0	1	2	1	0	0	1	0	1	k__Bacteria;p__Bacteroidetes;c__Bacteroidia;o__Bacteroidales;f__Prevotellaceae;g__;s__
OTU_1021	0	0	0	0	0	4	2	5	2	2	0	1	3	2	6	3	0	0	0	13	8	5	4	1	k__Bacteria;p__Melainabacteria;c__;o__;f__;g__;s__
OTU_1022	49	39	46	63	72	46	59	44	74	92	138	123	107	71	51	35	35	72	67	29	16	59	76	80	k__Bacteria;p__Tenericutes;c__Mollicutes;o__;f__;g__;s__
OTU_1023	1	0	0	1	0	0	2	2	0	0	0	1	3	5	0	0	2	1	2	2	0	0	2	0	k__Bacteria
OTU_1024	107	86	160	123	183	46	88	77	45	106	64	46	81	80	75	75	60	55	70	71	86	90	84	59	k__Bacteria;p__Bacteroidetes;c__Bacteroidia;o__Bacteroidales;f__Rikenellaceae;g__;s__
OTU_1025	4	5	0	1	2	1	1	4	0	4	1	2	0	0	0	0	0	2	1	0	0	0	0	2	k__Bacteria;p__Firmicutes;c__Clostridia;o__Clostridiales;f__Ruminococcaceae;g__unidentified_Ruminococcaceae
OTU_1026	3	6	2	6	1	0	0	0	0	4	4	0	0	0	0	0	2	0	1	0	1	0	0	0	k__Bacteria;p__Tenericutes;c__Mollicutes
OTU_1027	1	2	1	1	2	1	0	2	2	2	5	1	3	3	1	0	1	4	2	0	0	1	0	0	k__Bacteria;p__Bacteroidetes;c__Bacteroidia;o__Bacteroidales;f__Prevotellaceae;g__unidentified_Prevotellaceae;s__bacterium_MC2010
OTU_1028	1	5	7	2	1	2	1	0	0	0	0	0	0	0	0	0	2	0	2	23	7	6	7	17	k__Bacteria;p__Actinobacteria;c__unidentified_Actinobacteria;o__Bifidobacteriales;f__Bifidobacteriaceae
OTU_1029	1	1	3	3	3	1	2	0	5	3	3	3	1	0	2	0	6	8	1	0	0	0	1	4	k__Bacteria;p__Bacteroidetes;c__Bacteroidia;o__Bacteroidales
OTU_1030	5	4	7	3	11	2	8	4	1	3	5	0	7	3	0	1	1	8	4	2	2	3	4	4	k__Bacteria
OTU_1031	1	3	7	19	9	8	2	6	8	4	10	9	9	7	14	8	0	13	7	3	2	2	4	2	k__Bacteria;p__Tenericutes;c__Mollicutes;o__;f__;g__;s__
OTU_1032	6	12	4	1	5	5	0	2	0	0	0	1	0	0	1	0	2	3	3	15	24	9	6	5	k__Bacteria;p__Firmicutes;c__Clostridia;o__Clostridiales;f__Ruminococcaceae
OTU_1033	6	1	1	5	2	0	8	2	1	2	0	1	2	7	1	0	1	3	0	1	0	3	1	1	k__Bacteria;p__Firmicutes
OTU_1034	4	4	1	1	1	2	0	1	2	4	7	4	1	0	1	2	2	1	3	2	0	4	4	2	k__Bacteria;p__Firmicutes;c__Clostridia;o__Clostridiales;f__Lachnospiraceae
OTU_1035	1	1	0	3	0	5	4	3	0	7	1	1	10	18	3	0	0	2	5	0	2	1	4	0	k__Bacteria;p__Firmicutes;c__Clostridia;o__Clostridiales;f__Ruminococcaceae
OTU_1036	1	3	0	0	1	0	0	2	3	0	0	1	0	1	4	0	2	0	2	0	0	5	6	3	k__Bacteria;p__Bacteroidetes;c__Bacteroidia;o__Bacteroidales;f__Rikenellaceae;g__Alistipes
OTU_1037	361	349	177	284	136	351	182	93	294	219	766	283	196	184	271	220	444	480	289	111	50	150	135	201	k__Bacteria;p__Firmicutes;c__Clostridia;o__Clostridiales;f__Peptostreptococcaceae
OTU_1038	119	38	145	114	46	68	72	83	241	78	46	132	199	159	134	119	149	101	56	55	64	159	141	79	k__Bacteria;p__Firmicutes;c__Clostridia;o__Clostridiales;f__Christensenellaceae;g__;s__
OTU_1039	0	5	1	3	2	0	0	3	3	0	0	1	1	1	6	2	2	2	1	0	1	4	4	8	k__Bacteria;p__Firmicutes;c__Clostridia;o__Clostridiales;f__unidentified_Clostridiales;g__Mogibacterium;s__
OTU_1040	7	4	3	3	5	6	2	8	2	4	0	4	7	11	1	2	1	0	0	5	3	0	2	0	k__Bacteria;p__Firmicutes;c__Clostridia;o__Clostridiales;f__Lachnospiraceae
OTU_1041	0	0	1	2	2	2	0	3	4	1	1	0	3	1	1	0	0	3	0	0	0	1	3	3	k__Bacteria;p__Firmicutes;c__Clostridia;o__Clostridiales;f__unidentified_Clostridiales
OTU_1042	1	3	6	6	3	1	3	2	4	3	2	0	0	0	3	0	2	0	2	0	1	5	2	0	k__Bacteria;p__Firmicutes;c__Bacilli;o__Lactobacillales;f__Lactobacillaceae;g__Lactobacillus;s__Lactobacillus_amylovorus
OTU_1043	3	3	1	8	5	1	2	0	4	1	4	3	4	6	12	11	1	7	2	5	0	8	8	9	k__Bacteria;p__Firmicutes;c__Clostridia;o__Clostridiales;f__Lachnospiraceae
OTU_1044	1	2	0	4	2	1	0	2	0	4	1	3	2	3	1	4	3	1	6	1	0	5	1	4	k__Bacteria;p__Bacteroidetes;c__Bacteroidia;o__Bacteroidales
OTU_1045	4	4	6	14	12	4	5	2	8	9	9	11	5	13	16	11	1	5	5	5	3	5	5	9	k__Bacteria;p__Firmicutes;c__Clostridia;o__Clostridiales;f__Christensenellaceae
OTU_1046	22	15	12	25	7	17	6	7	2	4	31	15	56	19	41	27	16	7	16	51	8	8	20	13	k__Bacteria;p__Firmicutes;c__Clostridia;o__Clostridiales
OTU_1047	0	3	0	1	3	0	0	1	0	0	0	1	1	3	2	2	1	0	0	0	0	1	1	5	k__Bacteria;p__Firmicutes;c__Clostridia;o__Clostridiales
OTU_1048	3	2	2	1	0	1	1	1	1	4	5	3	1	1	1	5	1	5	3	4	1	3	2	2	k__Bacteria;p__Actinobacteria;c__Coriobacteriia;o__Coriobacteriales;f__Eggerthellaceae
OTU_1049	0	0	0	0	1	0	0	0	1	0	0	1	2	1	11	16	1	1	0	5	5	0	0	1	k__Bacteria;p__Melainabacteria;c__;o__;f__;g__;s__
OTU_1050	0	3	1	2	8	1	7	3	2	2	1	1	1	0	2	0	3	2	6	0	2	3	2	0	k__Bacteria;p__Firmicutes;c__Clostridia;o__Clostridiales;f__unidentified_Clostridiales;g__unidentified_Clostridiales
OTU_1051	0	0	0	0	0	1	0	1	1	0	1	0	0	0	0	0	0	0	0	0	0	17	5	27	k__Bacteria;p__Firmicutes;c__Bacilli;o__Lactobacillales;f__Carnobacteriaceae;g__Atopostipes;s__
OTU_1052	6	9	5	1	2	0	0	0	6	11	2	4	1	3	3	0	7	6	3	12	12	1	2	2	k__Bacteria;p__Proteobacteria;c__Alphaproteobacteria;o__Rhodospirillales;f__;g__;s__
OTU_1053	6	1	6	2	1	10	10	14	4	2	1	3	5	6	1	0	0	1	0	4	21	1	2	1	k__Bacteria;p__Firmicutes;c__Clostridia;o__Clostridiales;f__Ruminococcaceae
OTU_1054	0	3	1	2	0	1	0	0	10	6	6	6	0	0	2	2	3	5	4	0	2	5	2	5	k__Bacteria;p__Tenericutes;c__Mollicutes;o__;f__;g__;s__
OTU_1055	1	0	0	0	0	0	0	0	0	0	0	0	11	19	0	0	0	0	0	0	1	0	0	0	k__Bacteria;p__Tenericutes;c__Mollicutes;o__;f__;g__;s__
OTU_1056	7	3	5	6	5	3	2	0	7	2	4	9	0	2	2	0	2	12	5	1	0	5	1	2	k__Bacteria;p__Proteobacteria;c__Alphaproteobacteria;o__Rhizobiales;f__Rhizobiaceae;g__Neorhizobium;s__Neorhizobium_galegae
OTU_1057	2	0	5	1	0	1	5	7	5	2	2	6	0	0	22	0	1	3	0	2	0	3	8	1	k__Bacteria;p__Proteobacteria;c__Gammaproteobacteria;o__Enterobacteriales;f__Enterobacteriaceae
OTU_1058	1	0	0	0	0	0	0	0	2	0	0	0	0	1	2	1	0	0	0	0	0	7	6	20	k__Bacteria;p__Tenericutes;c__Mollicutes;o__;f__;g__;s__
OTU_1059	1	5	2	1	0	2	2	1	0	0	2	1	2	1	0	0	1	4	2	0	0	3	0	2	k__Bacteria;p__Firmicutes;c__Clostridia;o__Clostridiales
OTU_1060	4	0	2	0	1	6	1	0	13	2	1	1	0	0	4	1	1	1	1	0	0	1	1	1	k__Bacteria;p__Firmicutes;c__Bacilli;o__Lactobacillales;f__Streptococcaceae;g__Streptococcus;s__Streptococcus_salivarius_subsp_thermophilus
OTU_1061	4	2	0	1	0	0	2	0	0	3	0	1	0	4	1	0	1	0	0	1	2	3	6	0	k__Bacteria;p__Firmicutes;c__Clostridia;o__Clostridiales
OTU_1062	69	3	137	183	7	126	1	72	77	5	5	66	28	23	22	31	71	137	9	9	45	224	216	312	k__Bacteria;p__unidentified_Bacteria;c__unidentified_Bacteria;o__unidentified_Bacteria;f__unidentified_Bacteria;g__Candidatus_Saccharimonas;s__
OTU_1063	9	4	0	0	0	0	0	0	3	8	5	8	0	0	0	0	1	0	0	0	0	0	0	0	k__Bacteria;p__Bacteroidetes;c__Bacteroidia;o__Bacteroidales;f__Muribaculaceae;g__;s__
OTU_1064	307	129	516	463	156	548	188	481	492	118	99	355	453	594	144	137	499	322	153	159	380	431	478	309	k__Bacteria;p__Firmicutes;c__Clostridia;o__Clostridiales;f__Ruminococcaceae;g__;s__
OTU_1065	0	0	3	3	4	0	1	1	0	0	0	0	0	0	0	0	0	1	0	1	2	8	5	3	k__Bacteria;p__Firmicutes;c__Clostridia;o__Clostridiales;f__Ruminococcaceae
OTU_1066	0	0	4	5	6	6	4	1	0	0	0	0	0	0	0	0	1	4	4	2	0	2	0	5	k__Bacteria;p__Firmicutes;c__Clostridia;o__Clostridiales;f__Ruminococcaceae
OTU_1067	5	6	30	23	25	12	4	4	7	8	10	9	5	2	57	62	17	7	8	24	21	57	41	48	k__Bacteria;p__Firmicutes;c__Clostridia;o__Clostridiales;f__Ruminococcaceae
OTU_1068	7	2	1	4	7	1	0	3	0	3	0	0	1	0	0	2	0	0	0	1	0	0	0	0	k__Bacteria;p__Firmicutes;c__Clostridia;o__Clostridiales;f__Lachnospiraceae
OTU_1069	0	5	0	4	0	0	1	1	2	3	1	2	1	0	0	1	0	0	1	0	0	4	2	5	k__Bacteria;p__Bacteroidetes;c__Bacteroidia;o__Bacteroidales;f__Prevotellaceae;g__unidentified_Prevotellaceae;s__bacterium_MC2010
OTU_1070	4	6	4	3	2	1	4	2	2	1	2	2	6	5	0	1	0	0	5	0	0	0	0	0	k__Bacteria;p__Firmicutes
OTU_1071	5	6	3	0	1	0	0	1	0	0	0	0	0	0	0	0	0	0	0	1	3	2	1	2	k__Bacteria;p__Firmicutes;c__Erysipelotrichia;o__Erysipelotrichales;f__Erysipelotrichaceae;g__Faecalitalea;s__
OTU_1072	4	2	0	3	2	1	1	3	1	0	1	1	1	1	7	1	0	0	1	1	2	1	0	1	k__Bacteria;p__Firmicutes;c__Clostridia;o__Clostridiales;f__Lachnospiraceae;g__Anaerocolumna;s__
OTU_1073	0	0	0	0	0	5	6	4	3	4	1	4	0	0	0	0	0	0	0	0	0	2	2	10	k__Bacteria;p__Bacteroidetes;c__Bacteroidia;o__Bacteroidales;f__Muribaculaceae;g__;s__
OTU_1074	1	0	2	0	0	2	12	9	5	3	5	3	6	10	7	3	7	5	3	1	1	2	1	0	k__Bacteria;p__Firmicutes;c__Clostridia;o__Clostridiales;f__Ruminococcaceae
OTU_1075	9	7	3	0	2	2	1	0	1	1	0	1	0	2	0	0	2	0	2	3	1	0	0	0	k__Bacteria;p__Proteobacteria;c__Alphaproteobacteria;o__Rhodospirillales
OTU_1076	1	2	0	2	0	0	1	3	0	3	4	5	2	0	1	0	2	0	1	0	0	2	0	0	k__Bacteria
OTU_1077	0	0	2	2	1	4	0	0	2	3	2	0	1	0	3	0	0	1	1	0	0	0	1	0	k__Bacteria;p__Firmicutes;c__Clostridia;o__Clostridiales;f__Lachnospiraceae
OTU_1078	7	4	5	3	9	8	8	5	1	4	1	0	6	6	0	2	7	8	6	4	2	4	3	4	k__Bacteria
OTU_1079	1	2	0	2	5	2	8	4	0	6	0	1	7	1	2	3	0	1	0	0	0	4	2	4	k__Bacteria;p__Firmicutes;c__Clostridia;o__Clostridiales
OTU_1080	2	1	2	2	1	1	0	0	4	4	3	3	2	0	0	0	0	3	6	0	0	0	0	1	k__Bacteria;p__Proteobacteria;c__Alphaproteobacteria;o__Rhodospirillales;f__;g__;s__
OTU_1081	4	6	9	6	11	30	9	10	6	4	12	5	5	5	53	25	6	5	8	15	3	13	18	17	k__Bacteria;p__Firmicutes;c__Clostridia;o__Clostridiales
OTU_1082	6	3	0	3	3	0	18	2	8	3	0	0	1	1	2	0	1	0	0	0	3	1	2	1	k__Bacteria;p__Bacteroidetes;c__Bacteroidia;o__Bacteroidales;f__Bacteroidaceae;g__Bacteroides
OTU_1083	4	5	4	3	3	0	0	0	2	1	0	0	1	2	0	0	0	0	1	0	0	0	0	0	k__Bacteria;p__Proteobacteria;c__Alphaproteobacteria;o__Rhodospirillales;f__;g__;s__
OTU_1084	0	2	2	3	3	1	2	3	0	2	5	4	4	12	2	0	2	1	0	1	1	1	1	0	k__Bacteria;p__Firmicutes;c__Clostridia;o__Clostridiales;f__Ruminococcaceae
OTU_1085	115	141	239	242	165	153	232	191	327	200	134	217	111	128	278	203	287	243	254	148	103	145	213	109	k__Bacteria;p__Firmicutes;c__Clostridia;o__Clostridiales;f__Christensenellaceae;g__;s__
OTU_1086	0	0	0	0	0	2	1	1	0	0	0	0	0	0	7	15	1	2	0	0	0	1	0	0	k__Bacteria;p__Firmicutes;c__Clostridia;o__Clostridiales;f__Lachnospiraceae
OTU_1087	0	3	0	0	1	1	3	5	3	5	8	3	4	3	0	0	1	1	0	0	0	0	2	2	k__Bacteria
OTU_1088	73	87	33	35	40	124	103	169	63	48	64	67	49	54	42	28	61	83	72	91	68	51	83	62	k__Bacteria;p__Firmicutes;c__Clostridia;o__Clostridiales;f__Ruminococcaceae
OTU_1089	0	0	0	0	0	0	0	0	0	0	0	0	0	0	15	9	0	0	0	0	0	0	0	0	k__Bacteria;p__Melainabacteria
OTU_1090	7	10	0	1	2	1	0	0	0	0	0	0	0	1	0	1	0	0	0	4	0	0	0	1	k__Bacteria;p__Firmicutes;c__Clostridia;o__Clostridiales
OTU_1091	9	13	0	0	0	15	23	15	27	8	16	9	5	6	19	9	11	21	18	10	2	14	9	10	k__Bacteria;p__Tenericutes;c__Mollicutes;o__;f__;g__;s__
OTU_1092	3	2	0	2	0	0	5	3	2	2	4	3	2	0	0	2	0	0	0	0	0	1	0	2	k__Bacteria;p__Firmicutes;c__Clostridia;o__Clostridiales
OTU_1093	72	112	86	63	87	82	141	90	84	114	96	89	92	137	105	50	76	64	91	85	39	80	90	48	k__Bacteria;p__Firmicutes;c__Clostridia;o__Clostridiales;f__Christensenellaceae;g__;s__
OTU_1094	9	11	10	4	6	5	8	9	4	6	3	5	8	7	3	2	4	3	5	0	1	13	14	4	k__Bacteria;p__Firmicutes;c__Clostridia;o__Clostridiales;f__Ruminococcaceae
OTU_1095	7	7	0	0	1	2	1	0	0	2	0	2	1	4	0	0	1	0	0	1	1	1	0	1	k__Bacteria;p__Firmicutes;c__Clostridia;o__Clostridiales;f__Ruminococcaceae
OTU_1096	2	1	0	0	0	0	0	0	1	2	7	3	2	2	3	1	0	1	0	0	2	0	0	0	k__Bacteria;p__Tenericutes;c__Mollicutes;o__;f__;g__;s__
OTU_1097	7	1	1	1	1	1	2	5	0	0	2	2	4	5	2	0	4	1	3	0	0	2	4	1	k__Bacteria;p__Bacteroidetes;c__Bacteroidia;o__Bacteroidales;f__Rikenellaceae;g__Alistipes;s__
OTU_1098	4	0	0	0	0	0	0	0	5	7	12	13	2	2	0	0	0	0	0	0	0	0	0	0	k__Bacteria
OTU_1099	37	62	121	106	103	77	86	76	187	101	42	103	93	86	160	131	109	70	65	79	63	122	117	89	k__Bacteria;p__Firmicutes;c__Clostridia;o__Clostridiales;f__Christensenellaceae
OTU_1100	6	2	6	1	2	2	4	0	5	1	3	1	2	1	1	0	3	4	1	1	1	1	1	1	k__Bacteria;p__Bacteroidetes;c__Bacteroidia;o__Bacteroidales;f__Bacteroidaceae;g__Bacteroides;s__Bacteroides_plebeius
OTU_1101	0	0	5	2	3	0	0	1	2	0	0	2	0	2	0	1	2	1	1	1	3	0	6	1	k__Bacteria;p__Planctomycetes;c__Planctomycetacia;o__;f__;g__;s__
OTU_1102	1	0	0	0	0	1	1	2	1	0	0	0	0	0	17	2	3	3	1	0	0	0	5	2	k__Bacteria;p__Tenericutes;c__Mollicutes;o__;f__;g__;s__
OTU_1103	0	0	0	0	0	2	0	1	1	2	0	0	4	1	0	2	0	2	1	0	0	1	2	2	k__Bacteria;p__Firmicutes;c__Clostridia;o__Clostridiales;f__Lachnospiraceae
OTU_1104	35	46	9	9	10	6	14	26	9	35	25	15	26	35	12	5	10	2	8	4	4	23	27	20	k__Bacteria;p__Firmicutes;c__Clostridia;o__Clostridiales;f__Ruminococcaceae
OTU_1105	1	0	0	0	0	0	0	0	1	0	1	0	0	0	0	0	1	1	0	0	0	11	5	8	k__Bacteria;p__unidentified_Bacteria;c__unidentified_Bacteria;o__Campylobacterales;f__Campylobacteraceae;g__Campylobacter;s__Campylobacter_ureolyticus
OTU_1106	0	2	0	1	3	4	7	4	1	4	0	3	1	2	2	1	6	3	4	0	0	1	0	1	k__Bacteria;p__Firmicutes;c__Clostridia;o__Clostridiales;f__Lachnospiraceae
OTU_1107	0	1	0	2	2	0	0	0	3	1	1	1	0	0	9	0	0	0	1	0	0	0	0	0	k__Bacteria;p__Proteobacteria;c__Alphaproteobacteria;o__Rhizobiales;f__Beijerinckiaceae;g__Methylobacterium
OTU_1108	3	5	0	0	0	2	2	1	0	1	0	0	0	2	0	2	0	0	0	0	0	1	0	1	k__Bacteria;p__Firmicutes;c__Clostridia;o__Clostridiales;f__Ruminococcaceae
OTU_1109	0	3	2	2	1	1	0	0	2	3	3	2	0	1	3	2	1	4	1	1	0	3	0	0	k__Bacteria;p__Firmicutes;c__Clostridia;o__Clostridiales;f__Lachnospiraceae
OTU_1110	0	0	4	4	5	0	1	1	0	1	0	3	1	1	3	4	0	2	1	2	3	1	0	2	k__Bacteria
OTU_1111	1	0	2	2	0	3	1	1	4	1	2	2	1	0	50	53	2	2	3	0	0	22	18	51	k__Bacteria;p__unidentified_Bacteria;c__unidentified_Bacteria;o__unidentified_Bacteria;f__unidentified_Bacteria;g__Candidatus_Saccharimonas;s__
OTU_1112	3	2	0	0	0	0	2	1	0	2	1	1	3	1	1	1	2	0	1	2	1	0	1	0	k__Bacteria;p__Firmicutes;c__Clostridia;o__Clostridiales;f__Ruminococcaceae
OTU_1113	0	0	0	0	0	0	0	0	0	0	0	0	0	0	0	0	0	0	0	0	0	4	4	13	k__Bacteria;p__Bacteroidetes;c__Bacteroidia;o__Bacteroidales
OTU_1114	1	3	0	1	3	5	5	9	1	0	3	0	0	0	0	0	0	0	0	0	0	0	0	0	k__Bacteria;p__Firmicutes;c__Erysipelotrichia;o__Erysipelotrichales;f__Erysipelotrichaceae;g__;s__
OTU_1115	0	3	2	1	0	3	1	2	1	0	1	1	2	0	3	0	1	1	2	0	0	1	1	3	k__Bacteria;p__Actinobacteria;c__Coriobacteriia;o__Coriobacteriales;f__Eggerthellaceae;g__;s__
OTU_1116	0	0	0	0	0	8	6	2	0	0	0	0	0	0	0	0	0	0	0	0	0	0	1	0	k__Bacteria
OTU_1117	0	0	1	3	1	1	1	1	1	3	0	1	4	1	1	1	1	0	1	2	1	1	5	2	k__Bacteria
OTU_1118	3	3	1	7	2	1	2	0	7	0	1	1	4	2	1	2	2	3	1	0	0	0	2	5	k__Bacteria;p__Firmicutes;c__Clostridia;o__Clostridiales;f__Lachnospiraceae;g__Syntrophococcus;s__
OTU_1119	0	3	1	3	0	0	1	1	0	0	0	0	1	0	8	0	1	1	0	0	9	6	1	0	k__Bacteria;p__Fusobacteria;c__Fusobacteriia;o__Fusobacteriales;f__Fusobacteriaceae;g__Fusobacterium
OTU_1120	6	0	0	0	1	0	1	0	1	1	2	1	6	2	2	0	2	0	0	0	0	0	0	0	k__Bacteria;p__Firmicutes;c__Bacilli;o__Bacillales;f__Bacillaceae;g__Oceanobacillus
OTU_1121	115	173	89	90	87	137	184	169	117	122	126	166	154	167	162	134	126	87	110	60	45	150	129	120	k__Bacteria;p__Firmicutes;c__Clostridia;o__Clostridiales;f__Christensenellaceae;g__;s__
OTU_1122	4	3	2	4	2	4	2	0	1	0	0	1	1	1	0	0	0	1	3	0	0	0	0	0	k__Bacteria;p__Firmicutes
OTU_1123	12	5	0	1	0	2	2	2	0	3	0	0	0	0	0	1	0	1	1	0	0	0	0	0	k__Bacteria;p__Proteobacteria;c__Alphaproteobacteria;o__unidentified_Alphaproteobacteria;f__Paracaedibacteraceae;g__;s__
OTU_1124	0	0	0	0	0	0	0	0	0	0	0	0	0	0	9	20	0	0	0	0	0	0	0	0	k__Bacteria;p__Firmicutes;c__Clostridia;o__Clostridiales;f__Ruminococcaceae
OTU_1125	1	0	0	4	0	1	0	1	1	1	1	6	0	1	2	0	0	1	0	2	1	1	1	0	k__Bacteria;p__Bacteroidetes;c__Bacteroidia;o__Bacteroidales;f__unidentified_Bacteroidales;g__unidentified_Bacteroidales;s__rumen_bacterium_YS3
OTU_1126	6	2	0	1	3	1	3	2	0	7	2	0	1	0	2	0	2	0	1	0	0	0	2	0	k__Bacteria;p__Firmicutes;c__Clostridia;o__Clostridiales;f__Ruminococcaceae
OTU_1127	0	0	2	0	0	0	5	1	0	7	1	0	0	1	18	0	0	0	0	0	0	0	0	0	k__Bacteria;p__Bacteroidetes;c__Bacteroidia;o__Bacteroidales;f__Prevotellaceae;g__unidentified_Prevotellaceae;s__Prevotella_melaninogenica
OTU_1128	1	1	0	0	0	1	4	2	1	2	0	2	2	2	0	1	7	4	3	1	0	0	1	1	k__Bacteria;p__Firmicutes;c__Clostridia
OTU_1129	1	1	2	2	2	1	3	1	0	0	1	1	1	0	1	2	2	6	5	1	0	0	0	0	k__Bacteria;p__Tenericutes;c__Mollicutes;o__Anaeroplasmatales;f__Anaeroplasmataceae;g__Anaeroplasma;s__
OTU_1130	0	3	1	4	3	9	1	1	1	3	5	6	0	1	1	2	4	0	4	0	0	0	1	0	k__Bacteria;p__Firmicutes;c__Clostridia;o__Clostridiales;f__Lachnospiraceae
OTU_1131	0	1	0	0	1	0	0	0	1	0	2	1	0	0	1	2	0	0	0	0	2	1	2	4	k__Bacteria;p__unidentified_Bacteria;c__unidentified_Bacteria;o__unidentified_Bacteria;f__unidentified_Bacteria;g__Candidatus_Saccharimonas;s__
OTU_1132	0	0	0	0	1	2	0	1	1	2	0	1	2	2	0	0	2	3	3	0	0	1	3	0	k__Bacteria;p__Firmicutes;c__Clostridia;o__Clostridiales;f__Ruminococcaceae;g__unidentified_Ruminococcaceae;s__iron-reducing_bacterium_enrichment_culture_clone_HN-HFO10
OTU_1133	0	0	1	0	0	0	0	0	9	0	5	1	0	3	0	0	0	1	0	0	0	0	0	0	k__Bacteria;p__Bacteroidetes;c__Bacteroidia;o__Bacteroidales
OTU_1134	2	1	0	0	0	1	4	8	1	2	3	3	6	2	0	0	0	1	0	0	0	1	0	0	k__Bacteria
OTU_1135	7	14	1	2	2	1	4	1	27	8	14	6	25	32	4	1	18	18	27	2	6	4	5	6	k__Bacteria;p__Firmicutes;c__Clostridia;o__Clostridiales;f__Lachnospiraceae
OTU_1136	2	2	0	1	1	0	2	2	0	4	0	0	0	0	0	2	1	2	2	0	0	2	2	0	k__Bacteria;p__Firmicutes;c__Clostridia;o__Clostridiales
OTU_1137	6	3	1	0	1	4	0	2	1	1	0	2	3	2	8	4	2	4	1	2	0	10	6	15	k__Bacteria;p__Tenericutes;c__Mollicutes;o__;f__;g__;s__
OTU_1138	1	0	3	2	3	1	1	2	1	0	0	0	0	3	0	0	2	2	4	0	1	6	3	3	k__Bacteria
OTU_1139	95	52	38	21	18	46	23	37	127	98	44	97	29	26	15	46	47	76	45	143	186	67	50	66	k__Bacteria;p__Verrucomicrobia;c__Verrucomicrobiae;o__Verrucomicrobiales;f__Akkermansiaceae;g__Akkermansia;s__
OTU_1140	5	0	2	0	1	1	0	0	4	3	1	1	2	3	1	0	1	2	3	0	0	0	2	0	k__Bacteria;p__Verrucomicrobia;c__Verrucomicrobiae;o__Verrucomicrobiales;f__Akkermansiaceae;g__Akkermansia
OTU_1141	0	0	0	0	0	0	0	0	0	0	0	0	1	2	1	0	0	0	0	22	8	0	0	0	k__Bacteria;p__Proteobacteria;c__Gammaproteobacteria;o__unidentified_Gammaproteobacteria;f__Nitrosomonadaceae;g__Nitrosomonas
OTU_1142	0	0	0	3	1	1	0	3	0	1	0	0	6	4	0	0	1	2	0	0	1	0	0	1	k__Bacteria
OTU_1143	3	3	0	0	1	1	1	5	0	4	3	1	0	1	0	0	0	1	2	0	0	0	1	0	k__Bacteria
OTU_1144	0	0	0	0	0	0	0	0	0	0	9	1	0	0	0	0	0	0	0	0	0	2	3	10	k__Bacteria;p__Actinobacteria;c__unidentified_Actinobacteria;o__Actinomycetales;f__Actinomycetaceae;g__Trueperella;s__
OTU_1145	0	1	2	0	1	1	5	3	3	4	1	0	2	0	1	2	0	0	0	0	1	4	2	0	k__Bacteria;p__Firmicutes;c__Clostridia;o__Clostridiales;f__Ruminococcaceae
OTU_1146	0	3	2	4	7	0	4	2	0	5	4	0	0	0	5	0	4	2	5	1	0	3	2	0	k__Bacteria;p__Firmicutes;c__Clostridia;o__Clostridiales;f__Ruminococcaceae;g__;s__
OTU_1147	1	10	24	26	26	38	49	39	57	62	52	58	4	3	41	46	23	20	18	3	1	30	22	18	k__Bacteria;p__Firmicutes;c__Clostridia;o__Clostridiales;f__Ruminococcaceae;g__unidentified_Ruminococcaceae
OTU_1148	2	1	0	0	0	0	3	1	3	6	1	3	0	2	4	3	8	4	6	2	4	2	3	8	k__Bacteria;p__Melainabacteria;c__;o__;f__;g__;s__
OTU_1149	0	0	0	0	0	0	1	0	2	0	0	0	4	3	9	4	0	0	0	3	1	0	0	0	k__Bacteria;p__Firmicutes;c__Clostridia;o__Clostridiales;f__Ruminococcaceae
OTU_1150	0	0	0	0	0	0	0	0	0	0	0	0	0	0	0	0	1	0	0	0	0	0	0	14	k__Bacteria;p__Spirochaetes;c__Spirochaetia;o__Spirochaetales;f__Spirochaetaceae
OTU_1151	0	0	0	0	0	0	0	0	0	0	0	1	0	0	0	0	9	5	7	0	0	0	1	0	k__Bacteria;p__Bacteroidetes;c__Bacteroidia;o__Bacteroidales;f__Rikenellaceae;g__;s__
OTU_1152	0	0	0	0	0	0	0	0	0	0	3	4	0	0	0	0	5	1	6	0	0	0	0	0	k__Bacteria;p__Firmicutes;c__Clostridia;o__Clostridiales;f__Ruminococcaceae
OTU_1153	0	0	11	1	5	3	1	1	3	0	1	0	2	0	0	0	0	5	1	1	0	0	0	3	k__Bacteria;p__Kiritimatiellaeota;c__Kiritimatiellae;o__;f__;g__;s__
OTU_1154	1	1	0	2	3	5	10	5	2	7	3	3	3	4	3	0	1	2	1	1	0	6	5	4	k__Bacteria;p__Firmicutes;c__Clostridia;o__Clostridiales;f__Ruminococcaceae
OTU_1155	2	2	8	7	3	3	0	6	3	4	2	3	0	1	2	5	4	13	3	0	0	4	3	6	k__Bacteria;p__Actinobacteria;c__Coriobacteriia;o__Coriobacteriales;f__Eggerthellaceae
OTU_1156	0	0	0	0	0	0	0	0	0	0	0	0	0	0	6	3	0	0	0	16	9	2	0	1	k__Bacteria;p__Melainabacteria
OTU_1157	0	0	0	0	0	2	0	0	5	2	1	2	1	1	4	3	0	0	1	0	0	1	0	0	k__Bacteria;p__Firmicutes;c__Clostridia;o__Clostridiales;f__Ruminococcaceae
OTU_1158	3	5	10	5	8	3	6	5	7	4	8	5	4	4	1	1	11	28	18	1	2	1	7	1	k__Bacteria;p__Spirochaetes;c__Spirochaetia;o__Spirochaetales;f__Spirochaetaceae;g__unidentified_Spirochaetaceae
OTU_1159	1	2	0	1	0	0	1	0	0	0	3	1	1	0	1	0	1	0	2	0	0	3	1	0	k__Bacteria;p__Proteobacteria;c__Alphaproteobacteria;o__Rhizobiales;f__Beijerinckiaceae;g__Chelatococcus
OTU_1160	5	3	0	0	0	0	3	3	2	1	0	2	0	0	0	0	3	0	0	1	0	0	0	1	k__Bacteria;p__Firmicutes;c__Clostridia;o__Clostridiales;f__Ruminococcaceae
OTU_1161	4	2	2	3	2	3	3	1	4	1	3	0	0	2	1	3	3	3	2	4	2	0	2	6	k__Bacteria;p__Proteobacteria;c__Gammaproteobacteria;o__Enterobacteriales;f__Enterobacteriaceae;g__Serratia;s__Serratia_fonticola
OTU_1162	1	1	3	3	1	1	5	3	16	2	4	1	0	0	7	0	0	0	1	0	0	0	5	0	k__Bacteria;p__Firmicutes;c__Bacilli;o__Lactobacillales;f__Lactobacillaceae;g__Lactobacillus
OTU_1163	0	0	0	0	0	0	0	0	0	0	0	0	0	0	6	11	0	0	0	0	0	0	4	0	k__Bacteria;p__Firmicutes;c__Clostridia;o__Clostridiales;f__Ruminococcaceae;g__unidentified_Ruminococcaceae
OTU_1164	1	2	1	0	0	1	1	1	5	3	5	5	3	2	0	1	2	2	1	1	1	0	0	0	k__Bacteria;p__Firmicutes;c__Clostridia;o__Clostridiales;f__Lachnospiraceae
OTU_1165	0	0	0	0	0	2	1	0	5	4	0	1	0	0	11	9	1	1	1	0	1	12	5	17	k__Bacteria;p__Firmicutes;c__Clostridia;o__Clostridiales;f__Ruminococcaceae
OTU_1166	1	1	12	1	2	1	3	1	0	3	3	3	1	1	1	3	2	1	1	2	6	1	0	0	k__Bacteria;p__Bacteroidetes;c__Bacteroidia;o__Bacteroidales;f__Bacteroidaceae;g__Bacteroides;s__Bacteroides_caecigallinarum
OTU_1167	1	1	0	4	1	0	0	0	1	0	0	0	0	5	0	0	0	1	0	0	0	1	3	0	k__Bacteria;p__Firmicutes;c__Clostridia;o__Clostridiales
OTU_1168	3	2	0	0	0	2	2	0	3	1	2	0	1	2	0	2	0	0	0	3	4	0	4	2	k__Bacteria;p__Firmicutes
OTU_1169	0	0	2	1	5	2	0	1	0	1	1	0	0	0	5	3	2	0	0	0	0	0	0	5	k__Bacteria;p__Firmicutes;c__Clostridia;o__Clostridiales;f__Christensenellaceae
OTU_1170	2	0	0	2	0	5	0	1	0	0	0	0	1	0	3	7	6	1	1	0	0	0	0	0	k__Bacteria;p__Firmicutes;c__Clostridia;o__Clostridiales;f__Ruminococcaceae
OTU_1171	1	0	0	1	0	1	0	1	1	5	1	0	0	0	4	0	1	0	2	1	0	2	1	1	k__Bacteria;p__Proteobacteria;c__Alphaproteobacteria;o__Rhizobiales;f__Beijerinckiaceae;g__Camelimonas;s__
OTU_1172	0	0	0	0	0	0	0	0	2	0	1	7	2	11	0	0	1	1	0	0	0	0	0	5	k__Bacteria;p__Firmicutes;c__Negativicutes;o__Selenomonadales;f__Veillonellaceae;g__Quinella;s__
OTU_1173	0	1	3	4	0	0	0	0	0	0	2	0	1	2	2	3	2	0	0	1	0	0	1	1	k__Bacteria
OTU_1174	11	18	5	1	4	27	25	17	34	20	31	29	45	74	54	66	32	11	23	39	28	66	41	57	k__Bacteria;p__Firmicutes;c__Clostridia;o__Clostridiales;f__Ruminococcaceae;g__unidentified_Ruminococcaceae;s__[Clostridium]_papyrosolvens
OTU_1175	1	1	2	2	2	0	0	3	0	0	2	1	2	0	2	2	2	2	1	0	0	1	0	2	k__Bacteria;p__Bacteroidetes;c__Bacteroidia;o__Bacteroidales;f__Prevotellaceae
OTU_1176	32	41	58	77	82	72	57	54	49	48	61	37	16	6	43	28	26	45	41	15	3	36	11	31	k__Bacteria;p__Tenericutes;c__Mollicutes;o__;f__;g__;s__
OTU_1177	0	0	2	2	1	2	0	3	0	0	3	0	0	0	0	0	0	0	0	2	0	0	0	0	k__Archaea;p__Euryarchaeota;c__Methanobacteria;o__Methanobacteriales;f__Methanobacteriaceae;g__Methanobrevibacter;s__Methanobrevibacter_sp_AbM4
OTU_1178	2	2	0	0	2	5	3	2	4	4	2	0	0	0	2	1	0	0	2	0	0	0	0	0	k__Bacteria;p__Proteobacteria;c__Alphaproteobacteria;o__unidentified_Alphaproteobacteria;f__Paracaedibacteraceae;g__;s__
OTU_1179	0	0	5	0	0	0	0	0	0	0	0	0	0	1	3	1	0	1	0	0	0	0	0	1	k__Bacteria;p__Bacteroidetes;c__Bacteroidia;o__Bacteroidales;f__Prevotellaceae;g__Prevotella;s__Prevotella_pallens
OTU_1180	0	0	0	0	0	0	2	1	0	4	0	3	1	3	2	0	0	0	0	2	1	0	0	1	k__Bacteria
OTU_1181	1	0	1	4	2	0	2	1	1	0	0	0	0	2	1	0	2	1	1	0	0	3	0	0	k__Bacteria;p__Firmicutes;c__Clostridia;o__Clostridiales;f__Lachnospiraceae
OTU_1182	0	0	0	0	0	0	0	0	0	2	5	2	0	0	1	0	3	2	0	0	1	0	2	1	k__Bacteria;p__Tenericutes;c__Mollicutes;o__;f__;g__;s__
OTU_1183	0	0	5	1	0	0	2	1	0	1	0	0	0	0	40	0	0	0	0	0	2	0	1	0	k__Bacteria;p__Proteobacteria;c__Gammaproteobacteria;o__Pasteurellales;f__Pasteurellaceae
OTU_1184	0	0	0	0	0	0	0	0	1	3	0	2	1	0	0	0	0	2	0	2	3	3	1	4	k__Bacteria;p__Firmicutes;c__Clostridia;o__Clostridiales;f__Ruminococcaceae
OTU_1185	2	2	2	4	1	7	4	0	6	12	6	8	2	0	32	19	6	9	9	1	0	12	9	19	k__Bacteria;p__unidentified_Bacteria;c__unidentified_Bacteria;o__unidentified_Bacteria;f__unidentified_Bacteria;g__Candidatus_Saccharimonas;s__
OTU_1186	0	1	1	1	2	1	5	3	13	1	2	0	1	1	9	0	0	0	0	1	0	1	1	1	k__Bacteria;p__Firmicutes;c__Clostridia;o__Clostridiales;f__Ruminococcaceae;g__Faecalibacterium;s__
OTU_1187	61	44	58	51	52	32	21	35	75	53	32	54	65	58	52	36	67	27	17	51	66	63	62	42	k__Bacteria;p__Firmicutes;c__Clostridia;o__Clostridiales;f__Ruminococcaceae;g__;s__
OTU_1188	1	1	1	1	0	1	4	1	0	0	1	0	0	0	1	0	0	0	1	2	6	0	0	1	k__Bacteria;p__Firmicutes;c__Clostridia;o__Clostridiales;f__Peptococcaceae
OTU_1189	3	1	0	0	6	0	0	0	1	0	0	0	0	0	0	0	0	1	0	1	0	0	0	2	k__Bacteria;p__Kiritimatiellaeota;c__Kiritimatiellae;o__;f__;g__;s__
OTU_1190	0	0	0	0	0	0	2	0	0	0	0	0	0	0	0	0	0	1	0	0	0	6	2	1	k__Bacteria;p__Firmicutes;c__Clostridia;o__Clostridiales;f__unidentified_Clostridiales;g__unidentified_Clostridiales;s__Clostridiales_bacterium_FK041
OTU_1191	0	2	1	1	0	1	0	0	0	2	0	2	0	1	0	0	1	1	2	0	0	0	0	1	k__Bacteria
OTU_1192	1	1	4	1	0	4	1	0	0	1	1	1	1	2	3	2	0	2	1	1	2	5	5	3	k__Bacteria;p__Firmicutes;c__Clostridia;o__Clostridiales
OTU_1193	6	5	4	2	4	3	8	11	0	2	6	5	1	0	0	3	3	2	4	0	5	2	3	1	k__Bacteria;p__Firmicutes;c__Clostridia;o__Clostridiales
OTU_1194	0	0	0	0	0	2	0	1	1	0	2	0	1	1	0	0	1	1	0	1	1	3	4	8	k__Bacteria;p__Proteobacteria;c__Gammaproteobacteria;o__unidentified_Gammaproteobacteria;f__Burkholderiaceae
OTU_1195	0	0	0	0	0	0	0	0	0	0	0	0	0	2	1	2	0	0	0	9	7	0	1	0	k__Bacteria;p__Firmicutes;c__Clostridia;o__Clostridiales;f__Ruminococcaceae
OTU_1196	0	0	0	0	0	2	2	3	1	2	1	0	1	2	1	0	0	1	0	0	1	0	2	0	k__Bacteria
OTU_1197	1	1	1	0	2	0	1	0	2	0	0	1	0	0	0	1	0	0	1	1	0	1	0	5	k__Bacteria;p__Actinobacteria;c__Coriobacteriia
OTU_1198	4	8	17	5	18	23	53	58	4	27	19	17	31	23	14	3	13	9	13	8	13	14	32	21	k__Bacteria;p__Bacteroidetes;c__Bacteroidia;o__Bacteroidales;f__Barnesiellaceae;g__;s__
OTU_1199	0	0	0	0	0	2	1	0	1	5	1	2	9	1	0	0	0	0	0	0	0	0	0	0	k__Bacteria;p__Bacteroidetes;c__Bacteroidia;o__Bacteroidales;f__Marinifilaceae;g__Sanguibacteroides
OTU_1200	2	2	0	4	0	1	0	0	5	4	3	5	0	1	1	4	2	1	0	3	0	0	2	1	k__Bacteria
OTU_1201	0	0	0	0	0	0	1	2	4	2	1	2	3	0	1	0	2	1	3	0	1	1	0	1	k__Bacteria
OTU_1202	1	0	0	1	0	1	1	1	2	3	1	2	0	0	2	3	0	0	2	0	4	2	1	1	k__Bacteria;p__Kiritimatiellaeota;c__Kiritimatiellae;o__;f__;g__;s__
OTU_1203	8	5	1	1	0	1	3	0	0	4	0	0	0	0	6	1	0	0	0	0	0	0	0	0	k__Bacteria;p__Proteobacteria;c__Alphaproteobacteria;o__Rhodospirillales;f__unidentified_Rhodospirillales;g__unidentified_Rhodospirillales;s__Alphaproteobacteria_bacterium_canine_oral_taxon_081
OTU_1204	1	2	1	2	5	0	2	3	1	0	1	3	0	2	0	2	3	4	1	1	0	1	1	0	k__Bacteria;p__Firmicutes;c__Erysipelotrichia;o__Erysipelotrichales;f__Erysipelotrichaceae
OTU_1205	3	4	0	0	0	0	0	0	0	0	0	0	5	6	0	0	5	3	5	0	0	0	0	0	k__Bacteria;p__Firmicutes;c__Clostridia;o__Clostridiales
OTU_1206	69	73	94	74	54	101	69	75	73	51	54	58	170	138	62	40	77	71	61	18	18	128	162	150	k__Bacteria;p__Firmicutes;c__Clostridia;o__Clostridiales;f__Lachnospiraceae
OTU_1207	0	0	1	1	2	0	0	0	1	0	0	0	0	1	1	0	1	1	0	0	0	1	2	5	k__Bacteria;p__Firmicutes;c__Clostridia;o__Clostridiales;f__Lachnospiraceae;g__Acetitomaculum;s__
OTU_1208	0	2	3	0	4	2	3	3	0	2	1	2	4	4	0	1	2	2	1	0	0	4	4	0	k__Bacteria
OTU_1209	0	3	1	0	5	3	2	2	5	0	6	5	2	1	1	0	0	3	3	1	0	1	1	6	k__Bacteria;p__Proteobacteria;c__Alphaproteobacteria;o__Rhizobiales;f__Rhizobiaceae;g__Aureimonas;s__Aureimonas_phyllosphaerae
OTU_1210	4	1	2	1	2	0	3	0	11	1	2	1	0	0	7	0	0	0	0	0	0	1	3	3	k__Bacteria;p__Bacteroidetes;c__Bacteroidia;o__Bacteroidales;f__Prevotellaceae;g__unidentified_Prevotellaceae;s__Prevotella_copri
OTU_1211	2	4	0	1	0	1	1	5	0	0	5	1	1	3	0	0	2	3	1	0	1	0	1	2	k__Bacteria;p__Firmicutes
OTU_1212	0	1	1	1	1	1	2	2	0	6	3	2	0	0	1	0	1	4	0	0	1	1	0	0	k__Bacteria;p__Firmicutes;c__Clostridia;o__Clostridiales
OTU_1213	0	0	0	0	0	0	0	0	0	0	0	0	0	0	9	7	0	0	0	0	0	0	0	0	k__Bacteria;p__Firmicutes;c__Clostridia;o__Clostridiales;f__Ruminococcaceae
OTU_1214	2	2	5	4	8	2	3	0	3	4	2	1	1	1	1	1	1	0	0	0	0	3	4	5	k__Bacteria;p__Firmicutes;c__Clostridia;o__Clostridiales;f__Ruminococcaceae;g__;s__
OTU_1215	2	0	1	0	1	0	0	0	0	1	0	0	0	0	1	0	0	0	0	5	6	0	1	0	k__Bacteria;p__Firmicutes;c__Clostridia;o__Clostridiales;f__unidentified_Clostridiales
OTU_1216	2	0	1	6	0	0	0	0	3	0	2	2	2	0	1	0	0	1	3	0	0	1	0	3	k__Bacteria;p__Actinobacteria;c__Coriobacteriia;o__Coriobacteriales;f__Atopobiaceae;g__Atopobium;s__
OTU_1217	3	1	5	4	3	1	1	1	1	4	1	5	2	0	1	0	1	7	2	1	1	1	3	5	k__Bacteria;p__Tenericutes;c__Mollicutes;o__;f__;g__;s__
OTU_1218	1	2	2	3	2	0	1	0	0	0	0	0	0	0	0	0	0	1	0	4	1	1	0	0	k__Bacteria;p__Firmicutes;c__Clostridia;o__Clostridiales;f__Eubacteriaceae;g__Pseudoramibacter;s__
OTU_1219	0	0	0	0	0	0	0	0	3	1	0	2	0	1	1	1	0	1	0	0	1	0	5	1	k__Bacteria
OTU_1220	2	0	0	0	0	5	6	5	0	0	0	1	1	9	0	0	0	0	1	12	14	3	8	0	k__Bacteria;p__Firmicutes;c__Clostridia;o__Clostridiales
OTU_1221	3	7	2	6	2	1	0	1	1	1	3	2	7	2	10	2	2	2	0	1	2	4	3	14	k__Bacteria;p__Firmicutes;c__Clostridia;o__Clostridiales;f__unidentified_Clostridiales
OTU_1222	0	0	0	1	0	0	2	0	2	7	1	0	0	0	0	0	1	1	1	0	0	0	0	2	k__Bacteria;p__Bacteroidetes;c__Bacteroidia;o__Bacteroidales
OTU_1223	0	6	0	1	1	1	1	4	1	0	0	2	0	0	0	0	0	0	2	0	0	1	0	1	k__Bacteria;p__Firmicutes;c__Clostridia;o__Clostridiales;f__Ruminococcaceae
OTU_1224	0	1	0	0	3	2	1	1	1	1	1	2	1	2	1	0	2	0	4	0	3	1	3	1	k__Bacteria;p__Bacteroidetes;c__Bacteroidia;o__Bacteroidales;f__Bacteroidaceae;g__Bacteroides;s__Bacteroides_barnesiae
OTU_1225	0	0	0	1	3	0	0	0	0	0	0	0	2	0	0	1	4	0	0	0	0	0	0	0	k__Bacteria;p__Firmicutes;c__Bacilli;o__Bacillales;f__Paenibacillaceae;g__Paenibacillus;s__Paenibacillus_cookii
OTU_1226	2	3	0	0	0	1	1	6	0	0	1	0	0	0	0	0	0	0	0	1	0	0	0	0	k__Bacteria;p__Tenericutes;c__Mollicutes;o__;f__;g__;s__
OTU_1227	1	0	0	0	0	0	0	1	2	3	2	4	0	0	0	0	0	1	2	0	0	0	0	0	k__Bacteria;p__Bacteroidetes;c__Bacteroidia;o__Bacteroidales
OTU_1228	2	0	0	0	0	0	1	0	0	2	0	0	0	0	2	0	0	0	1	0	0	1	0	3	k__Bacteria;p__Proteobacteria;c__Gammaproteobacteria;o__Aeromonadales;f__Succinivibrionaceae;g__;s__
OTU_1229	0	0	0	0	0	4	0	0	0	0	1	0	1	0	0	0	0	0	0	0	0	15	4	10	k__Bacteria;p__Firmicutes;c__Clostridia;o__Clostridiales;f__unidentified_Clostridiales;g__Guggenheimella;s__
OTU_1230	2	1	3	4	5	4	1	3	3	5	2	3	0	1	0	2	0	0	1	0	1	4	0	1	k__Bacteria;p__Kiritimatiellaeota;c__Kiritimatiellae;o__;f__;g__;s__
OTU_1231	3	0	0	0	0	3	5	2	1	0	0	3	5	13	5	3	3	6	4	2	3	5	6	5	k__Bacteria;p__Firmicutes;c__Clostridia;o__Clostridiales;f__Ruminococcaceae
OTU_1232	0	1	1	0	1	0	1	0	4	2	0	0	2	1	3	1	0	0	0	2	1	0	0	1	k__Bacteria;p__Firmicutes;c__Clostridia;o__Clostridiales;f__Lachnospiraceae
OTU_1233	0	1	0	1	1	0	4	4	0	0	1	0	1	0	0	0	0	0	0	0	0	0	0	0	k__Bacteria;p__Tenericutes;c__Mollicutes
OTU_1234	0	1	1	0	2	2	2	1	0	0	0	1	2	1	0	0	1	0	0	0	0	1	4	1	k__Bacteria;p__Firmicutes;c__Clostridia;o__Clostridiales;f__Ruminococcaceae
OTU_1235	0	0	1	2	0	0	0	0	0	0	0	0	0	0	0	0	0	0	0	0	0	6	4	3	k__Bacteria
OTU_1236	2	4	0	3	0	3	2	8	0	0	1	0	1	0	2	0	0	0	0	0	0	1	0	0	k__Bacteria;p__Firmicutes;c__Clostridia;o__Clostridiales;f__Ruminococcaceae
OTU_1237	1	0	1	0	1	1	0	0	0	0	0	0	0	0	2	1	0	1	0	0	0	4	3	0	k__Bacteria;p__Firmicutes;c__Clostridia;o__Clostridiales;f__Lachnospiraceae;g__Marvinbryantia;s__
OTU_1238	29	28	10	10	11	58	32	53	123	94	162	141	35	17	40	20	12	92	103	17	15	16	19	16	k__Bacteria;p__Tenericutes;c__Mollicutes;o__;f__;g__;s__
OTU_1239	4	2	4	4	4	4	7	10	2	0	0	2	11	9	0	0	0	1	1	10	1	0	0	0	k__Bacteria;p__Firmicutes;c__Clostridia;o__Clostridiales;f__Lachnospiraceae
OTU_1240	0	3	1	1	0	0	1	0	0	2	0	3	0	3	5	0	0	0	1	2	2	3	0	1	k__Bacteria;p__Melainabacteria;c__;o__;f__;g__;s__
OTU_1241	1	1	4	2	4	2	1	0	9	7	14	13	5	3	58	33	1	3	5	4	0	4	3	6	k__Bacteria;p__Tenericutes;c__Mollicutes;o__;f__;g__;s__
OTU_1242	3	3	0	3	7	0	2	3	2	3	4	9	0	1	4	0	3	1	1	1	1	2	2	0	k__Bacteria;p__Firmicutes;c__Clostridia;o__Clostridiales;f__Ruminococcaceae
OTU_1243	0	1	0	0	2	0	0	0	7	4	0	1	1	0	2	0	0	0	0	0	0	0	1	0	k__Bacteria;p__Firmicutes;c__Clostridia;o__Clostridiales;f__Lachnospiraceae;g__Blautia
OTU_1244	2	1	0	1	0	1	0	0	0	2	1	2	10	25	4	1	1	2	0	0	1	5	1	14	k__Bacteria;p__Firmicutes;c__Bacilli;o__Bacillales;f__Planococcaceae
OTU_1245	0	0	0	1	0	1	0	1	0	1	2	0	0	0	0	0	0	0	0	0	1	3	3	9	k__Bacteria;p__Firmicutes;c__Clostridia;o__Clostridiales;f__Ruminococcaceae
OTU_1246	2	4	1	2	0	7	3	6	1	0	0	1	0	0	5	2	0	1	0	5	2	7	12	9	k__Bacteria;p__unidentified_Bacteria;c__unidentified_Bacteria;o__unidentified_Bacteria;f__unidentified_Bacteria;g__Candidatus_Saccharimonas;s__
OTU_1247	2	1	1	0	0	0	2	2	0	1	1	1	11	16	7	4	0	0	0	1	0	0	0	1	k__Bacteria;p__Tenericutes;c__Mollicutes;o__;f__;g__;s__
OTU_1248	3	1	0	0	0	0	0	0	1	5	2	2	1	1	0	0	0	0	0	0	1	0	2	3	k__Bacteria;p__Firmicutes;c__Clostridia;o__Clostridiales;f__Lachnospiraceae
OTU_1249	9	2	16	16	19	5	2	3	5	2	1	0	9	7	9	2	1	2	0	3	0	8	4	8	k__Bacteria;p__Tenericutes;c__Mollicutes;o__;f__;g__;s__
OTU_1250	0	0	0	0	0	0	0	0	0	0	0	0	0	0	0	0	0	0	0	0	0	2	1	11	k__Bacteria;p__Firmicutes;c__Bacilli;o__Lactobacillales;f__Aerococcaceae;g__Facklamia;s__
OTU_1251	49	27	11	14	21	41	27	39	28	7	16	24	7	7	6	4	3	4	5	28	22	45	50	40	k__Bacteria;p__Firmicutes;c__Clostridia;o__Clostridiales;f__Christensenellaceae;g__;s__
OTU_1252	3	5	0	0	3	1	1	0	0	0	1	1	0	0	0	0	0	0	0	0	0	0	0	0	k__Bacteria;p__Tenericutes;c__Mollicutes;o__;f__;g__;s__
OTU_1253	0	0	0	0	0	0	0	2	2	0	1	4	1	0	0	0	1	1	1	0	0	1	0	0	k__Bacteria;p__Planctomycetes;c__Planctomycetacia;o__;f__;g__;s__
OTU_1254	60	52	148	73	103	90	57	72	46	65	10	33	64	78	5	11	42	54	35	75	92	9	2	5	k__Bacteria;p__Firmicutes;c__Clostridia;o__Clostridiales;f__Lachnospiraceae
OTU_1255	0	7	3	3	0	0	2	1	1	0	1	2	1	0	2	0	0	0	1	2	0	1	1	2	k__Bacteria;p__Firmicutes;c__Clostridia;o__Clostridiales;f__Lachnospiraceae;g__Blautia
OTU_1256	16	17	10	9	18	17	21	26	2	13	3	3	8	4	4	2	12	15	22	49	46	21	44	17	k__Bacteria;p__Firmicutes;c__Clostridia;o__Clostridiales;f__Ruminococcaceae
OTU_1257	1	2	3	4	4	2	0	1	6	3	3	4	2	0	0	2	0	2	0	1	1	4	7	4	k__Bacteria;p__Firmicutes;c__Clostridia;o__Clostridiales;f__Christensenellaceae;g__;s__
OTU_1258	14	11	12	12	25	6	16	8	5	2	8	6	10	6	2	3	11	3	7	17	18	6	9	3	k__Bacteria;p__Firmicutes;c__Clostridia;o__Clostridiales;f__Ruminococcaceae
OTU_1259	1	0	0	0	0	4	0	0	0	0	4	0	0	0	0	0	0	1	0	0	0	9	1	12	k__Bacteria;p__Firmicutes;c__Bacilli;o__Lactobacillales;f__Carnobacteriaceae;g__Alloiococcus
OTU_1260	0	2	0	2	1	0	0	0	0	1	0	0	0	0	0	0	1	0	0	2	3	0	3	0	k__Bacteria;p__Firmicutes
OTU_1261	0	2	1	3	3	0	1	1	0	0	0	0	0	0	0	0	0	3	1	0	0	0	0	0	k__Bacteria;p__Firmicutes;c__Erysipelotrichia;o__Erysipelotrichales;f__Erysipelotrichaceae;g__;s__
OTU_1262	0	0	0	0	0	0	0	0	0	0	0	0	5	11	1	1	0	0	0	0	0	0	0	0	k__Bacteria;p__Firmicutes;c__Clostridia;o__Clostridiales
OTU_1263	0	0	2	2	1	3	0	0	0	1	3	1	0	1	0	2	2	1	0	0	1	0	2	0	k__Bacteria;p__unidentified_Bacteria;c__unidentified_Bacteria;o__unidentified_Bacteria;f__unidentified_Bacteria;g__Candidatus_Saccharimonas;s__
OTU_1264	1	0	0	2	1	0	0	2	0	0	0	0	0	1	0	0	1	2	1	0	3	0	0	0	k__Bacteria;p__Firmicutes;c__Clostridia;o__Clostridiales;f__Ruminococcaceae
OTU_1265	0	0	0	2	0	0	2	12	9	0	0	0	1	0	1	0	1	0	0	0	0	0	0	0	k__Bacteria;p__Bacteroidetes;c__Bacteroidia;o__Flavobacteriales;f__Flavobacteriaceae;g__Spongiimonas
OTU_1266	21	7	5	3	4	7	5	4	31	95	23	41	2	8	1	0	4	10	5	36	66	3	1	0	k__Bacteria;p__Bacteroidetes;c__Bacteroidia;o__Bacteroidales
OTU_1267	0	0	0	0	1	0	0	0	0	0	0	0	0	1	8	5	0	0	0	0	0	0	1	2	k__Bacteria;p__Firmicutes;c__Erysipelotrichia;o__Erysipelotrichales;f__Erysipelotrichaceae
OTU_1268	0	1	0	3	1	1	2	0	0	0	1	2	0	0	1	0	0	3	0	0	0	0	0	0	k__Bacteria;p__Firmicutes;c__Clostridia;o__Clostridiales;f__Lachnospiraceae;g__Shuttleworthia;s__
OTU_1269	8	6	3	1	2	2	5	5	11	3	0	2	0	4	7	2	10	3	3	1	7	4	0	0	k__Bacteria;p__Firmicutes;c__Clostridia;o__Clostridiales;f__Ruminococcaceae;g__;s__
OTU_1270	1	0	1	0	2	0	0	0	1	0	0	1	0	0	0	0	0	0	0	0	0	5	1	3	k__Bacteria;p__Firmicutes;c__Erysipelotrichia;o__Erysipelotrichales;f__Erysipelotrichaceae;g__;s__
OTU_1271	1	1	1	5	3	4	0	2	0	1	0	1	6	1	1	2	0	0	0	0	0	0	1	1	k__Bacteria;p__Firmicutes;c__Erysipelotrichia;o__Erysipelotrichales;f__Erysipelotrichaceae;g__unidentified_Erysipelotrichaceae;s__bacterium_YGD2005
OTU_1272	18	5	0	0	1	12	8	16	14	6	2	7	24	18	4	3	13	17	1	17	26	1	3	3	k__Bacteria;p__Firmicutes;c__Clostridia;o__Clostridiales;f__Ruminococcaceae
OTU_1273	98	133	122	150	210	234	239	203	124	91	115	137	80	79	103	66	219	191	237	90	60	233	237	226	k__Bacteria;p__Firmicutes;c__Clostridia;o__Clostridiales;f__Ruminococcaceae;g__;s__
OTU_1274	0	1	0	3	7	0	9	4	1	2	0	0	3	5	4	1	1	2	3	1	1	2	6	1	k__Bacteria;p__Firmicutes;c__Clostridia;o__Clostridiales;f__Ruminococcaceae
OTU_1275	3	1	18	14	20	9	6	15	0	1	2	0	0	0	51	32	19	14	9	21	11	30	36	57	k__Bacteria;p__Firmicutes;c__Clostridia;o__Clostridiales;f__Ruminococcaceae
OTU_1276	6	14	16	7	19	13	14	11	13	23	16	27	5	16	9	10	3	0	3	20	15	30	29	31	k__Bacteria;p__Firmicutes;c__Clostridia;o__Clostridiales;f__Ruminococcaceae
OTU_1277	0	0	1	3	0	1	0	0	0	0	0	0	0	0	0	1	0	0	0	0	3	0	3	1	k__Bacteria
OTU_1278	0	0	1	0	0	0	2	1	3	0	0	0	0	0	0	0	0	0	0	0	0	0	5	0	k__Bacteria;p__Bacteroidetes;c__Bacteroidia;o__Bacteroidales;f__Muribaculaceae;g__;s__
OTU_1279	0	1	1	2	0	3	0	3	3	1	0	1	0	0	5	3	1	1	1	0	0	0	5	6	k__Bacteria;p__Actinobacteria;c__unidentified_Actinobacteria;o__Micrococcales;f__Microbacteriaceae;g__Microbacterium;s__Microbacterium_oxydans
OTU_1280	0	0	0	0	0	0	0	0	3	5	3	1	0	1	0	0	0	0	1	0	0	0	0	0	k__Bacteria;p__Bacteroidetes;c__Bacteroidia;o__Bacteroidales;f__Prevotellaceae;g__;s__
OTU_1281	1	0	1	2	0	1	0	1	0	1	5	1	3	0	0	0	2	1	1	1	0	3	1	3	k__Bacteria;p__Proteobacteria;c__Alphaproteobacteria;o__Rhizobiales;f__Rhizobiaceae;g__Aliihoeflea;s__
OTU_1282	2	0	4	7	1	1	0	0	0	0	1	0	0	0	3	1	0	0	0	0	1	1	1	1	k__Bacteria;p__unidentified_Bacteria;c__unidentified_Bacteria;o__unidentified_Bacteria;f__unidentified_Bacteria;g__Candidatus_Saccharimonas;s__
OTU_1283	146	108	185	191	169	127	107	124	96	72	64	121	124	123	89	111	169	128	131	190	161	109	79	94	k__Bacteria;p__Firmicutes;c__Clostridia;o__Clostridiales;f__Ruminococcaceae;g__;s__
OTU_1284	0	0	5	6	3	0	0	0	0	0	0	0	0	0	0	0	2	3	1	0	0	0	0	0	k__Bacteria;p__Firmicutes;c__Bacilli;o__Bacillales;f__Bacillaceae;g__Bacillus
OTU_1285	28	58	5	15	16	27	36	22	31	17	27	29	20	21	10	19	13	11	19	19	7	2	3	4	k__Bacteria;p__Firmicutes;c__Clostridia;o__Clostridiales;f__Lachnospiraceae
OTU_1286	2	0	0	0	0	1	0	3	0	0	1	1	2	0	0	0	0	0	0	0	0	0	0	0	k__Bacteria;p__Firmicutes;c__Clostridia;o__Clostridiales;f__Ruminococcaceae
OTU_1287	0	2	0	1	3	0	1	0	0	2	1	1	1	0	1	0	1	0	0	1	0	0	0	1	k__Bacteria
OTU_1288	0	0	0	1	0	2	0	0	3	2	1	3	2	2	2	0	0	0	0	0	0	1	4	0	k__Bacteria;p__Firmicutes;c__Clostridia;o__Clostridiales;f__Lachnospiraceae;g__unidentified_Lachnospiraceae
OTU_1289	1	0	1	0	0	0	0	0	0	0	1	0	19	9	2	0	0	0	0	0	0	0	0	0	k__Bacteria
OTU_1290	3	1	1	0	0	0	0	0	0	1	0	1	0	0	1	0	0	0	2	1	0	0	0	2	k__Bacteria;p__Firmicutes;c__Clostridia;o__Clostridiales;f__Christensenellaceae
OTU_1291	2	3	1	0	4	1	2	2	1	4	1	6	3	6	0	1	0	0	1	0	0	3	2	2	k__Bacteria
OTU_1292	7	20	7	8	6	9	4	6	5	1	1	3	19	30	1	2	7	9	8	5	3	1	4	2	k__Bacteria;p__Firmicutes;c__Clostridia;o__Clostridiales;f__Lachnospiraceae
OTU_1293	0	0	0	0	0	1	0	1	3	0	3	2	0	1	6	0	0	2	0	0	0	0	0	0	k__Bacteria;p__Bacteroidetes;c__Bacteroidia;o__Flavobacteriales;f__Flavobacteriaceae;g__Flavobacterium
OTU_1294	0	3	0	0	0	0	0	1	0	1	0	0	0	0	0	1	0	0	0	0	0	0	5	0	k__Bacteria;p__Bacteroidetes;c__Bacteroidia;o__Bacteroidales;f__Muribaculaceae;g__;s__
OTU_1295	23	27	9	5	10	4	5	12	21	34	32	40	1	4	40	26	4	26	15	2	3	3	8	10	k__Bacteria;p__Tenericutes;c__Mollicutes;o__;f__;g__;s__
OTU_1296	51	116	75	132	97	79	44	31	80	44	91	71	67	47	167	155	129	138	147	28	20	39	79	185	k__Bacteria;p__Firmicutes;c__Clostridia;o__Clostridiales;f__unidentified_Clostridiales;g__unidentified_Clostridiales;s__bacterium_LD2013
OTU_1297	8	8	2	6	6	8	15	17	1	10	6	3	7	6	7	1	7	3	4	5	3	4	15	4	k__Bacteria;p__Firmicutes;c__Clostridia;o__Clostridiales;f__Ruminococcaceae
OTU_1298	2	2	2	1	4	2	2	4	1	2	2	1	4	2	0	0	3	1	0	0	3	0	0	0	k__Bacteria
OTU_1299	5	11	4	4	12	8	6	9	7	12	8	11	3	5	7	6	1	3	7	4	3	6	10	12	k__Bacteria;p__Tenericutes;c__Mollicutes;o__;f__;g__;s__
OTU_1300	0	1	0	2	2	1	0	0	0	0	0	1	0	0	3	0	0	0	0	0	0	1	1	1	k__Bacteria;p__Actinobacteria;c__Coriobacteriia;o__Coriobacteriales;f__Atopobiaceae;g__Atopobium;s__
OTU_1301	0	0	0	1	0	0	0	15	2	1	0	0	0	0	0	2	0	0	0	0	0	2	0	1	k__Bacteria;p__Chloroflexi;c__Anaerolineae;o__Caldilineales;f__Caldilineaceae;g__;s__
OTU_1302	2	0	1	1	4	0	2	0	0	0	0	0	0	0	1	0	0	1	0	0	0	1	0	1	k__Bacteria;p__Firmicutes;c__Erysipelotrichia;o__Erysipelotrichales;f__Erysipelotrichaceae;g__;s__
OTU_1303	0	0	0	0	0	1	0	0	0	0	1	0	0	0	0	0	0	2	0	0	1	2	0	5	k__Bacteria;p__Actinobacteria;c__unidentified_Actinobacteria;o__Actinomycetales;f__Actinomycetaceae;g__Arcanobacterium;s__Arcanobacterium_phocae
OTU_1304	1	0	0	0	0	1	1	2	0	2	0	0	0	0	1	0	2	1	1	1	0	1	0	2	k__Bacteria
OTU_1305	0	4	1	0	1	2	0	1	0	0	1	0	1	3	1	1	0	0	1	2	0	0	0	1	k__Bacteria;p__Firmicutes;c__Negativicutes;o__Selenomonadales;f__Veillonellaceae;g__Megamonas;s__
OTU_1306	1	0	0	2	0	1	0	1	1	1	4	0	0	0	1	0	1	0	0	1	0	2	1	1	k__Bacteria;p__Firmicutes;c__Bacilli;o__Lactobacillales;f__Lactobacillaceae;g__Lactobacillus;s__Lactobacillus_coleohominis
OTU_1307	2	0	1	1	1	4	0	0	0	0	0	0	0	1	0	0	2	3	0	0	0	0	0	0	k__Bacteria;p__Firmicutes;c__Negativicutes;o__Selenomonadales;f__Veillonellaceae;g__unidentified_Veillonellaceae;s__Selenomonas_ruminantium
OTU_1308	0	1	1	2	5	0	4	0	1	0	1	1	1	3	0	0	1	1	1	0	0	1	0	0	k__Bacteria
OTU_1309	0	0	0	0	0	0	0	0	1	8	2	2	2	0	0	0	0	0	0	1	0	0	0	1	k__Bacteria
OTU_1310	128	83	50	11	14	23	14	30	37	83	37	57	161	172	28	10	34	37	36	62	331	35	30	12	k__Bacteria;p__Bacteroidetes;c__Bacteroidia;o__Bacteroidales;f__Bacteroidaceae;g__Bacteroides;s__
OTU_1311	3	2	3	0	2	0	0	0	0	0	0	0	0	0	0	0	0	0	0	0	1	0	0	0	k__Bacteria;p__Bacteroidetes;c__Bacteroidia;o__Bacteroidales
OTU_1312	0	0	1	4	2	0	0	1	0	0	1	0	1	1	1	0	0	0	0	0	0	1	1	0	k__Bacteria;p__Firmicutes;c__Clostridia;o__Clostridiales;f__Ruminococcaceae
OTU_1313	23	16	3	0	1	9	7	21	0	2	1	1	3	0	12	6	3	3	8	26	15	2	2	1	k__Bacteria;p__Firmicutes;c__Clostridia;o__Clostridiales;f__Ruminococcaceae;g__unidentified_Ruminococcaceae
OTU_1314	0	1	1	3	0	0	2	4	1	1	4	4	0	1	1	0	0	2	0	2	0	3	0	2	k__Bacteria
OTU_1315	0	0	0	2	0	2	0	2	0	2	0	3	1	0	0	1	0	1	0	0	0	0	0	0	k__Bacteria;p__Bacteroidetes;c__Bacteroidia;o__Bacteroidales
OTU_1316	9	10	20	23	11	43	31	68	10	10	4	12	10	9	3	15	282	174	160	10	34	34	16	10	k__Bacteria;p__Bacteroidetes;c__Bacteroidia;o__Bacteroidales;f__Rikenellaceae;g__Alistipes
OTU_1317	0	0	0	0	0	1	1	2	8	2	3	7	0	7	1	0	2	0	1	3	4	0	0	0	k__Bacteria;p__Firmicutes;c__Clostridia;o__Clostridiales
OTU_1318	1	1	0	0	0	0	1	4	0	0	0	0	0	1	1	3	0	0	1	4	0	2	2	1	k__Bacteria;p__Tenericutes;c__Mollicutes;o__;f__;g__;s__
OTU_1319	0	2	2	3	7	0	1	1	1	0	0	3	0	1	0	1	1	0	0	0	2	1	0	1	k__Bacteria
OTU_1320	1	1	0	0	0	0	0	0	0	0	0	0	10	7	0	0	1	3	1	0	0	4	0	0	k__Bacteria
OTU_1321	0	0	1	0	3	3	0	0	5	2	3	5	1	2	0	1	0	1	2	0	1	2	0	1	k__Bacteria;p__Firmicutes;c__Clostridia;o__Clostridiales;f__unidentified_Clostridiales;g__Anaerovorax;s__
OTU_1322	0	0	0	0	0	0	0	0	2	9	2	5	0	0	0	1	0	1	0	0	0	0	0	0	k__Bacteria;p__Firmicutes;c__Erysipelotrichia;o__Erysipelotrichales;f__Erysipelotrichaceae
OTU_1323	7	6	7	15	4	21	0	15	9	1	4	8	7	3	25	19	18	32	9	2	2	32	17	38	k__Bacteria;p__unidentified_Bacteria;c__unidentified_Bacteria;o__unidentified_Bacteria;f__unidentified_Bacteria;g__Candidatus_Saccharimonas;s__
OTU_1324	4	3	0	0	0	0	2	0	1	0	2	2	0	0	0	0	0	0	0	1	0	0	2	0	k__Bacteria;p__Bacteroidetes;c__Bacteroidia;o__Bacteroidales
OTU_1325	0	0	0	0	0	0	0	0	0	1	0	0	0	1	0	0	0	0	0	10	1	0	0	0	k__Bacteria;p__Firmicutes;c__Clostridia;o__Clostridiales;f__Ruminococcaceae
OTU_1326	0	1	0	0	0	2	1	0	0	2	0	2	1	3	3	0	0	0	1	0	0	1	0	0	k__Bacteria;p__Firmicutes;c__Clostridia;o__Clostridiales;f__Ruminococcaceae
OTU_1327	0	4	2	3	2	0	0	0	1	0	1	2	1	5	0	0	0	0	0	0	0	0	0	1	k__Bacteria;p__Firmicutes;c__Clostridia;o__Clostridiales;f__Lachnospiraceae;g__unidentified_Lachnospiraceae;s__bacterium_ND2018
OTU_1328	11	7	0	3	1	5	9	4	0	1	2	1	0	2	3	0	0	4	2	0	0	6	6	2	k__Bacteria;p__Firmicutes;c__Clostridia;o__Clostridiales
OTU_1329	5	0	0	0	0	1	0	0	0	2	2	2	5	5	0	0	0	0	0	0	0	0	0	0	k__Bacteria
OTU_1330	0	0	4	4	4	0	0	0	0	0	0	0	0	0	0	0	0	1	0	1	0	1	0	0	k__Bacteria;p__Firmicutes;c__Clostridia;o__Clostridiales;f__Ruminococcaceae
OTU_1331	1	1	0	0	0	3	0	1	0	0	1	2	5	3	3	1	0	1	1	1	2	5	8	2	k__Bacteria;p__Firmicutes;c__Clostridia;o__Clostridiales
OTU_1332	35	33	95	76	73	4	1	2	30	12	24	20	38	51	22	19	11	13	8	24	8	21	24	28	k__Bacteria;p__Firmicutes;c__Clostridia;o__Clostridiales;f__Lachnospiraceae
OTU_1333	1	2	1	1	0	5	2	6	2	0	2	3	2	0	0	0	1	0	0	0	0	3	1	2	k__Bacteria;p__Firmicutes;c__Clostridia;o__Clostridiales;f__Ruminococcaceae
OTU_1334	45	34	20	16	24	88	14	52	46	19	23	62	24	23	41	23	9	44	17	17	10	38	60	48	k__Bacteria;p__Tenericutes;c__Mollicutes;o__;f__;g__;s__
OTU_1335	0	0	0	1	0	1	3	4	35	28	20	32	0	1	1	2	5	2	0	1	0	1	4	0	k__Bacteria;p__Firmicutes;c__Clostridia;o__Clostridiales;f__Ruminococcaceae
OTU_1336	0	0	0	0	0	0	0	0	0	0	1	0	3	5	1	0	0	0	1	0	0	2	0	1	k__Bacteria
OTU_1337	1	1	2	3	4	0	0	0	1	0	0	0	0	0	3	1	3	0	0	2	1	1	1	0	k__Bacteria;p__Firmicutes;c__Clostridia;o__Clostridiales;f__Lachnospiraceae
OTU_1338	0	0	3	0	2	0	5	0	0	3	0	0	0	0	4	0	0	0	0	0	0	0	0	5	k__Bacteria;p__Firmicutes;c__Erysipelotrichia;o__Erysipelotrichales;f__Erysipelotrichaceae;g__unidentified_Erysipelotrichaceae;s__bacterium_LF-3
OTU_1339	2	4	1	2	0	3	2	1	1	1	2	0	0	0	1	3	0	0	0	0	0	3	3	3	k__Bacteria
OTU_1340	2	1	0	0	0	0	0	0	4	5	7	1	0	1	0	0	0	0	0	0	0	0	0	0	k__Bacteria;p__Melainabacteria;c__;o__;f__;g__;s__
OTU_1341	0	0	1	0	0	0	0	0	0	1	1	0	1	0	1	2	0	2	1	2	0	3	1	1	k__Bacteria;p__Firmicutes;c__Erysipelotrichia;o__Erysipelotrichales;f__Erysipelotrichaceae;g__Catenisphaera
OTU_1342	0	0	1	3	4	0	0	0	1	0	0	1	1	2	0	0	0	1	0	0	1	0	1	0	k__Bacteria
OTU_1343	1	0	17	2	8	4	0	2	0	7	0	0	1	2	1	0	0	0	0	2	1	1	0	0	k__Bacteria;p__Firmicutes;c__Clostridia;o__Clostridiales;f__Ruminococcaceae
OTU_1344	4	2	1	1	0	2	1	2	9	1	2	1	11	9	9	1	2	4	1	1	5	7	4	2	k__Bacteria;p__Firmicutes;c__Bacilli;o__Bacillales;f__Planococcaceae;g__Lysinibacillus;s__Lysinibacillus_massiliensis
OTU_1345	0	1	1	2	0	0	0	1	0	0	2	2	0	0	0	0	2	2	1	0	1	0	0	0	k__Bacteria;p__unidentified_Bacteria;c__unidentified_Bacteria;o__unidentified_Bacteria;f__unidentified_Bacteria;g__Candidatus_Saccharimonas;s__
OTU_1346	6	20	2	0	3	11	10	8	17	24	40	7	80	71	36	12	10	19	22	33	2	6	6	6	k__Bacteria;p__Tenericutes;c__Mollicutes;o__;f__;g__;s__
OTU_1347	0	1	0	2	0	0	0	15	5	0	0	0	0	0	2	1	0	0	0	0	0	0	0	2	k__Bacteria;p__Proteobacteria;c__Gammaproteobacteria;o__Vibrionales;f__Vibrionaceae;g__Photobacterium;s__
OTU_1348	0	0	0	0	0	1	0	1	1	0	1	0	0	0	0	0	1	1	1	0	0	0	0	0	k__Bacteria;p__Bacteroidetes;c__Bacteroidia;o__Bacteroidales;f__Prevotellaceae;g__;s__
OTU_1349	0	0	0	4	5	0	0	0	1	0	1	0	0	0	0	0	0	0	0	0	0	0	0	0	k__Bacteria;p__Tenericutes;c__Mollicutes
OTU_1350	1	0	2	0	1	3	7	4	0	1	3	3	4	0	0	0	2	2	1	2	0	1	0	0	k__Bacteria
OTU_1351	2	2	2	2	5	7	2	3	7	3	4	6	0	2	4	2	0	2	4	4	3	3	1	1	k__Bacteria;p__Proteobacteria;c__Gammaproteobacteria;o__Pseudomonadales;f__Pseudomonadaceae;g__Pseudomonas
OTU_1352	0	0	0	1	0	0	0	0	0	0	0	1	0	0	0	0	0	0	0	12	6	0	0	0	k__Bacteria
OTU_1353	2	0	1	0	0	0	0	0	0	3	2	1	0	0	0	0	3	3	3	2	1	2	0	1	k__Bacteria;p__Firmicutes;c__Bacilli;o__Bacillales;f__Listeriaceae;g__Brochothrix;s__Brochothrix_thermosphacta
OTU_1354	1	0	2	0	1	0	1	3	0	0	0	1	0	2	1	0	0	1	0	2	0	2	0	0	k__Bacteria
OTU_1355	0	1	0	1	2	0	0	2	4	7	0	3	1	1	1	0	4	0	3	0	0	0	0	2	k__Bacteria;p__Firmicutes;c__Clostridia;o__Clostridiales;f__Lachnospiraceae
OTU_1356	91	51	93	35	65	61	103	99	60	66	30	48	16	61	67	110	104	65	74	90	202	96	77	58	k__Bacteria;p__Bacteroidetes;c__Bacteroidia;o__Bacteroidales;f__Rikenellaceae;g__;s__
OTU_1357	0	0	0	0	0	0	0	0	0	1	0	0	1	0	0	0	0	0	0	0	1	7	8	2	k__Bacteria;p__Firmicutes;c__Clostridia;o__Clostridiales
OTU_1358	0	1	1	1	2	0	1	0	2	3	0	1	0	0	2	0	0	0	0	0	0	0	0	0	k__Bacteria;p__Firmicutes
OTU_1359	0	1	0	0	0	0	0	0	0	0	0	0	3	7	0	0	0	0	0	0	0	1	0	0	k__Bacteria;p__Firmicutes;c__Clostridia;o__Clostridiales
OTU_1360	12	8	28	24	26	16	1	7	6	6	3	2	5	9	26	14	4	9	5	1	3	102	100	149	k__Bacteria;p__unidentified_Bacteria;c__unidentified_Bacteria;o__unidentified_Bacteria;f__unidentified_Bacteria;g__Candidatus_Saccharimonas;s__
OTU_1361	3	4	2	4	5	3	2	0	1	2	4	3	0	0	9	3	1	2	1	1	0	2	2	2	k__Bacteria;p__Firmicutes;c__Clostridia;o__Clostridiales;f__unidentified_Clostridiales
OTU_1362	10	11	24	8	22	9	4	8	44	40	17	42	0	3	9	15	9	3	10	6	5	18	9	13	k__Bacteria;p__Firmicutes;c__Clostridia;o__Clostridiales;f__Ruminococcaceae;g__unidentified_Ruminococcaceae
OTU_1363	13	7	0	0	0	22	5	22	4	4	3	4	17	13	8	9	4	5	2	5	5	19	18	8	k__Bacteria;p__Firmicutes;c__Clostridia;o__Clostridiales;f__Ruminococcaceae
OTU_1364	0	0	0	0	0	0	0	0	0	0	0	0	0	0	0	0	0	0	0	0	0	3	2	2	k__Bacteria;p__Firmicutes;c__Erysipelotrichia;o__Erysipelotrichales;f__Erysipelotrichaceae;g__Erysipelothrix;s__
OTU_1365	0	0	0	0	0	2	0	0	1	0	3	0	1	0	0	0	1	0	0	0	3	2	1	1	k__Bacteria;p__Firmicutes;c__Clostridia;o__Clostridiales
OTU_1366	0	0	0	0	0	0	0	0	2	0	0	0	0	0	0	0	2	0	0	0	0	4	2	8	k__Bacteria;p__Proteobacteria;c__Deltaproteobacteria;o__Desulfovibrionales;f__Desulfovibrionaceae;g__Desulfovibrio;s__bacterium_endosymbiont_of_Onthophagus_Taurus
OTU_1367	0	0	0	0	0	0	0	0	0	0	0	0	0	0	7	2	0	0	0	0	0	0	0	0	k__Bacteria;p__Firmicutes;c__Clostridia;o__Clostridiales;f__Ruminococcaceae
OTU_1368	1	0	1	3	0	1	1	4	0	1	0	0	0	1	0	0	1	0	1	0	8	0	2	0	k__Bacteria;p__Firmicutes;c__Clostridia;o__Clostridiales;f__Defluviitaleaceae;g__;s__
OTU_1369	1	0	1	3	1	0	1	1	1	7	2	1	2	0	1	1	0	1	2	1	0	0	0	0	k__Bacteria;p__Firmicutes;c__Clostridia;o__Clostridiales
OTU_1370	4	2	8	15	4	3	1	2	0	1	0	1	6	3	2	0	1	3	1	0	0	1	1	2	k__Bacteria;p__Tenericutes;c__Mollicutes;o__unidentified_Mollicutes;f__unidentified_Mollicutes;g__unidentified_Mollicutes;s__Acholeplasmatales_bacterium_canine_oral_taxon_316
OTU_1371	0	0	0	0	0	0	0	0	0	0	0	0	0	0	7	0	0	0	0	2	6	0	1	0	k__Bacteria;p__Firmicutes;c__Clostridia;o__Clostridiales;f__Ruminococcaceae
OTU_1372	2	3	1	0	7	2	3	7	0	9	2	5	0	1	0	1	2	1	4	1	3	0	0	2	k__Bacteria;p__Firmicutes;c__Clostridia;o__Clostridiales;f__Ruminococcaceae
OTU_1373	5	0	0	0	0	0	0	1	4	0	0	0	0	0	0	0	1	0	0	0	0	0	1	0	k__Bacteria;p__Bacteroidetes;c__Bacteroidia;o__Bacteroidales;f__Bacteroidaceae;g__Bacteroides;s__Bacteroides_stercoris
OTU_1374	0	0	1	0	1	0	0	0	0	1	0	3	1	0	0	0	0	1	0	4	3	0	0	0	k__Bacteria;p__Firmicutes;c__Clostridia;o__Clostridiales;f__Lachnospiraceae
OTU_1375	7	5	2	0	4	4	6	10	3	12	6	7	6	6	2	2	1	3	9	0	1	7	3	5	k__Bacteria
OTU_1376	3	0	2	0	0	6	2	2	0	0	2	1	1	3	0	0	0	1	2	2	0	0	0	2	k__Bacteria;p__Firmicutes;c__Erysipelotrichia;o__Erysipelotrichales;f__Erysipelotrichaceae;g__Catenisphaera;s__
OTU_1377	11	4	0	0	0	2	0	1	1	1	1	1	2	4	0	1	0	1	0	1	0	0	0	0	k__Bacteria;p__Bacteroidetes;c__Bacteroidia;o__Bacteroidales;f__Prevotellaceae;g__unidentified_Prevotellaceae;s__bacterium_P3
OTU_1378	1	1	0	0	0	1	1	2	0	0	0	0	1	0	3	0	0	0	0	1	1	0	0	0	k__Bacteria;p__Firmicutes;c__Clostridia;o__Clostridiales;f__Ruminococcaceae
OTU_1379	0	0	2	0	1	0	0	0	3	0	0	0	0	0	0	1	0	1	0	1	0	1	6	5	k__Bacteria;p__Firmicutes;c__Clostridia;o__Clostridiales;f__Lachnospiraceae;g__Acetitomaculum;s__
OTU_1380	0	0	2	3	4	0	0	2	0	0	0	2	0	0	0	0	0	0	0	0	0	1	0	0	k__Bacteria;p__Firmicutes;c__Clostridia;o__Clostridiales;f__Ruminococcaceae;g__Candidatus_Soleaferrea;s__
OTU_1381	0	0	2	1	1	1	0	3	1	2	0	0	0	0	1	0	0	0	0	1	0	0	0	0	k__Bacteria;p__Firmicutes;c__Clostridia;o__Clostridiales;f__Ruminococcaceae;g__;s__
OTU_1382	0	0	0	0	0	0	0	1	0	0	0	0	1	0	7	0	0	0	0	0	0	3	0	0	k__Bacteria;p__Proteobacteria;c__Gammaproteobacteria;o__Alteromonadales;f__unidentified_Alteromonadales;g__Marinobacter;s__Marinobacter_algicola
OTU_1383	1	1	0	0	0	0	0	0	0	0	0	3	0	0	0	0	0	1	2	0	0	0	0	0	k__Bacteria;p__Firmicutes;c__Clostridia;o__Clostridiales;f__Lachnospiraceae
OTU_1384	7	8	3	3	6	3	5	8	3	17	4	8	1	3	2	0	1	1	3	4	1	4	8	4	k__Bacteria;p__Firmicutes;c__Clostridia;o__Clostridiales;f__Lachnospiraceae
OTU_1385	1	1	0	0	2	0	0	0	0	0	1	1	1	0	0	0	0	3	1	0	0	1	3	0	k__Bacteria;p__Bacteroidetes;c__Bacteroidia;o__Bacteroidales;f__Rikenellaceae;g__;s__
OTU_1386	0	0	0	0	0	0	0	0	0	0	0	0	2	1	1	0	1	1	2	0	0	2	3	3	k__Bacteria;p__Firmicutes;c__Clostridia;o__Clostridiales;f__Ruminococcaceae
OTU_1387	0	0	0	0	0	0	0	0	0	0	0	0	0	0	0	0	0	0	0	0	0	0	3	6	k__Bacteria;p__Actinobacteria;c__unidentified_Actinobacteria;o__Micrococcales;f__Bogoriellaceae;g__Georgenia;s__
OTU_1388	16	10	4	3	5	3	3	1	2	7	1	3	3	5	2	1	5	2	4	14	9	3	1	4	k__Bacteria;p__Firmicutes;c__Erysipelotrichia;o__Erysipelotrichales;f__Erysipelotrichaceae;g__Dielma;s__
OTU_1389	1	0	0	0	1	1	2	1	1	0	1	0	0	1	0	0	0	1	1	0	0	0	0	0	k__Bacteria;p__Bacteroidetes;c__Bacteroidia;o__Bacteroidales;f__Prevotellaceae;g__;s__
OTU_1390	7	12	5	6	15	3	20	14	3	15	16	11	0	0	1	2	0	1	2	1	0	2	0	1	k__Bacteria
OTU_1391	22	10	3	2	3	21	12	11	7	4	2	1	4	7	0	8	27	9	12	46	49	9	2	2	k__Bacteria;p__Firmicutes;c__Clostridia;o__Clostridiales;f__Ruminococcaceae
OTU_1392	1	3	0	0	0	0	1	1	0	0	0	0	0	3	0	0	0	0	2	0	0	0	0	0	k__Bacteria;p__Firmicutes;c__Clostridia;o__Clostridiales
OTU_1393	2	0	0	1	0	0	1	4	2	2	0	0	0	2	0	0	1	1	0	0	0	5	0	5	k__Bacteria;p__Firmicutes;c__Bacilli;o__Lactobacillales;f__Enterococcaceae;g__Enterococcus;s__Enterococcus_durans
OTU_1394	0	1	0	1	0	0	1	0	1	0	0	0	0	0	1	1	0	0	0	0	0	0	2	8	k__Bacteria;p__Firmicutes;c__Clostridia;o__Clostridiales;f__Lachnospiraceae;g__Acetitomaculum;s__
OTU_1395	0	0	0	0	0	0	0	0	5	3	1	2	0	0	0	0	0	0	0	0	0	0	0	0	k__Bacteria;p__Proteobacteria;c__Alphaproteobacteria;o__Rhodospirillales;f__;g__;s__
OTU_1396	28	30	7	12	14	26	25	17	14	17	40	30	76	32	38	15	12	19	24	38	9	26	33	20	k__Bacteria;p__Firmicutes;c__Clostridia;o__Clostridiales;f__unidentified_Clostridiales;g__unidentified_Clostridiales
OTU_1397	11	6	13	9	20	6	9	11	5	6	5	6	9	8	5	1	0	2	3	9	8	5	8	3	k__Bacteria;p__Firmicutes;c__Erysipelotrichia;o__Erysipelotrichales;f__Erysipelotrichaceae
OTU_1398	25	28	62	41	71	97	49	54	49	65	25	41	210	294	13	13	66	104	76	24	8	7	15	7	k__Bacteria;p__Firmicutes;c__Clostridia;o__Clostridiales;f__Lachnospiraceae
OTU_1399	1	1	0	0	0	1	0	0	0	2	3	2	0	2	1	0	0	0	1	3	1	2	1	1	k__Bacteria;p__Firmicutes;c__Clostridia;o__Clostridiales;f__unidentified_Clostridiales
OTU_1400	0	0	0	0	0	0	0	0	0	2	1	0	0	0	0	0	0	2	0	3	0	0	0	0	k__Bacteria;p__Firmicutes;c__Erysipelotrichia;o__Erysipelotrichales;f__Erysipelotrichaceae
OTU_1401	0	0	0	0	0	2	0	0	1	0	1	0	3	0	0	0	0	0	0	0	0	0	0	3	k__Bacteria;p__unidentified_Bacteria;c__unidentified_Bacteria;o__unidentified_Bacteria;f__unidentified_Bacteria;g__unidentified_Bacteria
OTU_1402	4	1	2	2	0	1	0	0	0	1	3	0	1	1	0	0	0	5	3	0	0	2	0	0	k__Bacteria;p__Actinobacteria;c__Coriobacteriia;o__Coriobacteriales;f__Atopobiaceae;g__Atopobium
OTU_1403	1	0	0	0	0	1	1	2	0	2	0	0	3	6	0	0	0	1	2	0	0	0	0	0	k__Bacteria;p__unidentified_Bacteria;c__unidentified_Bacteria;o__Campylobacterales;f__Campylobacteraceae;g__Campylobacter;s__Campylobacter_coli
OTU_1404	2	5	0	0	0	4	1	3	0	0	0	0	1	1	0	0	0	0	0	0	0	0	0	0	k__Bacteria;p__Firmicutes;c__Clostridia;o__Clostridiales;f__Ruminococcaceae
OTU_1405	15	26	18	10	11	28	20	20	24	32	8	16	3	9	1	11	10	10	9	44	21	5	13	11	k__Bacteria;p__Firmicutes;c__Clostridia;o__Clostridiales;f__Lachnospiraceae
OTU_1406	0	0	1	0	0	0	4	0	0	0	0	0	0	0	8	0	0	0	0	0	0	0	0	0	k__Bacteria;p__Proteobacteria;c__Gammaproteobacteria;o__unidentified_Gammaproteobacteria;f__Burkholderiaceae;g__Lautropia;s__
OTU_1407	0	0	0	1	0	0	5	2	0	0	0	0	0	0	0	0	0	0	0	1	0	2	1	0	k__Bacteria;p__Firmicutes;c__Clostridia;o__Clostridiales;f__Ruminococcaceae
OTU_1408	1	0	0	0	4	0	1	0	0	0	0	0	0	0	1	0	1	0	1	0	0	0	0	0	k__Bacteria
OTU_1409	4	1	0	0	0	1	0	0	0	0	0	0	1	1	0	2	0	1	0	0	0	4	4	5	k__Bacteria;p__Tenericutes;c__Mollicutes;o__;f__;g__;s__
OTU_1410	0	2	0	0	1	0	0	0	0	2	2	0	0	0	0	0	0	0	0	0	0	0	0	3	k__Bacteria;p__Bacteroidetes;c__Bacteroidia;o__Bacteroidales;f__Muribaculaceae;g__;s__
OTU_1411	2	0	0	1	1	2	1	2	0	0	2	0	0	0	0	0	0	0	0	0	0	1	0	1	k__Bacteria;p__Firmicutes;c__Clostridia;o__Clostridiales;f__Ruminococcaceae
OTU_1412	11	10	10	13	16	1	6	4	5	6	5	4	4	2	8	4	8	4	2	13	14	12	6	7	k__Bacteria;p__Firmicutes;c__Clostridia;o__Clostridiales;f__Ruminococcaceae
OTU_1413	0	0	0	3	2	0	0	0	2	0	0	0	0	0	25	12	0	0	0	0	0	0	1	2	k__Bacteria;p__Firmicutes;c__Clostridia;o__Clostridiales;f__Christensenellaceae
OTU_1414	2	0	1	3	0	0	0	0	4	1	1	0	0	0	0	0	0	0	0	0	0	1	0	3	k__Bacteria;p__Bacteroidetes;c__Bacteroidia;o__Bacteroidales;f__unidentified_Bacteroidales;g__unidentified_Bacteroidales;s__bacterium_P201
OTU_1415	5	0	0	0	0	0	0	3	0	2	0	0	0	3	0	0	2	2	1	0	0	4	0	0	k__Bacteria;p__Firmicutes;c__Clostridia;o__Clostridiales;f__Ruminococcaceae
OTU_1416	0	0	0	0	0	0	1	0	0	1	0	0	0	0	4	0	0	0	0	0	0	0	0	0	k__Bacteria;p__Bacteroidetes;c__Bacteroidia;o__Bacteroidales;f__Porphyromonadaceae;g__Porphyromonas;s__Porphyromonas_endodontalis
OTU_1417	0	0	0	0	0	0	0	2	1	3	0	0	0	0	1	0	0	0	0	0	0	0	1	0	k__Bacteria;p__Bacteroidetes;c__Bacteroidia;o__Bacteroidales;f__Marinifilaceae;g__Odoribacter;s__
OTU_1418	0	0	0	0	0	0	2	0	0	3	0	0	2	2	1	0	0	0	0	1	1	0	0	0	k__Bacteria;p__Firmicutes;c__Clostridia;o__Clostridiales;f__Ruminococcaceae;g__unidentified_Ruminococcaceae
OTU_1419	12	8	20	28	20	4	4	0	5	5	11	6	4	7	25	24	4	3	17	4	2	20	6	19	k__Bacteria;p__Firmicutes
OTU_1420	0	0	0	0	2	0	0	0	0	0	0	1	0	1	0	3	0	0	1	0	0	0	1	0	k__Bacteria;p__Firmicutes;c__Clostridia;o__Clostridiales;f__Christensenellaceae;g__unidentified_Christensenellaceae
OTU_1421	9	12	12	26	21	5	20	10	17	12	8	12	23	13	13	7	7	8	14	13	6	29	42	24	k__Bacteria;p__Firmicutes;c__Clostridia;o__Clostridiales;f__Ruminococcaceae;g__;s__
OTU_1422	11	18	1	0	0	26	55	39	6	20	3	14	6	5	15	12	22	15	13	113	95	46	60	35	k__Bacteria;p__Firmicutes;c__Clostridia;o__Clostridiales;f__Ruminococcaceae
OTU_1423	1	1	0	0	0	4	2	1	0	0	0	0	1	2	0	0	0	2	2	0	0	3	5	5	k__Bacteria;p__Tenericutes;c__Mollicutes;o__;f__;g__;s__
OTU_1424	1	2	3	6	6	1	2	1	3	0	1	0	7	9	1	2	0	1	1	2	3	4	3	8	k__Bacteria;p__Firmicutes;c__Clostridia;o__Clostridiales;f__Ruminococcaceae
OTU_1425	0	0	0	0	0	0	0	0	0	0	0	0	0	0	2	0	0	3	5	0	0	0	0	0	k__Bacteria;p__Tenericutes;c__Mollicutes;o__;f__;g__;s__
OTU_1426	0	0	1	0	4	0	0	0	0	0	0	2	0	0	0	0	0	0	0	2	1	0	0	1	k__Bacteria;p__Firmicutes;c__Clostridia;o__Clostridiales;f__Ruminococcaceae;g__Saccharofermentans;s__
OTU_1427	1	0	3	2	0	1	1	3	0	0	0	0	0	0	0	0	0	0	0	0	1	1	1	0	k__Bacteria;p__Firmicutes;c__Clostridia;o__Clostridiales;f__Lachnospiraceae
OTU_1428	0	0	0	0	3	0	0	1	1	1	1	2	2	0	3	0	0	0	2	0	0	0	0	0	k__Bacteria;p__Firmicutes;c__Clostridia;o__Clostridiales;f__Ruminococcaceae
OTU_1429	0	1	0	2	1	0	1	1	0	0	0	2	1	1	0	0	0	0	0	0	0	0	0	0	k__Bacteria;p__Firmicutes;c__Clostridia;o__Clostridiales
OTU_1430	5	1	5	8	2	10	9	11	27	6	13	21	14	12	15	0	6	9	6	9	18	10	7	7	k__Bacteria;p__Actinobacteria;c__Coriobacteriia;o__Coriobacteriales
OTU_1431	0	0	0	0	0	6	1	2	0	0	0	0	0	0	0	0	0	1	0	0	0	0	0	0	k__Bacteria
OTU_1432	1	0	3	1	0	2	0	1	0	6	0	0	5	6	0	0	0	1	1	1	4	1	0	0	k__Bacteria;p__Firmicutes;c__Clostridia;o__Clostridiales;f__Ruminococcaceae
OTU_1433	0	2	0	0	0	2	1	3	0	0	0	0	0	0	0	1	0	0	0	0	0	0	0	2	k__Bacteria;p__Firmicutes;c__Clostridia;o__Clostridiales;f__Ruminococcaceae
OTU_1434	11	7	8	8	6	14	11	14	4	10	8	5	4	4	8	6	10	5	5	1	2	6	12	1	k__Bacteria
OTU_1435	0	0	0	0	2	0	1	0	0	0	1	0	0	0	0	0	1	0	2	1	0	0	1	3	k__Bacteria;p__Proteobacteria;c__Alphaproteobacteria;o__Rhizobiales;f__Rhizobiaceae;g__Chelativorans;s__
OTU_1436	0	0	7	2	5	0	0	0	0	0	0	0	0	0	0	0	0	0	0	0	0	0	0	0	k__Bacteria;p__Tenericutes;c__Mollicutes;o__;f__;g__;s__
OTU_1437	2	41	0	0	4	1	3	0	0	31	58	0	1	0	45	22	2	3	11	20	1	3	6	2	k__Bacteria;p__Firmicutes;c__Clostridia;o__Clostridiales;f__Lachnospiraceae
OTU_1438	0	0	0	0	0	0	1	0	0	0	0	0	1	0	0	0	0	0	0	0	0	0	7	0	k__Bacteria;p__Bacteroidetes;c__Bacteroidia;o__Bacteroidales;f__Muribaculaceae;g__;s__
OTU_1439	7	16	9	24	11	27	7	4	3	4	9	2	17	16	105	47	8	13	10	20	3	11	43	69	k__Bacteria;p__Firmicutes;c__Clostridia;o__Clostridiales;f__unidentified_Clostridiales
OTU_1440	1	1	1	3	2	0	1	0	0	0	0	0	0	0	1	2	2	1	0	0	0	2	3	3	k__Bacteria;p__Firmicutes;c__Clostridia;o__Clostridiales;f__Lachnospiraceae;g__Syntrophococcus
OTU_1441	0	0	0	1	2	0	0	0	0	4	0	0	0	0	0	0	0	0	0	0	0	1	0	0	k__Bacteria;p__Tenericutes;c__Mollicutes;o__Anaeroplasmatales;f__Anaeroplasmataceae;g__Anaeroplasma;s__
OTU_1442	3	5	2	0	0	2	0	1	0	1	0	0	1	1	0	0	0	0	0	3	5	0	3	0	k__Bacteria;p__Firmicutes;c__Clostridia;o__Clostridiales
OTU_1443	0	1	0	0	0	2	0	0	2	2	0	3	1	3	1	0	1	0	0	0	0	0	1	0	k__Bacteria;p__Firmicutes;c__Clostridia;o__Clostridiales;f__Lachnospiraceae
OTU_1444	0	4	1	1	1	3	0	1	1	1	0	4	0	0	0	0	2	0	0	0	1	2	1	2	k__Bacteria;p__Proteobacteria;c__Alphaproteobacteria;o__Rhizobiales;f__Rhizobiaceae
OTU_1445	0	0	2	2	2	2	1	1	1	3	3	4	0	0	1	0	561	419	537	1	2	0	2	0	k__Bacteria;p__Bacteroidetes;c__Bacteroidia;o__Bacteroidales;f__Prevotellaceae
OTU_1446	12	3	18	28	40	7	9	5	8	5	22	7	2	1	35	20	1	11	7	3	0	23	12	28	k__Bacteria;p__Tenericutes;c__Mollicutes
OTU_1447	4	1	5	2	4	0	1	2	6	5	5	12	6	0	5	2	2	6	5	0	0	6	2	3	k__Bacteria;p__Tenericutes;c__Mollicutes;o__;f__;g__;s__
OTU_1448	0	1	0	0	1	0	0	0	0	0	2	0	0	0	1	0	0	0	1	0	0	4	5	4	k__Bacteria;p__Actinobacteria;c__unidentified_Actinobacteria;o__Corynebacteriales;f__Dietziaceae;g__Dietzia
OTU_1449	3	0	0	0	0	0	1	4	0	0	0	1	0	0	1	0	0	1	0	0	0	0	0	0	k__Bacteria;p__Firmicutes;c__Clostridia;o__Clostridiales
OTU_1450	14	5	2	2	1	2	2	0	1	4	1	3	1	0	6	6	3	6	0	1	0	2	3	1	k__Bacteria;p__Firmicutes;c__Clostridia;o__Clostridiales;f__Lachnospiraceae
OTU_1451	0	0	2	1	4	3	2	0	0	4	2	3	2	2	0	0	0	0	3	0	1	3	1	1	k__Bacteria;p__Kiritimatiellaeota;c__Kiritimatiellae;o__;f__;g__;s__
OTU_1452	0	0	0	0	1	0	0	0	1	1	0	1	0	0	0	0	0	2	1	0	0	0	0	0	k__Bacteria;p__Bacteroidetes;c__Bacteroidia;o__Bacteroidales;f__Prevotellaceae;g__;s__
OTU_1453	0	0	0	1	0	0	0	0	0	0	0	0	0	0	0	1	1	0	0	2	0	0	3	2	k__Bacteria;p__Firmicutes;c__Clostridia;o__Clostridiales;f__Ruminococcaceae
OTU_1454	40	63	8	8	6	37	77	44	3	5	9	9	1	2	0	3	32	40	43	36	32	17	26	10	k__Bacteria;p__Firmicutes;c__Clostridia;o__Clostridiales;f__Ruminococcaceae;g__;s__
OTU_1455	1	4	0	2	4	4	1	1	0	3	2	1	0	1	0	0	5	5	7	0	1	0	0	0	k__Bacteria;p__Firmicutes;c__Clostridia;o__Clostridiales;f__Lachnospiraceae
OTU_1456	0	0	0	0	0	1	0	0	0	0	1	0	0	0	0	0	0	0	0	0	0	1	2	5	k__Bacteria;p__Firmicutes;c__Erysipelotrichia;o__Erysipelotrichales;f__Erysipelotrichaceae;g__Erysipelothrix;s__
OTU_1457	1	0	3	0	0	1	0	0	0	0	0	0	0	1	0	0	1	6	1	2	0	0	0	0	k__Bacteria;p__Firmicutes;c__Negativicutes;o__Selenomonadales;f__Veillonellaceae;g__;s__
OTU_1458	1	0	1	4	2	0	1	0	5	3	3	2	0	1	0	0	0	0	0	1	0	0	0	0	k__Bacteria;p__Firmicutes
OTU_1459	4	4	0	0	0	1	1	3	3	0	0	2	0	0	1	0	1	0	0	0	0	2	0	0	k__Bacteria;p__Proteobacteria;c__Alphaproteobacteria;o__Rhodospirillales;f__;g__;s__
OTU_1460	0	0	0	0	0	1	1	1	2	2	2	3	0	1	0	0	0	0	0	0	0	0	0	0	k__Bacteria;p__Firmicutes;c__Clostridia;o__Clostridiales
OTU_1461	3	1	1	1	1	0	0	0	1	1	0	1	0	0	0	0	1	3	1	0	0	0	1	1	k__Bacteria;p__Actinobacteria;c__Coriobacteriia;o__Coriobacteriales
OTU_1462	0	0	0	0	0	0	0	0	6	1	0	1	0	0	0	0	0	0	0	0	0	0	0	0	k__Bacteria;p__Proteobacteria;c__Deltaproteobacteria;o__Desulfovibrionales;f__Desulfovibrionaceae;g__Desulfovibrio
OTU_1463	2	0	0	3	0	1	1	1	0	1	2	2	1	1	0	0	0	0	0	0	0	0	1	1	k__Bacteria;p__Firmicutes;c__Erysipelotrichia;o__Erysipelotrichales;f__Erysipelotrichaceae
OTU_1464	0	0	0	1	0	0	0	1	0	3	5	1	0	0	0	0	0	0	0	0	0	0	0	1	k__Bacteria;p__Bacteroidetes;c__Bacteroidia;o__Bacteroidales
OTU_1465	85	81	156	118	110	195	136	145	202	139	141	146	123	151	161	116	125	124	77	107	80	152	120	156	k__Bacteria;p__Firmicutes;c__Clostridia;o__Clostridiales;f__Lachnospiraceae
OTU_1466	0	3	0	0	0	1	1	2	0	0	0	0	1	1	0	0	0	0	0	0	0	1	1	1	k__Bacteria;p__Firmicutes;c__Clostridia;o__Clostridiales
OTU_1467	1	0	1	2	0	2	3	3	1	1	1	2	5	1	2	1	0	0	0	4	2	0	0	1	k__Bacteria;p__Firmicutes;c__Clostridia;o__Clostridiales;f__Ruminococcaceae
OTU_1468	0	0	1	1	0	0	2	0	0	0	0	0	0	0	8	0	0	0	0	0	0	0	0	0	k__Bacteria;p__Bacteroidetes;c__Bacteroidia;o__Bacteroidales;f__Prevotellaceae;g__Alloprevotella;s__
OTU_1469	2	4	3	3	0	0	0	0	0	0	0	0	0	0	0	0	0	0	0	0	0	0	0	0	k__Bacteria
OTU_1470	0	0	0	0	0	0	0	0	0	0	0	0	0	0	10	5	0	0	0	0	0	0	0	0	k__Bacteria;p__Melainabacteria;c__;o__;f__;g__;s__
OTU_1471	0	1	1	1	0	2	1	0	0	0	1	1	0	0	0	0	0	0	2	2	4	0	0	0	k__Bacteria;p__Firmicutes;c__Erysipelotrichia;o__Erysipelotrichales;f__Erysipelotrichaceae
OTU_1472	1	5	18	28	6	13	6	2	4	4	3	2	5	2	0	4	5	8	7	5	1	14	9	22	k__Bacteria;p__Tenericutes;c__Mollicutes;o__;f__;g__;s__
OTU_1473	0	1	0	0	0	1	0	1	0	0	0	0	2	2	0	2	0	0	0	2	0	0	1	0	k__Bacteria;p__Firmicutes;c__Clostridia;o__Clostridiales;f__Ruminococcaceae;g__unidentified_Ruminococcaceae
OTU_1474	0	5	0	1	0	0	0	0	29	5	0	1	0	0	2	0	0	0	0	0	0	0	0	0	k__Bacteria;p__Oxyphotobacteria;c__unidentified_Oxyphotobacteria;o__unidentified_Oxyphotobacteria;f__unidentified_Oxyphotobacteria;g__unidentified_Oxyphotobacteria;s__Bambusa_oldhamii
OTU_1475	29	8	11	3	2	5	5	7	4	13	4	4	26	70	9	23	8	3	1	30	185	14	3	5	k__Bacteria;p__Bacteroidetes;c__Bacteroidia;o__Bacteroidales;f__Bacteroidaceae;g__Bacteroides;s__
OTU_1476	46	35	11	15	12	26	50	56	18	76	32	45	67	69	3	6	9	8	11	43	59	27	19	15	k__Bacteria;p__Bacteroidetes;c__Bacteroidia
OTU_1477	18	19	45	46	56	22	15	15	20	15	19	14	41	46	17	8	9	27	18	4	3	36	45	47	k__Bacteria
OTU_1478	2	0	1	1	2	3	0	0	2	9	0	1	0	1	1	2	1	2	4	0	0	1	0	0	k__Bacteria;p__Firmicutes;c__Clostridia;o__Clostridiales;f__Lachnospiraceae;g__Lachnospira;s__
OTU_1479	0	0	0	0	0	0	0	1	1	0	0	0	0	0	5	0	0	0	0	0	0	0	1	0	k__Bacteria;p__Bacteroidetes;c__Bacteroidia;o__Bacteroidales;f__Muribaculaceae;g__;s__
OTU_1480	0	0	0	1	1	1	0	0	0	0	0	0	0	0	0	0	4	1	2	0	0	0	0	1	k__Bacteria;p__Firmicutes;c__Clostridia;o__Clostridiales;f__unidentified_Clostridiales;g__unidentified_Clostridiales;s__Eubacterium_sp_AB3007
OTU_1481	0	0	2	0	4	4	0	2	0	0	0	0	0	0	0	0	0	0	0	2	0	0	0	0	k__Bacteria;p__Kiritimatiellaeota;c__Kiritimatiellae;o__;f__;g__;s__
OTU_1482	0	0	0	0	1	1	0	0	0	0	0	0	0	0	3	0	1	1	1	0	0	0	2	2	k__Bacteria;p__Actinobacteria;c__Coriobacteriia;o__Coriobacteriales;f__unidentified_Coriobacteriales;g__Raoultibacter
OTU_1483	39	25	15	17	20	18	16	21	32	22	19	25	11	11	28	16	2	2	4	17	15	20	8	12	k__Bacteria;p__Firmicutes;c__Clostridia;o__Clostridiales
OTU_1484	181	158	48	52	65	208	191	130	147	146	191	186	75	55	417	245	48	111	90	72	22	198	173	250	k__Bacteria;p__Tenericutes;c__Mollicutes;o__;f__;g__;s__
OTU_1485	53	139	51	45	97	128	155	129	54	79	80	50	115	120	59	62	75	82	121	43	23	92	147	97	k__Bacteria;p__Firmicutes;c__Clostridia;o__Clostridiales;f__Ruminococcaceae
OTU_1486	8	6	18	19	7	3	3	6	26	21	10	22	12	3	41	33	6	6	6	6	9	29	36	26	k__Bacteria;p__Firmicutes;c__Clostridia;o__Clostridiales;f__Christensenellaceae;g__;s__
OTU_1487	5	0	0	0	0	0	1	1	0	2	2	0	0	0	0	0	0	0	1	0	0	3	0	0	k__Bacteria;p__Actinobacteria;c__Coriobacteriia;o__Coriobacteriales;f__Eggerthellaceae
OTU_1488	8	14	36	4	18	4	3	5	0	2	0	0	11	18	0	0	3	1	2	16	14	0	2	2	k__Bacteria;p__Firmicutes;c__Clostridia;o__Clostridiales;f__Lachnospiraceae
OTU_1489	0	1	1	0	0	1	0	0	0	1	1	0	0	0	0	0	0	0	0	0	1	0	0	0	k__Bacteria;p__Bacteroidetes;c__Bacteroidia;o__Bacteroidales
OTU_1490	18	23	24	8	18	18	5	12	23	8	10	13	13	20	22	18	20	15	13	15	14	10	15	16	k__Bacteria;p__Firmicutes;c__Bacilli;o__Bacillales;f__Staphylococcaceae;g__Staphylococcus;s__Staphylococcus_vitulinus
OTU_1491	17	18	2	3	0	31	16	25	15	14	17	29	4	5	72	24	5	23	20	6	6	14	24	20	k__Bacteria;p__Tenericutes;c__Mollicutes;o__;f__;g__;s__
OTU_1492	0	4	1	1	3	0	0	0	2	1	0	0	0	0	0	0	1	0	0	0	1	3	0	2	k__Bacteria;p__Firmicutes;c__Clostridia;o__Clostridiales;f__Lachnospiraceae;g__Marvinbryantia;s__
OTU_1493	0	0	0	0	0	0	0	0	0	0	0	0	0	3	0	0	0	0	0	0	0	3	1	4	k__Bacteria;p__Actinobacteria;c__unidentified_Actinobacteria;o__Micrococcales;f__Micrococcaceae
OTU_1494	4	4	1	1	1	0	0	2	1	3	2	3	0	0	1	1	1	0	2	3	1	3	2	0	k__Bacteria;p__Proteobacteria;c__Alphaproteobacteria;o__Rhizobiales;f__Beijerinckiaceae;g__Bosea;s__
OTU_1495	3	4	0	2	3	5	6	2	1	1	3	0	0	0	1	0	0	1	5	2	0	0	0	0	k__Bacteria;p__Firmicutes;c__Clostridia;o__Clostridiales;f__Ruminococcaceae
OTU_1496	57	50	38	39	47	36	38	33	13	22	20	12	127	66	14	14	10	28	17	4	1	21	21	14	k__Bacteria;p__Tenericutes;c__Mollicutes;o__;f__;g__;s__
OTU_1497	0	0	0	0	0	2	1	2	2	5	1	0	0	0	0	2	0	0	0	1	2	1	1	0	k__Bacteria;p__Firmicutes;c__Clostridia;o__Clostridiales;f__Ruminococcaceae
OTU_1498	0	0	0	0	0	0	0	1	1	0	0	0	2	0	0	0	1	1	0	0	0	0	0	0	k__Bacteria;p__Proteobacteria;c__Alphaproteobacteria;o__unidentified_Alphaproteobacteria;f__Acetobacteraceae;g__Acetobacter;s__Acetobacter_pasteurianus
OTU_1499	0	0	0	0	0	0	0	0	0	0	0	0	0	0	0	0	0	0	0	11	4	0	1	0	k__Bacteria;p__Firmicutes;c__Clostridia;o__Clostridiales;f__Ruminococcaceae
OTU_1500	0	0	0	0	0	0	0	0	0	0	0	0	2	3	0	0	0	0	0	0	0	0	0	0	k__Bacteria
OTU_1501	1	0	1	0	0	0	0	0	0	0	0	1	2	2	2	0	0	0	0	0	0	0	0	1	k__Bacteria
OTU_1502	0	0	1	1	0	1	1	0	0	0	0	0	1	3	0	0	3	2	4	0	0	0	1	1	k__Bacteria
OTU_1503	0	0	0	0	1	0	0	1	1	1	0	4	0	0	0	0	1	0	1	0	0	0	0	0	k__Bacteria;p__Firmicutes
OTU_1504	0	3	3	1	3	5	2	0	0	1	0	1	0	3	0	0	5	3	2	0	1	0	0	0	k__Bacteria;p__Firmicutes;c__Clostridia;o__Clostridiales;f__Lachnospiraceae
OTU_1505	2	3	0	3	0	5	2	3	1	4	0	1	5	0	0	0	0	0	0	1	0	1	0	0	k__Bacteria;p__Firmicutes;c__Clostridia;o__Clostridiales;f__Ruminococcaceae;g__unidentified_Ruminococcaceae
OTU_1506	0	0	0	0	1	2	0	2	0	1	0	2	1	0	0	2	0	0	1	0	1	2	1	1	k__Bacteria
OTU_1507	0	0	1	0	1	1	1	0	1	1	0	0	0	0	0	1	0	0	0	0	0	0	0	0	k__Bacteria;p__Firmicutes;c__Clostridia;o__Clostridiales;f__Ruminococcaceae
OTU_1508	1	1	0	0	0	3	2	0	0	1	1	4	0	0	0	3	0	0	0	0	1	0	1	0	k__Bacteria;p__Firmicutes;c__Clostridia;o__Clostridiales
OTU_1509	0	0	0	0	0	0	0	0	0	0	0	0	0	0	0	0	0	0	0	0	0	1	8	0	k__Bacteria;p__Proteobacteria;c__Deltaproteobacteria;o__Desulfuromonadales;f__Geobacteraceae;g__Geobacter
OTU_1510	0	0	0	2	2	0	0	0	0	0	0	0	0	0	0	2	0	0	1	0	0	0	0	1	k__Bacteria;p__Firmicutes;c__Clostridia;o__Clostridiales;f__Lachnospiraceae
OTU_1511	1	1	0	2	4	0	0	0	0	0	1	0	0	0	0	0	2	3	2	0	0	2	7	4	k__Bacteria;p__unidentified_Bacteria;c__unidentified_Bacteria;o__unidentified_Bacteria;f__unidentified_Bacteria;g__Candidatus_Saccharimonas
OTU_1512	13	18	7	2	3	24	13	16	23	20	36	14	20	15	31	21	14	12	18	28	19	31	23	32	k__Bacteria;p__Firmicutes;c__Clostridia;o__Clostridiales;f__Ruminococcaceae
OTU_1513	0	0	0	0	5	2	1	2	4	2	0	1	4	5	0	0	1	1	0	3	2	0	2	2	k__Bacteria;p__Firmicutes;c__Clostridia;o__Clostridiales
OTU_1514	1	0	0	3	3	2	1	0	2	2	1	1	0	0	1	0	3	3	0	0	0	0	4	1	k__Bacteria;p__Firmicutes;c__Clostridia;o__Clostridiales;f__Peptostreptococcaceae;g__Terrisporobacter;s__
OTU_1515	258	128	0	1	0	0	0	0	46	109	42	86	0	2	1	1	0	2	0	1	0	1	0	0	k__Bacteria;p__Bacteroidetes;c__Bacteroidia;o__Bacteroidales;f__Rikenellaceae;g__;s__
OTU_1516	0	0	0	0	0	1	1	0	0	0	0	0	0	0	3	0	0	1	1	0	0	5	1	4	k__Bacteria;p__Firmicutes;c__Clostridia;o__Clostridiales
OTU_1517	0	0	0	1	0	1	0	0	0	0	0	0	0	0	3	0	1	0	0	0	1	0	0	1	k__Bacteria;p__Firmicutes;c__Clostridia;o__Clostridiales;f__unidentified_Clostridiales;g__unidentified_Clostridiales
OTU_1518	0	1	0	0	0	0	0	3	0	0	0	0	0	1	8	7	0	0	0	1	3	0	0	2	k__Bacteria;p__Melainabacteria;c__;o__;f__;g__;s__
OTU_1519	0	1	0	0	1	1	2	0	0	0	0	2	0	1	3	0	1	2	0	0	1	0	2	0	k__Bacteria;p__Firmicutes;c__Bacilli;o__Bacillales;f__Bacillaceae;g__Bacillus;s__Bacillus_clausii
OTU_1520	0	0	0	0	0	0	0	0	0	1	0	1	1	3	0	0	0	0	0	0	0	0	0	0	k__Bacteria;p__Firmicutes;c__Clostridia;o__Clostridiales
OTU_1521	0	0	0	1	0	1	0	0	0	6	0	0	2	0	1	0	0	0	2	0	0	0	0	0	k__Bacteria;p__Bacteroidetes;c__Bacteroidia;o__Bacteroidales;f__Prevotellaceae;g__unidentified_Prevotellaceae;s__Prevotella_bryantii
OTU_1522	0	2	0	1	0	0	1	1	1	1	0	0	0	0	7	0	0	0	0	0	0	0	0	0	k__Bacteria;p__Proteobacteria;c__Alphaproteobacteria;o__Rhizobiales;f__Beijerinckiaceae;g__Methylobacterium
OTU_1523	1	1	0	0	0	0	2	0	0	0	0	1	0	1	0	0	0	0	0	6	3	0	0	0	k__Bacteria;p__Proteobacteria;c__Alphaproteobacteria;o__Rhodospirillales;f__;g__;s__
OTU_1524	3	2	0	2	2	0	5	3	0	0	0	0	0	0	0	0	3	0	1	0	0	0	0	0	k__Bacteria;p__Firmicutes
OTU_1525	0	0	6	2	0	1	2	1	1	0	0	3	1	0	0	0	2	1	0	0	1	0	1	0	k__Bacteria;p__Firmicutes;c__Clostridia;o__Clostridiales;f__Christensenellaceae;g__;s__
OTU_1526	0	0	2	2	8	2	5	2	5	1	2	1	0	0	2	0	0	2	1	0	0	0	0	0	k__Bacteria;p__Firmicutes;c__Clostridia;o__Clostridiales;f__Lachnospiraceae;g__Roseburia;s__Roseburia_inulinivorans
OTU_1527	0	0	0	0	2	0	1	0	0	0	1	0	3	1	0	0	0	0	0	0	0	0	0	0	k__Bacteria;p__Firmicutes;c__Clostridia;o__Clostridiales;f__Ruminococcaceae
OTU_1528	0	0	0	0	0	3	0	0	0	0	1	0	0	0	0	0	0	0	0	0	0	3	0	3	k__Bacteria;p__Firmicutes;c__Clostridia;o__Clostridiales
OTU_1529	0	0	0	0	0	0	0	0	1	1	0	2	0	1	0	0	0	0	0	5	0	0	1	0	k__Bacteria;p__Firmicutes;c__Clostridia;o__Clostridiales;f__Ruminococcaceae
OTU_1530	0	0	0	0	0	0	0	0	0	0	2	0	0	0	0	0	0	2	0	0	3	3	0	4	k__Bacteria;p__Firmicutes;c__Clostridia;o__Clostridiales;f__unidentified_Clostridiales;g__Helcococcus;s__
OTU_1531	1	0	2	0	0	0	3	1	1	0	0	1	0	1	0	0	0	0	0	0	0	0	0	0	k__Bacteria
OTU_1532	0	0	1	2	1	0	0	0	1	1	3	2	1	0	0	0	0	0	0	0	0	0	0	0	k__Bacteria
OTU_1533	0	0	0	0	0	0	0	0	2	6	1	1	0	0	1	2	0	0	0	4	0	1	1	1	k__Bacteria;p__Melainabacteria;c__;o__;f__;g__;s__
OTU_1534	0	0	0	0	0	0	0	0	5	0	0	0	0	0	3	0	0	0	0	0	0	0	0	0	k__Bacteria;p__Actinobacteria;c__unidentified_Actinobacteria;o__Frankiales;f__Sporichthyaceae
OTU_1535	5	10	0	0	4	11	11	11	4	1	3	3	14	10	5	3	0	0	2	46	16	6	6	0	k__Bacteria;p__Firmicutes;c__Clostridia;o__Clostridiales;f__Christensenellaceae;g__;s__
OTU_1536	1	0	0	0	0	2	0	1	2	0	1	0	1	0	3	1	1	0	1	0	0	1	0	5	k__Bacteria;p__unidentified_Bacteria;c__unidentified_Bacteria;o__unidentified_Bacteria;f__unidentified_Bacteria;g__Candidatus_Saccharimonas;s__
OTU_1537	0	0	0	0	0	0	0	0	0	0	0	0	9	7	0	0	0	1	0	0	0	1	0	0	k__Bacteria;p__Tenericutes;c__Mollicutes;o__;f__;g__;s__
OTU_1538	0	0	0	0	6	2	2	0	3	1	2	0	1	0	3	1	2	1	1	2	1	1	1	1	k__Bacteria;p__Tenericutes;c__Mollicutes;o__;f__;g__;s__
OTU_1539	11	2	0	0	0	3	4	4	15	4	8	16	25	16	1	2	3	23	4	7	7	4	5	12	k__Bacteria;p__Tenericutes;c__Mollicutes;o__;f__;g__;s__
OTU_1540	0	1	1	1	1	0	0	0	5	0	1	2	2	0	0	1	0	0	0	1	0	1	3	0	k__Bacteria;p__Actinobacteria;c__Coriobacteriia;o__Coriobacteriales;f__Eggerthellaceae;g__Enterorhabdus;s__
OTU_1541	0	0	0	0	0	0	0	5	0	0	0	0	1	1	0	0	0	0	0	0	0	0	0	0	k__Bacteria
OTU_1542	2	1	3	1	0	1	0	0	1	3	3	1	1	2	2	1	0	0	2	1	0	1	0	1	k__Bacteria;p__Bacteroidetes;c__Bacteroidia;o__Bacteroidales;f__Prevotellaceae;g__unidentified_Prevotellaceae;s__Prevotella_ruminicola
OTU_1543	27	12	17	8	19	6	18	10	5	8	12	12	21	38	28	9	1	3	9	89	55	22	26	13	k__Bacteria;p__Firmicutes;c__Clostridia;o__Clostridiales;f__Ruminococcaceae;g__;s__
OTU_1544	3	2	0	0	0	1	0	1	3	0	0	0	5	2	6	1	0	1	0	2	2	0	0	3	k__Bacteria;p__Melainabacteria;c__;o__;f__;g__;s__
OTU_1545	1	0	0	0	1	0	1	0	3	0	1	3	0	0	0	0	0	2	1	0	0	0	0	2	k__Bacteria;p__Proteobacteria
OTU_1546	27	51	63	41	104	19	29	12	33	170	53	12	34	66	14	5	29	61	125	157	127	21	27	12	k__Bacteria;p__Bacteroidetes;c__Bacteroidia;o__Bacteroidales;f__Prevotellaceae
OTU_1547	0	0	0	1	0	0	0	0	2	0	1	0	0	1	0	0	0	2	0	0	0	2	2	3	k__Bacteria;p__Firmicutes;c__Clostridia;o__Clostridiales;f__Lachnospiraceae;g__Acetitomaculum;s__
OTU_1548	0	0	0	0	0	1	0	1	0	0	0	0	0	0	5	0	0	0	0	6	0	13	6	0	k__Bacteria
OTU_1549	60	100	23	12	21	48	34	28	100	60	42	37	90	90	27	36	144	102	87	37	35	43	45	29	k__Bacteria;p__Firmicutes;c__Clostridia;o__Clostridiales;f__Lachnospiraceae
OTU_1550	0	0	0	0	0	0	0	0	0	0	2	0	3	5	0	0	1	0	0	0	0	0	0	1	k__Bacteria;p__Spirochaetes;c__Spirochaetia;o__Spirochaetales;f__Spirochaetaceae
OTU_1551	1	0	4	5	8	1	0	1	1	0	1	3	2	0	1	1	0	4	3	3	0	0	3	2	k__Bacteria;p__Firmicutes;c__Clostridia;o__Clostridiales;f__Ruminococcaceae;g__unidentified_Ruminococcaceae
OTU_1552	0	0	0	0	0	1	0	0	0	0	0	0	5	4	3	2	0	0	0	0	2	0	0	0	k__Bacteria
OTU_1553	25	25	16	8	14	17	28	11	13	7	1	3	7	13	2	4	17	14	5	26	38	14	12	8	k__Bacteria;p__Firmicutes;c__Clostridia;o__Clostridiales;f__Ruminococcaceae
OTU_1554	2	0	1	0	1	1	0	0	0	1	0	0	0	0	0	2	0	0	0	0	0	1	1	0	k__Bacteria;p__Firmicutes;c__Clostridia;o__Clostridiales;f__Lachnospiraceae
OTU_1555	0	0	0	0	0	0	0	0	1	1	0	1	1	0	0	0	4	0	1	3	4	0	1	0	k__Bacteria;p__Firmicutes;c__Clostridia;o__Clostridiales
OTU_1556	0	0	0	0	0	1	3	10	1	2	0	3	5	2	0	0	1	0	3	0	0	5	11	7	k__Bacteria;p__Firmicutes;c__Clostridia;o__Clostridiales
OTU_1557	0	0	0	0	0	0	0	0	0	0	0	0	1	1	5	3	0	0	0	1	0	1	1	0	k__Bacteria;p__Firmicutes;c__Clostridia;o__Clostridiales;f__Eubacteriaceae;g__Anaerofustis;s__
OTU_1558	0	0	2	4	3	0	0	0	0	0	0	0	0	0	0	0	0	0	0	0	0	0	0	0	k__Bacteria;p__Firmicutes;c__Clostridia;o__Clostridiales;f__Lachnospiraceae;g__Moryella;s__
OTU_1559	1	2	0	0	0	0	1	0	0	0	1	0	1	5	0	0	0	0	0	1	2	0	0	1	k__Bacteria;p__Firmicutes
OTU_1560	4	1	2	2	0	0	0	0	0	0	0	0	0	0	0	0	0	0	0	0	0	0	0	0	k__Bacteria;p__Bacteroidetes;c__Bacteroidia;o__Bacteroidales;f__Marinifilaceae;g__Sanguibacteroides
OTU_1561	1	0	0	0	1	2	1	1	0	0	0	0	0	0	0	0	1	0	0	0	4	0	0	0	k__Bacteria;p__Firmicutes;c__Clostridia;o__Clostridiales;f__Peptococcaceae
OTU_1562	1	0	2	3	0	0	0	0	0	1	0	0	0	0	0	0	0	0	0	1	0	0	0	4	k__Bacteria;p__Firmicutes;c__Clostridia;o__Clostridiales;f__Lachnospiraceae;g__unidentified_Lachnospiraceae;s__Lachnospiraceae_bacterium_CG70
OTU_1563	1	0	1	0	0	1	0	0	2	0	1	0	0	0	0	0	0	1	2	0	0	0	0	0	k__Bacteria;p__Bacteroidetes;c__Bacteroidia;o__Bacteroidales;f__Prevotellaceae;g__;s__
OTU_1564	0	0	0	0	1	0	0	0	1	2	3	0	0	0	0	2	3	4	0	0	1	1	3	0	k__Bacteria;p__Firmicutes;c__Clostridia;o__Clostridiales;f__Lachnospiraceae
OTU_1565	11	24	19	23	48	12	35	13	14	10	9	14	5	6	2	1	0	5	11	37	5	1	3	2	k__Bacteria;p__Firmicutes;c__Clostridia;o__Clostridiales;f__Lachnospiraceae
OTU_1566	0	3	0	0	0	1	0	0	0	0	0	0	3	3	0	0	0	0	0	0	0	0	0	0	k__Bacteria
OTU_1567	2	0	1	0	0	0	0	0	0	1	0	0	0	0	0	0	0	1	4	0	0	0	0	0	k__Bacteria;p__Bacteroidetes;c__Bacteroidia;o__Bacteroidales;f__Prevotellaceae
OTU_1568	0	1	1	0	4	1	0	1	2	0	2	0	2	2	0	0	0	0	1	0	0	0	0	1	k__Bacteria;p__Firmicutes;c__Erysipelotrichia;o__Erysipelotrichales;f__Erysipelotrichaceae
OTU_1569	0	0	2	1	1	0	0	0	1	0	0	0	1	1	0	0	0	0	0	2	0	0	0	0	k__Bacteria;p__Firmicutes;c__Clostridia;o__Clostridiales;f__Christensenellaceae
OTU_1570	0	0	1	0	1	0	1	0	0	0	0	0	0	0	0	0	1	0	0	0	4	0	0	0	k__Bacteria;p__Firmicutes;c__Clostridia;o__Clostridiales;f__Ruminococcaceae
OTU_1571	0	0	0	2	1	0	1	1	1	1	0	0	0	0	2	2	0	0	0	0	1	0	0	0	k__Bacteria;p__Proteobacteria;c__Gammaproteobacteria;o__Alteromonadales;f__Shewanellaceae;g__Shewanella
OTU_1572	0	0	1	0	0	0	0	0	0	0	0	0	0	0	1	1	0	0	0	0	0	1	2	0	k__Bacteria;p__Firmicutes;c__Clostridia;o__Clostridiales;f__Lachnospiraceae
OTU_1573	0	2	0	0	0	0	0	1	0	0	0	0	0	0	5	0	0	0	0	0	0	1	0	0	k__Bacteria;p__Firmicutes;c__Bacilli;o__Bacillales;f__unidentified_Bacillales;g__Gemella;s__
OTU_1574	0	0	0	0	0	0	4	0	0	1	0	0	0	0	6	0	0	0	0	0	0	0	0	0	k__Bacteria;p__Bacteroidetes;c__Bacteroidia;o__Bacteroidales;f__Prevotellaceae;g__Alloprevotella
OTU_1575	0	1	0	0	0	1	2	2	0	0	2	0	0	0	0	0	1	0	1	0	0	3	3	4	k__Bacteria;p__Firmicutes;c__Clostridia;o__Clostridiales;f__Ruminococcaceae
OTU_1576	0	0	0	1	0	1	0	2	0	0	0	0	0	1	1	0	3	2	1	0	0	4	1	0	k__Bacteria;p__Firmicutes
OTU_1577	0	0	0	0	0	0	0	0	0	0	0	0	0	1	6	0	1	0	0	2	1	1	0	0	k__Bacteria
OTU_1578	0	3	0	3	0	3	1	1	0	0	0	0	1	2	0	0	0	2	1	4	0	8	6	7	k__Bacteria
OTU_1579	4	1	8	9	2	4	0	3	2	0	1	6	5	4	1	0	5	4	2	1	4	13	8	15	k__Bacteria;p__Firmicutes;c__Clostridia;o__Clostridiales;f__Christensenellaceae
OTU_1580	0	0	0	0	0	0	0	0	0	2	1	0	0	0	0	0	0	2	0	0	0	0	0	1	k__Bacteria;p__Actinobacteria;c__Coriobacteriia;o__Coriobacteriales;f__Eggerthellaceae
OTU_1581	0	5	0	0	0	0	0	0	0	0	1	0	0	0	0	0	0	0	0	3	0	2	0	1	k__Bacteria;p__Melainabacteria;c__;o__;f__;g__;s__
OTU_1582	1	0	0	0	0	0	2	0	0	0	0	0	0	0	0	0	0	0	0	0	0	0	0	3	k__Bacteria
OTU_1583	1	0	0	0	0	1	1	2	0	0	2	1	1	0	3	0	0	2	0	0	0	0	0	0	k__Bacteria;p__Firmicutes;c__Clostridia;o__Clostridiales
OTU_1584	4	6	21	10	18	11	11	26	14	21	5	13	9	9	0	4	23	9	21	0	0	1	3	1	k__Bacteria;p__Firmicutes;c__Clostridia;o__Clostridiales;f__Lachnospiraceae;g__Butyrivibrio
OTU_1585	1	2	0	1	1	1	0	1	1	0	0	1	0	2	0	0	0	2	1	1	0	0	3	1	k__Bacteria;p__Firmicutes;c__Clostridia;o__Clostridiales;f__Lachnospiraceae
OTU_1586	0	2	1	1	0	1	0	1	1	0	1	1	1	0	0	0	0	0	0	0	0	6	4	2	k__Bacteria;p__Melainabacteria;c__unidentified_Melainabacteria;o__unidentified_Melainabacteria;f__unidentified_Melainabacteria;g__unidentified_Melainabacteria;s__Candidatus_Gastranaerophilales_bacterium_Zag_111
OTU_1587	0	0	0	0	0	0	0	0	0	0	2	0	0	0	0	0	2	0	1	0	0	0	0	0	k__Bacteria;p__Actinobacteria;c__Coriobacteriia;o__Coriobacteriales;f__;g__;s__
OTU_1588	0	0	0	0	0	0	0	1	1	0	0	0	0	0	3	3	0	0	0	0	0	0	0	0	k__Bacteria;p__Firmicutes;c__Clostridia;o__Clostridiales
OTU_1589	26	16	35	25	24	15	17	36	12	44	13	21	10	5	2	2	8	7	8	16	38	15	8	5	k__Bacteria;p__Bacteroidetes;c__Bacteroidia;o__Bacteroidales;f__Rikenellaceae;g__Alistipes;s__
OTU_1590	3	1	0	0	0	0	0	0	0	0	0	0	0	0	1	0	0	0	0	0	0	2	0	1	k__Bacteria;p__Firmicutes;c__Clostridia;o__Clostridiales;f__Ruminococcaceae
OTU_1591	0	0	0	0	0	0	0	0	1	0	0	0	0	0	0	0	0	0	0	0	0	2	0	4	k__Bacteria;p__Bacteroidetes;c__Bacteroidia;o__Bacteroidales;f__unidentified_Bacteroidales;g__Fermentimonas;s__
OTU_1592	0	0	1	0	1	1	1	1	0	0	2	1	1	0	1	0	0	0	1	1	0	0	1	1	k__Bacteria;p__Firmicutes;c__Clostridia;o__Clostridiales;f__Lachnospiraceae;g__unidentified_Lachnospiraceae;s__Clostridiales_bacterium_CHKCI001
OTU_1593	0	0	0	0	0	0	0	0	0	0	2	0	0	0	0	0	0	0	0	0	0	3	1	4	k__Bacteria;p__Firmicutes;c__Bacilli;o__Lactobacillales;f__Carnobacteriaceae;g__Alkalibacterium
OTU_1594	0	0	0	0	0	0	0	0	4	0	0	0	0	0	2	0	0	0	0	0	0	0	0	0	k__Bacteria;p__Bacteroidetes;c__Bacteroidia;o__Chitinophagales;f__Chitinophagaceae;g__Chitinophaga;s__
OTU_1595	6	6	1	0	0	0	1	1	3	3	0	2	0	0	2	0	0	4	3	0	0	0	0	0	k__Bacteria;p__Proteobacteria;c__Alphaproteobacteria;o__Rhodospirillales
OTU_1596	1	2	2	1	1	2	1	2	0	1	0	0	0	2	0	0	2	2	0	4	1	1	0	1	k__Bacteria;p__Proteobacteria;c__Deltaproteobacteria;o__Desulfovibrionales;f__Desulfovibrionaceae;g__Mailhella;s__
OTU_1597	0	0	0	0	0	0	0	0	0	0	0	0	0	0	0	0	0	0	0	0	1	4	1	5	k__Bacteria;p__Firmicutes;c__Erysipelotrichia;o__Erysipelotrichales;f__Erysipelotrichaceae;g__Erysipelothrix
OTU_1598	12	17	6	23	18	13	6	7	10	17	18	14	6	4	24	11	1	11	9	3	2	25	17	21	k__Bacteria;p__unidentified_Bacteria;c__unidentified_Bacteria;o__unidentified_Bacteria;f__unidentified_Bacteria;g__Candidatus_Saccharimonas;s__
OTU_1599	2	2	0	4	3	0	0	0	2	0	1	0	0	1	0	0	1	2	1	0	0	2	1	8	k__Bacteria;p__Firmicutes;c__Clostridia;o__Clostridiales;f__Lachnospiraceae;g__Syntrophococcus;s__
OTU_1600	82	150	207	305	286	118	53	62	49	46	60	60	12	14	150	135	37	93	70	52	20	115	208	507	k__Bacteria;p__Firmicutes;c__Clostridia;o__Clostridiales;f__Ruminococcaceae;g__unidentified_Ruminococcaceae
OTU_1601	0	0	0	0	0	0	0	0	0	0	0	0	0	2	0	0	0	0	0	0	0	2	0	4	k__Bacteria;p__Firmicutes;c__Clostridia;o__Clostridiales;f__Lachnospiraceae
OTU_1602	0	1	0	0	0	1	0	3	0	1	0	0	0	0	1	0	0	0	0	1	0	0	1	0	k__Bacteria;p__Spirochaetes;c__Spirochaetia;o__Spirochaetales;f__Spirochaetaceae;g__unidentified_Spirochaetaceae
OTU_1603	4	0	0	0	0	0	0	0	0	1	0	0	0	0	0	1	0	0	0	0	0	1	0	0	k__Bacteria;p__Firmicutes;c__Clostridia;o__Clostridiales;f__unidentified_Clostridiales;g__Anaerovorax
OTU_1604	0	0	0	0	0	1	1	0	0	0	0	0	0	0	0	3	0	1	0	0	1	0	1	0	k__Bacteria;p__Firmicutes;c__Clostridia;o__Clostridiales;f__unidentified_Clostridiales
OTU_1605	3	2	1	0	0	0	0	1	0	2	4	3	0	0	1	0	3	3	2	2	4	0	0	0	k__Bacteria;p__Melainabacteria;c__;o__;f__;g__;s__
OTU_1606	5	0	3	2	0	5	0	6	3	0	0	0	14	6	0	0	0	2	0	0	2	1	1	2	k__Bacteria;p__Firmicutes;c__Erysipelotrichia;o__Erysipelotrichales;f__Erysipelotrichaceae;g__Faecalitalea;s__
OTU_1607	0	0	0	0	1	0	0	0	0	0	0	0	0	0	0	0	0	0	0	0	0	2	1	1	k__Bacteria;p__Firmicutes;c__Clostridia;o__Clostridiales;f__Lachnospiraceae;g__Marvinbryantia;s__
OTU_1608	0	0	0	0	0	0	0	0	0	0	0	0	0	0	0	0	0	0	0	0	0	1	0	3	k__Bacteria;p__Firmicutes;c__Clostridia;o__Clostridiales;f__Christensenellaceae;g__unidentified_Christensenellaceae
OTU_1609	0	0	0	0	0	0	0	2	0	1	4	3	2	0	0	0	1	2	1	0	0	0	1	0	k__Bacteria;p__Firmicutes
OTU_1610	0	1	0	0	0	0	0	0	0	0	0	0	0	1	0	0	1	0	0	0	2	0	0	0	k__Bacteria;p__Proteobacteria;c__Gammaproteobacteria;o__Aeromonadales;f__Succinivibrionaceae;g__Ruminobacter;s__Ruminobacter_amylophilus
OTU_1611	0	0	1	1	0	0	0	0	3	2	0	0	0	0	1	0	0	0	0	0	0	0	0	0	k__Bacteria;p__Firmicutes;c__Clostridia;o__Clostridiales;f__Lachnospiraceae
OTU_1612	0	6	1	3	0	2	1	2	0	5	0	0	0	1	2	0	4	0	3	2	3	1	0	0	k__Bacteria;p__Firmicutes;c__Clostridia;o__Clostridiales;f__Ruminococcaceae
OTU_1613	18	21	43	18	49	9	13	21	5	12	15	8	4	2	16	22	11	14	14	0	4	2	4	2	k__Bacteria;p__Bacteroidetes;c__Bacteroidia;o__Bacteroidales;f__Rikenellaceae;g__;s__
OTU_1614	1	6	1	1	1	6	8	13	0	6	2	1	7	5	0	1	6	1	4	5	3	4	2	0	k__Bacteria;p__Bacteroidetes;c__Bacteroidia;o__Bacteroidales
OTU_1615	0	0	1	0	0	0	0	0	0	1	0	0	0	2	0	0	0	0	0	1	0	0	0	0	k__Bacteria;p__Kiritimatiellaeota;c__Kiritimatiellae;o__;f__;g__;s__
OTU_1616	180	228	87	160	109	143	104	69	204	164	451	187	119	83	132	142	379	304	237	50	20	94	66	153	k__Bacteria;p__Firmicutes;c__Clostridia;o__Clostridiales;f__Peptostreptococcaceae;g__Romboutsia;s__
OTU_1617	0	0	0	0	0	1	1	0	0	1	2	0	2	3	2	0	0	0	0	0	0	3	0	0	k__Bacteria;p__Proteobacteria;c__Alphaproteobacteria;o__Rhodobacterales;f__Rhodobacteraceae
OTU_1618	0	0	0	0	0	1	0	0	0	0	0	0	0	0	0	0	0	0	0	0	0	0	2	1	k__Bacteria;p__Firmicutes;c__Clostridia;o__Clostridiales;f__unidentified_Clostridiales;g__Guggenheimella;s__
OTU_1619	0	0	1	0	0	0	2	0	0	1	1	0	0	0	3	0	0	0	0	0	0	0	0	0	k__Bacteria;p__unidentified_Bacteria;c__unidentified_Bacteria;o__Campylobacterales;f__Campylobacteraceae;g__Campylobacter;s__Campylobacter_concisus
OTU_1620	0	0	5	7	3	0	0	0	0	0	0	1	0	0	0	1	0	0	0	0	0	2	1	1	k__Bacteria;p__Chloroflexi;c__Anaerolineae;o__Anaerolineales;f__Anaerolineaceae;g__Flexilinea;s__
OTU_1621	4	3	5	5	3	2	0	4	6	7	16	8	6	7	30	20	3	2	1	2	1	4	16	31	k__Bacteria;p__Firmicutes;c__Clostridia;o__Clostridiales;f__Ruminococcaceae
OTU_1622	0	2	0	0	0	0	0	0	0	0	0	0	0	0	0	1	0	0	0	0	0	1	1	2	k__Bacteria;p__Bacteroidetes;c__Bacteroidia;o__Bacteroidales;f__Paludibacteraceae
OTU_1623	23	20	5	4	9	21	14	9	11	17	5	10	4	2	6	11	5	6	9	14	13	7	5	4	k__Bacteria;p__Firmicutes;c__Clostridia;o__Clostridiales;f__Lachnospiraceae
OTU_1624	0	0	0	0	0	0	0	0	0	0	0	0	0	0	4	0	0	0	0	0	0	0	0	0	k__Bacteria;p__Proteobacteria;c__Alphaproteobacteria;o__Sphingomonadales;f__Sphingomonadaceae;g__Porphyrobacter
OTU_1625	84	88	30	19	31	29	113	103	55	102	77	52	24	24	44	56	6	2	4	18	20	55	34	26	k__Bacteria;p__Bacteroidetes;c__Bacteroidia;o__Bacteroidales;f__Rikenellaceae;g__;s__
OTU_1626	0	2	0	1	1	0	0	0	0	0	5	1	0	0	0	0	0	0	1	0	0	1	1	3	k__Bacteria;p__Firmicutes;c__Clostridia;o__Clostridiales;f__Lachnospiraceae
OTU_1627	189	128	137	70	92	121	43	129	153	267	145	215	151	130	137	58	196	227	290	104	146	303	327	238	k__Bacteria;p__Bacteroidetes;c__Bacteroidia;o__Bacteroidales;f__Rikenellaceae;g__Alistipes
OTU_1628	0	0	0	0	0	0	0	0	3	0	2	1	0	0	0	0	0	0	0	0	0	0	0	0	k__Bacteria
OTU_1629	5	4	0	0	0	0	0	1	3	2	4	2	4	3	0	0	1	0	2	1	0	0	0	1	k__Bacteria;p__Firmicutes;c__Bacilli;o__Bacillales;f__Bacillaceae;g__Bacillus
OTU_1630	1	0	0	0	0	0	0	0	4	0	0	0	0	0	0	0	0	0	0	0	0	0	0	0	k__Bacteria;p__Firmicutes;c__Clostridia;o__Clostridiales;f__Ruminococcaceae
OTU_1631	0	2	0	0	0	0	0	1	1	0	0	0	0	0	1	0	0	0	0	0	0	2	0	0	k__Bacteria;p__Proteobacteria;c__Gammaproteobacteria;o__Pseudomonadales;f__Moraxellaceae;g__Enhydrobacter;s__Moraxella_osloensis
OTU_1632	2	4	1	0	1	0	1	3	1	4	2	3	0	1	1	0	2	2	0	0	0	1	3	0	k__Bacteria;p__Firmicutes;c__Clostridia;o__Clostridiales;f__Ruminococcaceae
OTU_1633	0	1	0	0	0	0	0	1	0	0	1	0	0	1	0	0	0	1	0	0	0	0	0	0	k__Bacteria;p__Kiritimatiellaeota;c__Kiritimatiellae;o__;f__;g__;s__
OTU_1634	1	0	0	0	0	5	3	2	1	3	2	3	2	5	1	1	1	1	1	5	1	0	3	1	k__Bacteria;p__Firmicutes;c__Clostridia;o__Clostridiales;f__Lachnospiraceae
OTU_1635	0	0	2	2	1	0	0	0	0	0	0	0	2	1	0	0	0	0	0	0	0	0	0	2	k__Bacteria;p__Firmicutes;c__Clostridia;o__Clostridiales;f__Lachnospiraceae;g__unidentified_Lachnospiraceae;s__bacterium_YSB2008
OTU_1636	0	0	1	2	0	0	0	0	0	0	0	0	0	3	0	0	0	0	0	0	0	0	0	0	k__Bacteria;p__Firmicutes;c__Clostridia;o__Clostridiales;f__Lachnospiraceae;g__unidentified_Lachnospiraceae;s__Lachnospiraceae_bacterium_RM46
OTU_1637	0	0	0	0	0	0	0	0	0	0	0	0	14	27	17	10	0	0	0	14	15	28	27	17	k__Bacteria
OTU_1638	0	0	2	1	1	1	1	0	0	0	0	2	1	1	2	0	0	0	0	3	5	0	0	0	k__Bacteria;p__Firmicutes;c__Clostridia;o__Clostridiales;f__Ruminococcaceae
OTU_1639	5	8	12	13	12	11	6	5	6	5	2	3	1	3	2	7	1	4	2	11	8	16	6	8	k__Bacteria;p__Tenericutes;c__Mollicutes;o__;f__;g__;s__
OTU_1640	1	1	0	1	0	1	0	0	0	0	0	0	1	1	2	1	0	0	1	0	0	1	1	1	k__Bacteria;p__Firmicutes;c__Clostridia;o__Clostridiales;f__unidentified_Clostridiales;g__Mogibacterium
OTU_1641	0	0	0	0	0	0	0	0	0	0	0	0	0	0	0	0	0	0	0	0	0	11	0	0	k__Bacteria;p__Firmicutes;c__Clostridia;o__Clostridiales;f__unidentified_Clostridiales;g__Anaerococcus
OTU_1642	3	2	0	0	0	0	0	1	1	1	1	1	0	3	0	1	2	0	1	7	2	0	0	1	k__Bacteria;p__Firmicutes;c__Clostridia;o__Clostridiales
OTU_1643	0	0	0	1	0	0	0	0	0	0	0	0	2	0	3	1	0	0	0	0	0	0	1	0	k__Bacteria
OTU_1644	2	1	2	4	10	2	7	5	6	5	3	7	0	3	2	1	1	1	2	0	3	0	6	0	k__Bacteria;p__Firmicutes;c__Clostridia;o__Clostridiales
OTU_1645	3	3	0	2	3	1	4	4	0	2	1	1	1	4	0	0	3	2	2	0	0	0	0	1	k__Bacteria;p__Firmicutes;c__Clostridia;o__Clostridiales
OTU_1646	0	0	1	0	0	0	0	0	0	0	0	0	0	0	0	0	1	0	0	0	0	2	0	1	k__Bacteria;p__Bacteroidetes;c__Bacteroidia;o__Sphingobacteriales;f__Sphingobacteriaceae;g__Sphingobacterium;s__Sphingobacterium_multivorum
OTU_1647	76	90	41	29	43	86	105	81	43	57	32	57	73	59	71	39	51	53	59	40	27	45	73	40	k__Bacteria;p__Firmicutes;c__Clostridia;o__Clostridiales;f__Christensenellaceae;g__;s__
OTU_1648	0	0	0	0	0	0	2	0	2	1	1	0	5	2	4	1	0	0	1	0	0	0	5	2	k__Bacteria;p__Firmicutes;c__Clostridia;o__Clostridiales;f__Lachnospiraceae;g__Blautia;s__Ruminococcus_sp_Marseille-P328
OTU_1649	0	0	0	0	0	0	0	0	1	2	5	1	9	3	12	6	2	4	13	0	0	2	0	0	k__Bacteria;p__Tenericutes;c__Mollicutes;o__;f__;g__;s__
OTU_1650	0	0	0	1	0	0	0	0	0	0	2	1	1	0	0	1	0	0	0	2	0	0	1	2	k__Bacteria;p__Chloroflexi;c__Anaerolineae;o__Anaerolineales;f__Anaerolineaceae;g__Flexilinea;s__
OTU_1651	0	1	7	1	2	0	0	0	0	0	0	1	0	1	0	1	0	0	0	0	0	1	0	1	k__Bacteria;p__Kiritimatiellaeota;c__Kiritimatiellae;o__;f__;g__;s__
OTU_1652	0	0	0	0	0	0	0	0	0	2	0	1	2	0	2	0	0	0	0	1	0	2	4	0	k__Bacteria;p__Firmicutes;c__Clostridia;o__Clostridiales
OTU_1653	0	0	0	0	0	0	0	0	0	0	0	0	0	1	0	0	0	0	0	2	1	0	0	2	k__Bacteria;p__Tenericutes;c__Mollicutes
OTU_1654	47	52	46	48	48	43	66	58	62	55	78	76	21	13	155	129	15	15	4	24	13	28	19	30	k__Bacteria;p__Firmicutes;c__Clostridia;o__Clostridiales;f__Ruminococcaceae
OTU_1655	1	2	6	1	4	0	0	0	0	1	0	0	0	0	0	0	0	1	1	1	2	0	1	0	k__Bacteria;p__Proteobacteria;c__Alphaproteobacteria;o__Rhodospirillales;f__;g__;s__
OTU_1656	0	0	0	0	1	0	1	0	2	0	0	0	0	0	0	1	0	1	0	0	0	0	0	0	k__Bacteria;p__Bacteroidetes;c__Bacteroidia;o__Bacteroidales;f__Muribaculaceae;g__;s__
OTU_1657	0	0	0	4	0	0	0	0	0	0	0	0	0	0	0	0	0	0	0	1	0	2	1	0	k__Bacteria;p__Tenericutes;c__Mollicutes;o__Anaeroplasmatales;f__Anaeroplasmataceae;g__Anaeroplasma;s__
OTU_1658	1	0	0	0	0	2	0	0	4	0	2	0	0	0	2	0	0	0	0	2	1	0	2	2	k__Bacteria;p__Melainabacteria;c__;o__;f__;g__;s__
OTU_1659	0	1	0	0	1	0	2	1	0	2	0	0	1	0	3	0	0	0	1	0	0	0	0	0	k__Bacteria;p__Oxyphotobacteria;c__unidentified_Oxyphotobacteria;o__unidentified_Oxyphotobacteria;f__unidentified_Oxyphotobacteria;g__unidentified_Oxyphotobacteria
OTU_1660	1	0	3	0	0	0	0	0	1	0	1	3	0	0	1	1	0	0	0	0	0	0	0	0	k__Bacteria;p__Firmicutes;c__Clostridia;o__Clostridiales;f__Ruminococcaceae;g__Subdoligranulum;s__
OTU_1661	0	0	0	0	0	0	0	0	0	0	0	0	4	4	1	0	0	0	0	0	0	0	0	0	k__Bacteria
OTU_1662	6	3	1	2	0	3	0	1	1	0	2	1	0	2	2	0	0	1	0	1	1	1	1	2	k__Bacteria;p__Firmicutes;c__Erysipelotrichia;o__Erysipelotrichales;f__Erysipelotrichaceae
OTU_1663	16	6	6	5	1	3	3	0	4	11	3	7	7	18	2	8	2	2	16	11	36	13	4	0	k__Bacteria;p__Bacteroidetes;c__Bacteroidia;o__Bacteroidales;f__Bacteroidaceae;g__Bacteroides;s__
OTU_1664	0	0	0	0	0	0	0	1	0	2	0	0	0	0	0	0	0	0	0	0	0	3	1	3	k__Bacteria;p__Bacteroidetes;c__Bacteroidia;o__Bacteroidales;f__unidentified_Bacteroidales
OTU_1665	0	1	0	0	0	1	0	0	0	0	0	0	0	0	0	0	0	0	0	1	0	0	0	1	k__Bacteria;p__Proteobacteria;c__Alphaproteobacteria;o__unidentified_Alphaproteobacteria;f__unidentified_Alphaproteobacteria;g__Rhodoligotrophos;s__
OTU_1666	1	3	0	0	0	6	7	13	2	4	1	2	0	1	0	3	2	1	3	52	37	2	2	1	k__Bacteria;p__Firmicutes;c__Clostridia;o__Clostridiales;f__Ruminococcaceae
OTU_1667	0	0	0	0	0	0	0	0	0	0	1	0	0	0	0	0	0	0	0	0	0	6	0	2	k__Bacteria;p__Firmicutes;c__Clostridia;o__Clostridiales
OTU_1668	19	72	2	6	8	15	90	14	6	49	29	4	7	9	17	13	3	1	12	85	14	25	16	15	k__Bacteria;p__Bacteroidetes;c__Bacteroidia;o__Bacteroidales;f__Rikenellaceae;g__;s__
OTU_1669	0	0	0	0	0	1	1	0	1	0	1	0	10	7	2	1	4	0	0	0	2	0	0	0	k__Bacteria;p__Firmicutes;c__Clostridia;o__Clostridiales;f__Ruminococcaceae
OTU_1670	46	49	18	13	22	39	49	41	40	45	71	46	55	63	45	29	21	32	34	25	18	38	55	47	k__Bacteria;p__Firmicutes;c__Clostridia;o__Clostridiales;f__Ruminococcaceae
OTU_1671	23	31	13	9	5	21	14	32	35	39	17	35	51	88	4	3	13	10	14	56	33	3	7	8	k__Bacteria;p__Firmicutes;c__Clostridia;o__Clostridiales;f__Ruminococcaceae
OTU_1672	28	31	47	34	46	13	9	19	9	18	12	9	1	3	2	3	32	30	32	0	5	66	49	44	k__Bacteria;p__Bacteroidetes;c__Bacteroidia;o__Bacteroidales
OTU_1673	0	0	0	0	0	1	0	0	2	0	0	0	0	0	0	0	0	0	0	0	0	3	0	1	k__Bacteria;p__Firmicutes;c__Clostridia;o__Clostridiales;f__Christensenellaceae
OTU_1674	0	0	0	1	2	0	3	3	0	0	0	0	0	1	1	0	1	1	3	0	0	2	0	1	k__Bacteria
OTU_1675	0	0	0	0	0	0	0	0	0	0	0	0	0	0	0	4	0	0	0	0	0	0	0	0	k__Bacteria;p__Bacteroidetes;c__Bacteroidia;o__Bacteroidales;f__Rikenellaceae
OTU_1676	7	7	1	0	1	1	1	1	1	0	0	0	0	0	0	0	0	0	0	2	1	0	0	0	k__Bacteria;p__Firmicutes;c__Clostridia;o__Clostridiales;f__Christensenellaceae;g__;s__
OTU_1677	0	0	0	0	0	0	1	0	0	0	1	2	0	0	0	0	0	0	0	1	1	0	0	0	k__Bacteria;p__Proteobacteria;c__Alphaproteobacteria;o__Rhodospirillales;f__;g__;s__
OTU_1678	0	0	0	0	0	0	0	0	0	0	0	0	0	0	0	0	3	0	0	0	0	4	0	1	k__Bacteria;p__Firmicutes;c__Erysipelotrichia;o__Erysipelotrichales;f__Erysipelotrichaceae;g__Erysipelothrix
OTU_1679	4	2	13	3	4	5	4	5	2	3	2	1	4	7	1	25	4	2	2	5	4	5	0	2	k__Bacteria;p__Bacteroidetes;c__Bacteroidia;o__Bacteroidales;f__Rikenellaceae;g__;s__
OTU_1680	4	0	4	1	1	0	4	0	2	2	6	7	0	0	0	3	0	4	1	1	0	2	6	11	k__Bacteria;p__Tenericutes;c__Mollicutes;o__;f__;g__;s__
OTU_1681	1	1	2	1	2	1	2	1	4	0	1	0	1	0	1	0	0	0	0	1	2	0	0	0	k__Bacteria;p__Bacteroidetes;c__Bacteroidia;o__Bacteroidales;f__Bacteroidaceae;g__Bacteroides;s__Bacteroides_ovatus
OTU_1682	2	2	0	0	0	0	1	1	0	0	0	0	1	1	0	0	0	0	0	0	0	0	1	0	k__Bacteria
OTU_1683	0	0	0	0	0	0	0	0	0	4	0	0	0	0	0	0	0	0	0	0	0	0	0	0	k__Bacteria;p__Proteobacteria;c__Alphaproteobacteria;o__unidentified_Alphaproteobacteria;f__Geminicoccaceae;g__;s__
OTU_1684	9	5	28	11	19	4	2	3	1	5	2	1	11	11	9	5	3	13	2	9	3	9	12	21	k__Bacteria;p__Firmicutes;c__Clostridia;o__Clostridiales;f__Ruminococcaceae;g__unidentified_Ruminococcaceae
OTU_1685	39	68	25	40	48	83	84	97	60	70	32	82	463	478	22	13	70	84	57	28	12	14	21	13	k__Bacteria;p__Firmicutes;c__Clostridia;o__Clostridiales;f__Lachnospiraceae
OTU_1686	0	1	0	0	0	1	0	3	2	2	0	0	0	0	0	0	1	0	1	0	0	0	1	0	k__Bacteria
OTU_1687	0	0	1	0	0	0	0	0	2	0	0	0	0	0	7	0	0	0	0	0	0	0	0	0	k__Bacteria;p__Fusobacteria;c__Fusobacteriia;o__Fusobacteriales;f__Leptotrichiaceae;g__Leptotrichia;s__Leptotrichia_sp_oral_clone_EI013
OTU_1688	12	4	41	52	40	16	11	10	39	45	56	34	20	14	21	18	49	52	32	26	9	43	37	22	k__Bacteria;p__Firmicutes;c__Clostridia;o__Clostridiales;f__Ruminococcaceae
OTU_1689	0	0	0	0	0	0	0	0	0	0	0	0	0	0	4	0	0	0	0	0	0	0	0	0	k__Bacteria;p__Bacteroidetes;c__Bacteroidia;o__Chitinophagales;f__Chitinophagaceae;g__Niastella;s__
OTU_1690	0	2	0	0	1	0	0	1	0	1	0	0	0	0	0	0	0	1	0	0	0	0	1	4	k__Bacteria;p__Firmicutes;c__Clostridia;o__Clostridiales;f__Lachnospiraceae
OTU_1691	3	13	14	8	15	9	23	8	9	10	9	7	12	9	11	15	9	6	15	12	6	3	9	2	k__Bacteria;p__Firmicutes;c__Clostridia;o__Clostridiales;f__Ruminococcaceae;g__;s__
OTU_1692	0	1	0	0	0	0	1	0	0	0	0	0	0	0	0	0	0	0	0	0	0	2	0	0	k__Bacteria;p__Bacteroidetes;c__Bacteroidia;o__Bacteroidales;f__Prevotellaceae;g__Prevotella;s__Prevotella_intermedia
OTU_1693	0	0	1	0	0	0	0	1	0	1	0	0	1	2	0	2	0	0	0	0	0	0	0	0	k__Bacteria;p__Firmicutes;c__Clostridia;o__Clostridiales
OTU_1694	1	1	0	2	3	0	0	1	0	0	0	0	0	0	0	0	0	0	0	0	0	0	0	0	k__Bacteria;p__unidentified_Bacteria;c__unidentified_Bacteria;o__unidentified_Bacteria;f__unidentified_Bacteria;g__unidentified_Bacteria
OTU_1695	1	0	1	0	0	2	0	0	0	0	0	2	3	0	1	0	2	1	0	2	4	0	3	1	k__Bacteria;p__Firmicutes;c__Clostridia;o__Clostridiales;f__Ruminococcaceae
OTU_1696	0	1	0	0	2	0	1	0	3	1	0	0	1	0	2	0	0	0	0	0	0	1	2	2	k__Bacteria;p__Proteobacteria;c__Gammaproteobacteria;o__unidentified_Gammaproteobacteria;f__Burkholderiaceae;g__Curvibacter
OTU_1697	0	0	0	0	0	0	0	0	0	0	0	0	0	0	0	0	0	0	0	0	0	1	2	2	k__Bacteria;p__Proteobacteria;c__Alphaproteobacteria;o__Rhodospirillales;f__;g__;s__
OTU_1698	0	0	0	0	0	0	0	0	0	0	0	0	0	0	0	0	0	0	0	0	0	4	2	2	k__Bacteria;p__Proteobacteria;c__Alphaproteobacteria
OTU_1699	0	0	0	1	1	0	1	0	0	0	1	0	0	2	0	0	0	0	0	0	0	0	1	1	k__Bacteria;p__Firmicutes;c__Clostridia;o__Clostridiales;f__Lachnospiraceae;g__Shuttleworthia;s__
OTU_1700	0	0	0	0	0	1	0	0	0	0	0	0	0	0	0	0	0	0	0	1	0	0	1	1	k__Bacteria;p__Firmicutes;c__Clostridia;o__Clostridiales;f__Lachnospiraceae;g__unidentified_Lachnospiraceae;s__bacterium_VCB2013
OTU_1701	0	0	0	0	0	0	1	3	1	0	0	0	0	0	2	1	0	1	0	0	1	1	0	0	k__Bacteria;p__Proteobacteria;c__Alphaproteobacteria;o__Rhodobacterales;f__Rhodobacteraceae
OTU_1702	1	0	1	0	0	0	0	0	1	0	0	0	0	0	0	0	0	0	0	0	3	0	1	0	k__Bacteria;p__Bacteroidetes;c__Bacteroidia;o__Bacteroidales;f__Prevotellaceae;g__Alloprevotella
OTU_1703	0	0	0	2	3	0	0	0	0	1	0	0	0	0	0	1	0	0	0	0	0	0	0	1	k__Bacteria;p__Firmicutes;c__Clostridia;o__Clostridiales;f__Lachnospiraceae
OTU_1704	41	28	48	31	5	32	23	22	21	14	8	18	16	47	7	33	22	12	19	47	39	54	17	9	k__Bacteria;p__Firmicutes;c__Clostridia;o__Clostridiales;f__Ruminococcaceae;g__;s__
OTU_1705	0	1	1	0	3	1	4	3	1	0	2	2	2	1	3	3	1	0	2	0	2	1	1	0	k__Bacteria;p__Firmicutes;c__Clostridia;o__Clostridiales;f__Ruminococcaceae
OTU_1706	1	0	3	1	0	0	1	1	0	0	0	0	0	1	0	1	0	0	0	1	0	0	0	1	k__Bacteria;p__Firmicutes;c__Clostridia;o__Clostridiales;f__Lachnospiraceae;g__unidentified_Lachnospiraceae;s__Clostridium_sp_Marseille-P3244
OTU_1707	0	0	3	1	0	0	0	0	1	1	0	0	0	0	0	0	1	3	0	0	0	1	2	1	k__Bacteria;p__Actinobacteria;c__Coriobacteriia;o__Coriobacteriales
OTU_1708	12	28	13	15	28	36	69	60	8	17	12	8	0	0	9	3	8	11	27	31	15	80	73	111	k__Bacteria;p__Firmicutes;c__Clostridia;o__Clostridiales;f__Ruminococcaceae
OTU_1709	0	3	0	0	1	0	0	1	0	0	0	0	0	0	0	0	0	0	0	0	0	0	0	0	k__Bacteria
OTU_1710	0	0	0	0	0	1	0	0	0	0	3	0	0	0	0	0	0	1	0	0	0	0	0	4	k__Bacteria;p__Firmicutes;c__Clostridia;o__Clostridiales;f__unidentified_Clostridiales;g__Helcococcus;s__Helcococcus_sueciensis
OTU_1711	0	0	2	1	3	0	0	0	1	1	1	4	0	0	0	0	0	0	0	0	0	0	0	0	k__Bacteria;p__Firmicutes;c__Erysipelotrichia;o__Erysipelotrichales;f__Erysipelotrichaceae
OTU_1712	1	1	1	2	0	1	0	0	2	1	1	1	0	5	0	1	6	1	0	10	6	3	0	1	k__Bacteria;p__Firmicutes;c__Clostridia;o__Clostridiales;f__Lachnospiraceae
OTU_1713	23	16	14	16	9	23	18	19	18	13	13	29	33	21	11	15	23	28	18	16	12	11	15	15	k__Bacteria;p__Firmicutes;c__Clostridia;o__Clostridiales;f__Ruminococcaceae;g__;s__
OTU_1714	1	0	0	0	0	2	0	0	0	2	0	2	0	0	0	0	0	2	4	0	0	0	0	0	k__Bacteria;p__Firmicutes;c__Clostridia;o__Clostridiales;f__Lachnospiraceae;g__unidentified_Lachnospiraceae
OTU_1715	24	51	15	17	19	16	26	10	20	32	36	31	28	22	40	38	14	17	25	22	10	13	38	46	k__Bacteria;p__Firmicutes;c__Clostridia;o__Clostridiales;f__Christensenellaceae;g__;s__
OTU_1716	0	0	3	0	1	1	1	0	0	0	0	0	0	0	0	0	0	0	1	0	0	0	0	0	k__Bacteria;p__Kiritimatiellaeota;c__Kiritimatiellae;o__;f__;g__;s__
OTU_1717	65	67	66	104	120	37	197	129	23	47	61	46	176	141	67	21	18	37	51	41	10	43	72	38	k__Bacteria;p__Bacteroidetes;c__Bacteroidia;o__Bacteroidales
OTU_1718	1	0	0	0	0	0	0	0	0	0	0	0	0	0	0	0	0	0	0	0	0	4	0	5	k__Bacteria;p__Actinobacteria;c__unidentified_Actinobacteria;o__Actinomycetales;f__Actinomycetaceae;g__Flaviflexus;s__
OTU_1719	1	1	3	6	0	1	0	0	0	0	0	0	0	0	2	1	1	1	1	4	0	0	0	0	k__Bacteria;p__Firmicutes;c__Clostridia;o__Clostridiales;f__Christensenellaceae;g__;s__
OTU_1720	0	0	0	0	0	0	0	0	0	0	0	0	0	0	1	2	0	0	0	2	0	1	0	1	k__Bacteria;p__Kiritimatiellaeota;c__Kiritimatiellae;o__;f__;g__;s__
OTU_1721	24	15	3	1	1	8	7	12	4	2	1	3	7	6	1	2	5	8	13	10	3	9	11	7	k__Bacteria;p__Tenericutes;c__Mollicutes;o__;f__;g__;s__
OTU_1722	0	1	0	0	0	0	0	4	3	1	0	0	0	0	0	0	0	0	0	0	0	0	0	0	k__Bacteria;p__Proteobacteria;c__Alphaproteobacteria;o__Rhodobacterales;f__Rhodobacteraceae
OTU_1723	1	3	0	0	0	0	0	0	0	0	0	0	0	0	1	3	0	0	0	0	0	0	0	3	k__Bacteria;p__Firmicutes;c__Clostridia;o__Clostridiales;f__Ruminococcaceae
OTU_1724	0	0	0	0	0	1	0	0	0	1	0	0	1	1	0	0	0	0	0	0	0	0	0	0	k__Bacteria;p__Firmicutes;c__Clostridia;o__Clostridiales;f__Ruminococcaceae;g__Caproiciproducens
OTU_1725	0	0	0	0	0	0	0	0	1	1	1	0	0	0	1	0	0	0	0	0	0	0	0	1	k__Bacteria;p__Firmicutes;c__Clostridia;o__Clostridiales;f__Ruminococcaceae
OTU_1726	2	5	4	4	1	4	9	12	11	22	12	13	12	24	6	8	2	4	11	2	0	9	15	4	k__Bacteria;p__Firmicutes;c__Clostridia;o__Clostridiales
OTU_1727	0	1	3	0	2	0	3	1	2	0	1	1	0	2	0	0	0	2	1	1	1	0	2	0	k__Bacteria;p__Firmicutes;c__Clostridia;o__Clostridiales;f__Ruminococcaceae
OTU_1728	3	1	0	1	0	0	0	1	0	0	0	0	0	0	0	0	0	0	0	0	0	0	1	1	k__Bacteria;p__Tenericutes;c__Mollicutes;o__Anaeroplasmatales;f__Anaeroplasmataceae;g__Anaeroplasma;s__
OTU_1729	0	0	0	3	0	0	0	0	0	0	0	0	0	0	3	0	0	0	0	0	0	0	0	0	k__Bacteria;p__Proteobacteria;c__Alphaproteobacteria;o__Sphingomonadales;f__Sphingomonadaceae;g__Qipengyuania;s__
OTU_1730	1	0	0	0	0	0	0	0	0	0	0	0	0	1	1	0	0	0	0	0	0	0	0	5	k__Bacteria;p__Tenericutes;c__Mollicutes;o__;f__;g__;s__
OTU_1731	1	0	0	4	0	1	0	2	0	1	0	1	1	0	2	4	0	0	0	1	0	2	3	2	k__Bacteria;p__unidentified_Bacteria;c__unidentified_Bacteria;o__unidentified_Bacteria;f__unidentified_Bacteria;g__Candidatus_Saccharimonas;s__
OTU_1732	0	0	0	0	0	0	0	0	1	0	0	0	0	0	0	1	1	2	0	0	0	0	0	0	k__Bacteria;p__Firmicutes;c__Clostridia;o__Clostridiales;f__Lachnospiraceae
OTU_1733	0	4	0	0	0	1	0	0	0	0	0	0	0	2	0	0	0	0	0	0	0	0	0	0	k__Bacteria;p__Proteobacteria;c__Gammaproteobacteria;o__Enterobacteriales;f__Enterobacteriaceae;g__Buchnera
OTU_1734	0	5	0	0	2	0	1	2	0	0	0	1	1	0	1	0	0	0	0	0	0	0	0	0	k__Bacteria;p__Bacteroidetes;c__Bacteroidia;o__Bacteroidales;f__Prevotellaceae;g__unidentified_Prevotellaceae;s__Prevotella_sp_Marseille-P2931
OTU_1735	4	3	1	1	2	0	2	1	2	1	2	0	2	1	4	1	2	0	1	0	0	0	1	2	k__Bacteria;p__Firmicutes;c__Clostridia;o__Clostridiales;f__Lachnospiraceae;g__Blautia
OTU_1736	0	0	0	2	0	0	1	1	0	1	3	0	0	0	0	3	2	0	0	0	1	1	4	6	k__Bacteria;p__Bacteroidetes;c__Bacteroidia;o__Bacteroidales
OTU_1737	2	1	0	0	1	2	0	0	0	0	2	0	0	2	3	2	0	0	0	0	0	4	6	8	k__Bacteria;p__Firmicutes;c__Clostridia;o__Clostridiales;f__Christensenellaceae;g__;s__
OTU_1738	0	1	0	1	0	2	0	2	1	1	0	0	1	2	2	0	0	1	0	0	0	0	0	0	k__Bacteria;p__Firmicutes
OTU_1739	0	0	0	0	0	0	0	3	0	0	0	0	0	0	2	0	0	0	0	0	1	0	0	0	k__Bacteria;p__Firmicutes;c__Clostridia;o__Clostridiales;f__Ruminococcaceae;g__Subdoligranulum;s__
OTU_1740	2	2	0	0	1	0	0	0	0	0	0	1	0	0	6	1	0	0	0	1	0	5	4	2	k__Bacteria;p__Melainabacteria;c__;o__;f__;g__;s__
OTU_1741	0	0	0	0	0	0	0	1	0	0	0	0	0	0	3	0	0	0	1	0	0	0	3	0	k__Bacteria;p__Firmicutes;c__Clostridia;o__Clostridiales;f__Lachnospiraceae;g__unidentified_Lachnospiraceae
OTU_1742	0	0	0	0	0	0	0	0	0	0	0	0	3	3	0	0	0	0	0	0	0	0	0	0	k__Bacteria;p__Firmicutes;c__Clostridia;o__Clostridiales;f__Ruminococcaceae;g__unidentified_Ruminococcaceae
OTU_1743	1	1	1	0	0	0	1	2	2	1	0	0	1	0	1	4	0	3	0	4	0	1	0	0	k__Bacteria;p__Firmicutes;c__Clostridia;o__Clostridiales;f__Christensenellaceae;g__;s__
OTU_1744	2	1	3	2	1	1	5	4	6	0	5	9	8	0	2	4	11	5	7	10	6	2	3	1	k__Bacteria;p__Firmicutes;c__Clostridia;o__Clostridiales;f__Lachnospiraceae
OTU_1745	0	1	7	6	5	6	2	4	2	1	2	2	55	46	3	2	5	11	6	3	0	0	2	2	k__Bacteria;p__Tenericutes;c__Mollicutes;o__;f__;g__;s__
OTU_1746	39	43	18	12	28	165	112	103	108	96	99	108	341	373	480	268	124	80	78	136	72	235	169	300	k__Bacteria;p__Firmicutes;c__Clostridia;o__Clostridiales;f__Ruminococcaceae
OTU_1747	0	0	1	1	0	0	0	0	0	4	0	1	0	0	0	0	0	0	0	0	0	0	0	0	k__Bacteria;p__Firmicutes
OTU_1748	0	0	0	0	0	0	0	6	1	0	0	0	0	0	0	0	0	0	0	0	0	0	0	0	k__Bacteria;p__Verrucomicrobia;c__Verrucomicrobiae;o__Chthoniobacterales;f__Chthoniobacteraceae;g__;s__
OTU_1749	1	3	0	0	0	0	0	0	0	0	0	0	0	0	0	0	0	0	0	0	0	0	0	0	k__Bacteria
OTU_1750	4	2	2	1	0	1	1	4	0	0	0	2	3	5	1	0	0	1	0	2	6	0	2	0	k__Bacteria;p__Firmicutes;c__Clostridia;o__Clostridiales;f__Ruminococcaceae
OTU_1751	18	19	19	15	26	25	24	26	35	25	17	31	26	27	23	20	36	33	21	33	20	18	26	19	k__Bacteria;p__Firmicutes;c__Clostridia;o__Clostridiales;f__Ruminococcaceae;g__;s__
OTU_1752	0	0	0	0	0	1	0	2	0	0	0	0	0	0	0	0	0	0	0	0	0	0	0	0	k__Bacteria;p__Firmicutes;c__Clostridia;o__Clostridiales;f__Ruminococcaceae
OTU_1753	7	7	6	14	4	9	9	11	23	14	4	15	33	38	1	2	9	3	1	14	9	2	4	4	k__Bacteria;p__Firmicutes;c__Clostridia;o__Clostridiales;f__Lachnospiraceae
OTU_1754	68	11	79	77	20	71	29	100	68	16	9	68	103	85	6	18	74	62	12	31	77	87	79	74	k__Bacteria;p__Firmicutes;c__Clostridia;o__Clostridiales;f__Ruminococcaceae;g__;s__
OTU_1755	39	40	12	10	14	46	42	34	20	7	10	14	11	21	29	15	15	15	28	27	19	25	41	22	k__Bacteria;p__Firmicutes;c__Clostridia;o__Clostridiales
OTU_1756	0	0	0	1	0	0	0	0	3	0	0	0	0	0	0	0	0	0	0	0	0	0	3	0	k__Bacteria;p__Bacteroidetes;c__Bacteroidia;o__Bacteroidales;f__Rikenellaceae;g__Alistipes;s__
OTU_1757	0	1	0	1	1	1	0	2	0	4	2	0	0	0	0	0	1	2	0	0	0	0	0	0	k__Bacteria;p__Lentisphaerae;c__Lentisphaeria;o__Victivallales;f__Victivallaceae;g__;s__
OTU_1758	5	14	10	13	19	11	5	5	21	10	13	19	11	13	26	12	13	9	8	6	3	11	7	8	k__Bacteria;p__Firmicutes;c__Clostridia;o__Clostridiales;f__Christensenellaceae;g__;s__
OTU_1759	0	0	0	0	0	0	0	0	4	0	0	0	0	0	0	0	0	0	0	0	0	0	0	0	k__Bacteria;p__Firmicutes;c__Bacilli;o__Lactobacillales;f__Lactobacillaceae;g__Lactobacillus;s__Lactobacillus_iners
OTU_1760	3	6	8	3	1	12	17	16	2	1	0	2	3	17	0	1	4	2	3	8	15	5	4	1	k__Bacteria;p__Firmicutes;c__Clostridia;o__Clostridiales;f__Ruminococcaceae
OTU_1761	0	0	1	1	0	0	0	0	0	0	0	0	0	1	0	0	0	0	0	1	0	0	0	0	k__Bacteria;p__Firmicutes;c__Clostridia;o__Clostridiales;f__Lachnospiraceae
OTU_1762	28	27	35	16	20	24	12	8	24	30	17	17	45	86	2	9	11	15	3	66	80	10	11	7	k__Bacteria;p__Firmicutes;c__Clostridia;o__Clostridiales;f__Lachnospiraceae
OTU_1763	34	35	98	165	79	52	59	43	36	30	67	55	127	84	77	44	65	69	58	35	17	11	27	16	k__Bacteria;p__Firmicutes;c__Clostridia;o__Clostridiales;f__Ruminococcaceae
OTU_1764	0	0	1	0	1	1	0	0	0	0	0	0	0	0	0	0	0	1	2	0	0	0	0	0	k__Bacteria;p__Actinobacteria;c__Coriobacteriia;o__Coriobacteriales;f__Atopobiaceae
OTU_1765	0	0	0	0	0	0	0	0	0	4	2	0	1	0	0	0	0	0	0	0	0	0	0	0	k__Bacteria;p__Melainabacteria;c__;o__;f__;g__;s__
OTU_1766	0	0	0	0	0	0	0	0	0	0	0	0	0	0	0	0	0	0	0	0	0	3	0	0	k__Bacteria;p__Tenericutes;c__Mollicutes;o__;f__;g__;s__
OTU_1767	1	0	1	0	0	0	0	1	0	0	0	0	0	0	1	0	0	0	0	0	0	0	0	0	k__Bacteria;p__Firmicutes;c__Bacilli;o__Lactobacillales;f__Lactobacillaceae;g__Lactobacillus;s__Lactobacillus_casei
OTU_1768	0	0	1	0	0	0	0	3	0	0	0	0	0	0	0	0	0	0	0	0	0	0	0	0	k__Bacteria;p__Firmicutes;c__Clostridia;o__Clostridiales;f__Lachnospiraceae;g__unidentified_Lachnospiraceae;s__[Clostridium]_aminophilum
OTU_1769	2	7	4	6	7	7	16	8	8	4	3	3	8	11	10	13	7	9	7	9	10	6	6	3	k__Bacteria;p__Firmicutes;c__Clostridia;o__Clostridiales;f__Ruminococcaceae;g__;s__
OTU_1770	96	136	27	33	61	132	152	150	66	103	106	122	3	3	67	48	27	103	125	83	26	45	69	55	k__Bacteria;p__Tenericutes;c__Mollicutes;o__;f__;g__;s__
OTU_1771	12	11	5	4	3	7	15	4	4	18	9	12	25	15	1	0	1	1	2	1	11	5	3	2	k__Bacteria;p__Bacteroidetes;c__Bacteroidia;o__Bacteroidales;f__Bacteroidaceae;g__Bacteroides
OTU_1772	3	10	2	14	1	2	3	1	10	2	10	2	4	3	8	8	1	2	3	2	3	10	12	17	k__Bacteria;p__Firmicutes;c__Clostridia;o__Clostridiales;f__unidentified_Clostridiales;g__unidentified_Clostridiales;s__bacterium_AD3011
OTU_1773	4	91	4	4	36	13	93	6	9	25	21	7	18	9	26	14	5	8	47	34	2	3	8	6	k__Bacteria;p__Firmicutes;c__Clostridia;o__Clostridiales;f__Ruminococcaceae
OTU_1774	0	0	0	0	0	0	0	0	0	0	0	0	0	0	0	1	0	0	0	0	0	0	0	2	k__Bacteria;p__Firmicutes;c__Clostridia;o__Clostridiales;f__Lachnospiraceae;g__Acetitomaculum;s__
OTU_1775	0	3	1	0	0	0	0	1	0	0	0	0	0	0	4	6	0	0	1	2	0	1	0	1	k__Bacteria;p__Firmicutes;c__Clostridia;o__Clostridiales;f__Ruminococcaceae;g__unidentified_Ruminococcaceae;s__Eubacterium_coprostanoligenes
OTU_1776	9	12	8	12	6	11	4	12	6	7	5	8	11	16	4	3	4	3	3	18	23	3	0	1	k__Bacteria;p__Firmicutes;c__Clostridia;o__Clostridiales;f__Ruminococcaceae
OTU_1777	0	0	1	1	1	0	0	0	0	0	0	0	0	0	1	1	0	0	0	0	0	0	0	1	k__Bacteria;p__Actinobacteria;c__Coriobacteriia;o__Coriobacteriales
OTU_1778	110	30	182	392	194	28	35	54	34	87	165	75	165	57	49	118	6	67	46	172	51	486	388	392	k__Archaea;p__Euryarchaeota;c__Methanobacteria;o__Methanobacteriales;f__Methanobacteriaceae;g__Methanobrevibacter
OTU_1779	0	0	0	0	1	0	0	0	4	0	0	0	0	0	0	0	0	0	0	0	0	0	0	0	k__Bacteria;p__Actinobacteria;c__Acidimicrobiia
OTU_1780	1	0	2	0	0	20	2	6	6	3	1	7	2	1	0	0	2	1	0	12	18	7	5	5	k__Bacteria;p__Firmicutes;c__Clostridia;o__Clostridiales
OTU_1781	0	1	1	0	0	0	0	0	0	0	0	2	1	0	0	0	0	0	0	1	0	0	0	1	k__Bacteria;p__Firmicutes;c__Bacilli;o__Bacillales;f__Bacillaceae;g__Oceanobacillus;s__Oceanobacillus_caeni
OTU_1782	0	0	0	0	0	0	1	0	0	1	1	0	0	0	0	0	0	0	0	0	1	0	2	0	k__Bacteria;p__Bacteroidetes;c__Bacteroidia;o__Bacteroidales;f__Bacteroidaceae;g__Bacteroides
OTU_1783	98	103	121	73	105	42	103	102	14	43	32	22	28	26	128	80	17	15	25	170	154	20	34	13	k__Bacteria;p__Bacteroidetes;c__Bacteroidia;o__Bacteroidales;f__;g__;s__
OTU_1784	0	1	0	2	0	0	0	0	0	2	0	2	0	0	2	0	0	0	2	0	0	1	0	0	k__Bacteria;p__Firmicutes;c__Clostridia;o__Clostridiales;f__Lachnospiraceae;g__Acetitomaculum;s__
OTU_1785	2	2	2	2	0	0	0	1	3	2	3	1	1	0	6	4	0	0	0	3	0	0	1	3	k__Bacteria;p__Melainabacteria;c__;o__;f__;g__;s__
OTU_1786	0	1	0	1	1	2	6	0	3	1	2	2	1	0	2	1	5	0	4	2	2	6	0	1	k__Bacteria;p__Firmicutes;c__Clostridia;o__Clostridiales;f__Ruminococcaceae
OTU_1787	0	0	0	0	0	0	0	0	0	0	0	0	0	0	0	0	0	0	0	0	4	0	0	0	k__Bacteria;p__Firmicutes;c__Clostridia;o__Clostridiales;f__Ruminococcaceae
OTU_1788	0	0	0	0	0	0	1	0	0	0	0	0	0	0	5	0	0	0	0	0	0	0	0	0	k__Bacteria;p__Bacteroidetes;c__Bacteroidia;o__Bacteroidales;f__Prevotellaceae;g__Prevotella;s__Prevotella_nanceiensis
OTU_1789	0	0	0	0	0	0	0	0	0	0	0	0	0	3	0	0	0	0	0	0	0	0	0	0	k__Bacteria;p__Bacteroidetes;c__Bacteroidia;o__Bacteroidales;f__Prevotellaceae;g__unidentified_Prevotellaceae
OTU_1790	0	1	0	0	1	6	7	5	1	5	4	4	0	0	1	0	0	2	6	0	0	0	0	3	k__Bacteria
OTU_1791	0	0	0	0	0	0	0	0	5	1	0	0	0	0	0	0	0	1	0	0	0	0	6	0	k__Bacteria;p__Bacteroidetes;c__Bacteroidia;o__Bacteroidales;f__Muribaculaceae;g__;s__
OTU_1792	9	8	6	12	15	2	0	5	5	4	12	7	1	1	6	3	1	2	3	3	0	8	10	11	k__Bacteria;p__Firmicutes;c__Erysipelotrichia;o__Erysipelotrichales;f__Erysipelotrichaceae
OTU_1793	3	3	5	5	12	5	5	6	16	3	9	6	10	15	4	12	7	6	3	7	6	8	1	13	k__Bacteria;p__Proteobacteria;c__Gammaproteobacteria;o__Pseudomonadales;f__Moraxellaceae;g__Psychrobacter
OTU_1794	0	0	0	0	0	0	0	0	3	0	0	0	0	0	0	0	0	0	0	0	0	0	0	0	k__Bacteria;p__Firmicutes;c__Clostridia;o__Clostridiales;f__Lachnospiraceae
OTU_1795	0	1	0	0	1	0	0	1	1	0	0	0	1	1	0	0	26	30	54	1	1	0	1	0	k__Bacteria;p__Bacteroidetes;c__Bacteroidia;o__Bacteroidales;f__Prevotellaceae
OTU_1796	9	11	11	8	7	12	20	15	9	7	2	5	7	2	0	5	7	11	5	8	3	18	21	11	k__Bacteria
OTU_1797	378	332	166	292	334	210	272	238	40	42	33	41	34	30	180	102	46	59	77	42	34	74	60	73	k__Bacteria;p__Firmicutes;c__Clostridia;o__Clostridiales;f__Ruminococcaceae
OTU_1798	0	0	0	1	0	0	0	0	0	0	0	0	0	0	1	0	0	0	1	0	0	3	2	1	k__Bacteria;p__Chlamydiae;c__unidentified_Chlamydiae;o__Chlamydiales;f__Chlamydiaceae;g__Chlamydia;s__Chlamydophila_pecorum
OTU_1799	0	0	0	0	0	0	0	0	0	0	0	0	1	0	0	0	0	0	0	2	0	0	0	0	k__Bacteria;p__Firmicutes;c__Clostridia;o__Clostridiales;f__unidentified_Clostridiales;g__unidentified_Clostridiales
OTU_1800	15	20	8	11	21	14	33	11	19	31	56	31	11	8	23	9	1	9	17	19	4	11	19	8	k__Bacteria;p__Tenericutes;c__Mollicutes;o__;f__;g__;s__
OTU_1801	8	9	14	13	4	18	3	18	12	7	23	17	13	5	7	9	33	20	16	1	0	4	6	5	k__Bacteria;p__Firmicutes;c__Clostridia;o__Clostridiales;f__unidentified_Clostridiales;g__unidentified_Clostridiales
OTU_1802	0	0	0	0	0	0	0	0	1	0	0	1	0	1	0	1	0	0	0	0	0	2	3	0	k__Bacteria;p__Proteobacteria;c__Gammaproteobacteria;o__Oceanospirillales;f__Halomonadaceae;g__Halomonas
OTU_1803	0	0	0	0	0	1	0	0	0	2	0	1	0	0	0	0	0	0	0	0	0	0	0	0	k__Bacteria;p__Firmicutes;c__Clostridia;o__Clostridiales;f__Lachnospiraceae
OTU_1804	0	0	0	0	0	1	0	4	2	2	0	0	1	1	2	1	0	0	0	4	0	2	3	1	k__Bacteria;p__Firmicutes;c__Clostridia;o__Clostridiales;f__Christensenellaceae;g__;s__
OTU_1805	14	16	56	56	29	109	32	202	80	75	17	96	49	45	11	4	1719	1074	624	19	32	115	110	58	k__Bacteria;p__Bacteroidetes;c__Bacteroidia;o__Bacteroidales;f__Rikenellaceae;g__Alistipes;s__
OTU_1806	0	0	1	3	0	0	0	0	0	1	0	1	2	0	0	0	1	2	0	0	0	0	0	0	k__Bacteria;p__Firmicutes;c__Clostridia;o__Clostridiales;f__unidentified_Clostridiales
OTU_1807	0	0	0	0	0	0	0	0	1	0	0	0	0	0	5	0	0	0	0	0	0	0	1	0	k__Bacteria;p__Proteobacteria;c__Gammaproteobacteria;o__unidentified_Gammaproteobacteria;f__Neisseriaceae
OTU_1808	0	0	0	0	0	0	0	0	0	0	0	0	0	0	0	0	0	0	0	0	0	4	1	2	k__Bacteria;p__Bacteroidetes;c__Bacteroidia;o__Bacteroidales;f__unidentified_Bacteroidales;g__Proteiniphilum;s__
OTU_1809	0	0	0	0	0	0	0	1	0	1	0	0	0	0	0	0	0	0	1	0	0	0	2	1	k__Bacteria;p__Proteobacteria;c__Alphaproteobacteria;o__Rhizobiales;f__Xanthobacteraceae
OTU_1810	64	71	38	42	30	61	44	32	50	31	35	39	12	12	102	64	122	84	72	35	15	68	55	99	k__Bacteria;p__Firmicutes;c__Clostridia;o__Clostridiales;f__Ruminococcaceae
OTU_1811	0	1	2	0	1	0	2	0	1	1	1	0	0	0	0	0	0	0	0	1	0	0	2	0	k__Bacteria;p__Bacteroidetes;c__Bacteroidia;o__Bacteroidales;f__Tannerellaceae;g__Parabacteroides;s__Parabacteroides_distasonis
OTU_1812	0	0	1	1	2	0	0	0	0	0	0	0	0	0	2	1	0	0	0	0	0	0	0	1	k__Bacteria;p__Firmicutes;c__Clostridia;o__Clostridiales
OTU_1813	17	39	3	4	1	7	12	16	2	9	1	5	0	3	0	0	0	1	0	33	26	1	1	0	k__Bacteria;p__Firmicutes;c__Clostridia;o__Clostridiales;f__Christensenellaceae;g__;s__
OTU_1814	0	0	0	0	0	2	1	1	1	2	0	0	1	1	0	0	0	0	0	1	0	0	0	0	k__Bacteria;p__Bacteroidetes;c__Bacteroidia;o__Bacteroidales;f__unidentified_Bacteroidales;g__unidentified_Bacteroidales;s__bacterium_P201
OTU_1815	3	7	3	4	2	12	5	7	1	3	0	2	4	8	1	2	3	2	5	2	4	0	2	1	k__Bacteria;p__Firmicutes;c__Clostridia;o__Clostridiales;f__Ruminococcaceae
OTU_1816	0	1	2	1	0	2	0	0	1	0	1	0	2	2	4	5	0	1	2	1	0	2	4	3	k__Bacteria;p__Firmicutes;c__Clostridia;o__Clostridiales
OTU_1817	3	1	2	3	3	4	5	6	13	9	12	9	3	0	0	1	0	0	1	0	0	0	2	2	k__Bacteria;p__Firmicutes;c__Clostridia;o__Clostridiales;f__Lachnospiraceae
OTU_1818	0	0	0	0	0	0	0	0	0	0	0	0	0	0	0	0	0	0	0	0	0	3	0	1	k__Bacteria;p__Firmicutes;c__Clostridia;o__Clostridiales;f__Ruminococcaceae;g__Fastidiosipila;s__
OTU_1819	0	0	0	0	0	5	0	0	0	0	4	0	0	0	0	0	0	1	0	0	1	0	0	1	k__Bacteria;p__Firmicutes;c__Clostridia;o__Clostridiales;f__Ruminococcaceae;g__Fastidiosipila
OTU_1820	16	24	10	21	19	44	54	57	49	50	51	53	89	60	79	36	12	17	24	7	8	54	70	66	k__Bacteria;p__Tenericutes;c__Mollicutes;o__;f__;g__;s__
OTU_1821	0	0	0	0	0	0	0	2	1	0	0	0	0	0	2	0	0	0	0	0	0	0	0	0	k__Bacteria;p__Bacteroidetes;c__Bacteroidia;o__Bacteroidales;f__Prevotellaceae;g__Alloprevotella
OTU_1822	0	0	0	0	0	0	0	0	0	0	0	0	0	0	0	0	0	0	3	0	0	0	0	0	k__Bacteria;p__Lentisphaerae;c__Lentisphaeria;o__Victivallales;f__Victivallaceae;g__;s__
OTU_1823	0	0	0	0	0	0	0	3	0	0	0	0	0	0	0	0	0	0	0	0	0	0	0	0	k__Bacteria;p__Firmicutes;c__Bacilli;o__Lactobacillales;f__Streptococcaceae;g__Streptococcus
OTU_1824	65	94	107	101	67	56	147	82	153	108	91	115	85	63	156	91	127	102	133	91	41	64	132	74	k__Bacteria;p__Firmicutes;c__Clostridia;o__Clostridiales;f__Christensenellaceae;g__;s__
OTU_1825	113	51	49	25	31	46	75	76	69	71	59	78	94	133	85	113	109	64	98	292	280	285	188	137	k__Bacteria;p__Bacteroidetes;c__Bacteroidia;o__Bacteroidales;f__Rikenellaceae;g__;s__
OTU_1826	0	0	0	1	2	0	0	0	5	1	0	0	0	0	0	0	0	0	0	2	0	0	0	0	k__Bacteria;p__Proteobacteria;c__Deltaproteobacteria;o__Desulfovibrionales;f__Desulfovibrionaceae;g__Desulfovibrio;s__
OTU_1827	5	1	1	2	1	5	7	3	2	5	5	1	0	0	0	0	1	3	3	0	0	1	1	2	k__Bacteria;p__Firmicutes;c__Clostridia;o__Clostridiales;f__Lachnospiraceae
OTU_1828	0	0	1	1	0	1	0	0	0	0	0	0	0	0	0	0	0	0	1	0	0	0	0	0	k__Bacteria;p__Firmicutes;c__Clostridia;o__Clostridiales;f__Ruminococcaceae
OTU_1829	0	0	0	0	0	0	0	0	0	0	0	0	0	0	0	0	0	0	0	0	0	3	1	1	k__Bacteria;p__Firmicutes;c__Clostridia;o__Clostridiales;f__unidentified_Clostridiales;g__Proteiniclasticum
OTU_1830	3	0	0	0	0	1	0	0	0	0	0	0	0	0	1	0	0	0	0	0	0	0	0	0	k__Bacteria
OTU_1831	1	0	1	0	0	0	1	0	0	0	0	0	0	0	0	0	0	0	0	0	1	0	0	0	k__Bacteria
OTU_1832	18	15	6	14	5	27	35	49	22	12	18	10	0	1	14	5	7	20	22	20	5	20	20	9	k__Bacteria;p__Tenericutes;c__Mollicutes;o__;f__;g__;s__
OTU_1833	0	0	0	0	0	0	3	1	0	0	0	0	1	5	0	0	1	0	1	0	0	0	0	0	k__Bacteria;p__Firmicutes;c__Clostridia;o__Clostridiales;f__Lachnospiraceae;g__Roseburia;s__Roseburia_sp_499
OTU_1834	0	1	0	0	0	2	0	0	0	0	0	0	0	0	0	0	0	0	0	1	1	0	0	0	k__Bacteria;p__Firmicutes;c__Clostridia;o__Clostridiales
OTU_1835	0	1	0	2	4	0	0	3	0	0	1	0	0	0	2	1	0	2	2	0	0	0	2	2	k__Bacteria;p__Tenericutes;c__Mollicutes;o__;f__;g__;s__
OTU_1836	4	0	1	0	2	1	2	3	4	0	1	1	1	1	2	0	1	1	2	3	7	5	5	4	k__Bacteria;p__Firmicutes;c__Clostridia;o__Clostridiales;f__Ruminococcaceae
OTU_1837	0	0	0	0	0	1	0	0	0	0	0	0	0	1	0	0	0	0	0	1	0	0	1	0	k__Bacteria
OTU_1838	0	0	1	0	0	0	0	0	1	2	2	4	0	0	0	0	0	4	4	0	0	2	0	1	k__Bacteria;p__Firmicutes;c__Clostridia;o__Clostridiales
OTU_1839	0	2	1	2	0	0	2	1	0	2	4	0	0	0	15	10	2	4	4	5	0	1	5	2	k__Bacteria;p__unidentified_Bacteria;c__unidentified_Bacteria;o__unidentified_Bacteria;f__unidentified_Bacteria;g__Candidatus_Saccharimonas;s__
OTU_1840	51	29	43	22	22	18	30	28	22	64	26	43	81	84	12	16	40	30	53	24	193	77	67	39	k__Bacteria;p__Bacteroidetes;c__Bacteroidia;o__Bacteroidales;f__Bacteroidaceae;g__Bacteroides;s__
OTU_1841	0	0	0	0	0	0	0	0	0	0	0	0	0	0	4	0	0	0	0	0	0	0	0	0	k__Bacteria
OTU_1842	0	0	0	1	0	3	0	0	1	0	0	0	0	0	1	0	0	0	0	0	0	0	0	0	k__Bacteria;p__Proteobacteria;c__Gammaproteobacteria;o__Pseudomonadales;f__Pseudomonadaceae;g__Pseudomonas;s__Pseudomonas_stutzeri
OTU_1843	0	1	1	1	1	1	1	0	0	0	0	0	0	0	4	1	0	1	5	0	0	0	0	1	k__Bacteria;p__Firmicutes;c__Clostridia;o__Clostridiales;f__unidentified_Clostridiales;g__unidentified_Clostridiales;s__Aminicella_lysinilytica
OTU_1844	0	0	0	0	0	0	0	3	0	0	0	0	0	0	0	0	0	0	0	0	0	0	0	0	k__Bacteria;p__Bacteroidetes;c__Bacteroidia;o__Cytophagales;f__Microscillaceae;g__;s__
OTU_1845	26	30	11	8	12	29	24	19	24	21	6	20	6	19	4	1	8	8	3	27	17	0	1	2	k__Bacteria;p__Firmicutes;c__Clostridia;o__Clostridiales;f__Ruminococcaceae
OTU_1846	0	0	0	1	0	1	0	0	0	0	0	1	0	0	0	0	1	1	0	0	0	0	0	2	k__Bacteria;p__Firmicutes;c__Bacilli;o__Bacillales;f__Paenibacillaceae;g__Paenibacillus
OTU_1847	0	1	1	0	0	0	1	0	1	0	0	0	0	0	23	18	0	0	0	0	1	0	3	2	k__Bacteria;p__unidentified_Bacteria;c__unidentified_Bacteria;o__unidentified_Bacteria;f__unidentified_Bacteria;g__Candidatus_Saccharimonas;s__
OTU_1848	0	0	1	5	1	0	0	0	2	0	0	0	1	0	0	0	0	0	0	1	0	0	0	0	k__Bacteria;p__Proteobacteria;c__Alphaproteobacteria;o__Rhodospirillales
OTU_1849	0	0	2	0	1	0	1	0	0	0	0	0	0	0	0	0	0	0	0	0	0	0	0	3	k__Bacteria;p__Firmicutes;c__Clostridia;o__Clostridiales;f__Lachnospiraceae
OTU_1850	37	28	37	36	27	38	34	29	35	24	11	12	21	58	39	69	38	21	38	79	40	49	17	16	k__Bacteria;p__Firmicutes;c__Clostridia;o__Clostridiales;f__Ruminococcaceae
OTU_1851	0	1	0	0	0	3	2	2	1	0	0	1	0	2	2	0	1	0	0	0	0	4	2	6	k__Bacteria;p__Actinobacteria;c__unidentified_Actinobacteria;o__Micrococcales;f__Microbacteriaceae;g__Clavibacter;s__
OTU_1852	0	8	0	0	0	1	0	0	0	1	1	0	0	0	0	2	0	0	0	1	1	0	0	0	k__Bacteria;p__Fusobacteria;c__Fusobacteriia;o__Fusobacteriales;f__Fusobacteriaceae;g__Fusobacterium;s__Fusobacterium_mortiferum
OTU_1853	109	71	10	12	12	13	13	11	33	67	29	50	11	9	22	26	48	42	54	13	18	26	17	27	k__Bacteria;p__Melainabacteria
OTU_1854	0	0	2	0	0	0	0	0	0	1	0	1	0	0	0	0	0	0	0	0	0	0	6	0	k__Bacteria;p__Tenericutes;c__Mollicutes;o__Mycoplasmatales;f__Mycoplasmataceae;g__Mycoplasma;s__Mycoplasma_sualvi
OTU_1855	0	0	0	0	1	1	0	0	0	1	0	0	1	0	1	0	1	1	0	0	0	1	0	0	k__Bacteria;p__Proteobacteria;c__Alphaproteobacteria;o__Rhizobiales;f__Rhizobiaceae;g__Mesorhizobium;s__Mesorhizobium_mediterraneum
OTU_1856	0	0	0	0	0	0	0	0	0	0	0	0	0	0	0	0	0	0	0	2	2	0	0	0	k__Bacteria;p__Firmicutes;c__Negativicutes;o__Selenomonadales;f__Acidaminococcaceae;g__Succiniclasticum;s__
OTU_1857	60	35	147	110	127	26	59	57	33	44	24	30	35	50	26	63	42	22	37	75	97	58	37	24	k__Bacteria;p__Bacteroidetes;c__Bacteroidia;o__Bacteroidales;f__Rikenellaceae;g__;s__
OTU_1858	0	2	2	0	0	0	0	0	0	0	0	0	0	0	0	1	0	0	0	0	0	0	0	0	k__Bacteria;p__Firmicutes;c__Bacilli;o__Bacillales;f__Paenibacillaceae;g__Paenibacillus;s__Paenibacillus_sp_E8
OTU_1859	0	1	0	0	0	0	0	0	2	2	1	0	1	0	1	0	0	0	0	0	0	0	0	0	k__Bacteria
OTU_1860	1	2	2	1	1	1	1	0	1	3	7	3	1	0	7	4	0	1	0	1	0	3	11	4	k__Bacteria;p__Melainabacteria;c__;o__;f__;g__;s__
OTU_1861	0	0	0	0	0	0	2	0	0	0	0	0	0	0	0	0	0	0	0	0	0	1	1	51	k__Bacteria;p__Firmicutes;c__Bacilli;o__Bacillales;f__Bacillaceae;g__Geobacillus;s__Geobacillus_stearothermophilus
OTU_1862	0	0	0	0	0	0	0	0	0	0	0	0	0	0	0	0	2	0	1	0	0	1	0	0	k__Bacteria;p__Firmicutes;c__Clostridia;o__Clostridiales;f__Lachnospiraceae;g__Marvinbryantia;s__
OTU_1863	6	5	6	4	3	0	0	3	0	5	0	3	1	0	0	0	0	0	0	0	0	5	4	3	k__Bacteria;p__Firmicutes;c__Clostridia;o__Clostridiales
OTU_1864	0	0	0	0	0	0	0	0	0	0	0	0	0	0	0	0	0	0	0	0	0	0	3	0	k__Bacteria;p__Firmicutes;c__Clostridia;o__Clostridiales;f__Lachnospiraceae
OTU_1865	0	0	0	0	0	0	0	0	0	0	0	0	0	0	0	0	0	0	0	0	5	0	0	0	k__Bacteria;p__Firmicutes;c__Clostridia;o__Clostridiales
OTU_1866	0	0	0	0	0	0	1	0	0	0	0	1	0	0	1	0	0	0	0	0	0	0	0	3	k__Bacteria;p__Bacteroidetes;c__Bacteroidia;o__Bacteroidales;f__Rikenellaceae;g__;s__
OTU_1867	13	45	130	128	143	116	113	103	533	491	430	510	13	10	150	101	178	171	156	37	15	318	352	247	k__Bacteria;p__Firmicutes;c__Clostridia;o__Clostridiales;f__Ruminococcaceae;g__unidentified_Ruminococcaceae;s__[Clostridium]_papyrosolvens
OTU_1868	0	0	0	0	0	0	3	0	0	0	0	0	0	0	0	0	0	0	0	0	0	0	0	0	k__Bacteria;p__Firmicutes;c__Clostridia;o__Clostridiales;f__Ruminococcaceae
OTU_1869	46	41	58	85	68	39	71	58	6	11	14	7	33	19	25	12	66	85	173	14	11	162	235	104	k__Bacteria;p__Bacteroidetes;c__Bacteroidia;o__Bacteroidales
OTU_1870	1	0	2	0	2	3	1	4	2	4	2	0	0	0	8	5	0	0	0	7	5	31	24	50	k__Bacteria;p__unidentified_Bacteria;c__unidentified_Bacteria;o__unidentified_Bacteria;f__unidentified_Bacteria;g__Candidatus_Saccharimonas;s__
OTU_1871	0	0	0	0	0	0	0	0	3	0	0	0	0	0	0	0	0	0	0	0	0	0	0	0	k__Bacteria;p__Firmicutes;c__Clostridia;o__Clostridiales;f__Lachnospiraceae;g__unidentified_Lachnospiraceae;s__Coprococcus_eutactus
OTU_1872	0	0	0	0	0	0	0	0	0	0	0	0	0	2	0	0	0	1	0	0	0	0	1	5	k__Bacteria;p__Actinobacteria;c__unidentified_Actinobacteria;o__Micrococcales;f__Brevibacteriaceae;g__Brevibacterium
OTU_1873	7	8	2	1	1	1	8	1	2	2	1	0	2	2	1	1	0	0	1	4	0	5	10	3	k__Bacteria;p__Firmicutes;c__Clostridia;o__Clostridiales
OTU_1874	0	0	0	0	1	0	0	0	3	0	0	0	1	1	0	0	0	1	0	0	0	0	2	0	k__Bacteria;p__Firmicutes;c__Clostridia;o__Clostridiales;f__Lachnospiraceae
OTU_1875	1	0	0	0	0	0	0	0	1	0	1	0	0	0	0	0	0	0	0	1	0	0	0	1	k__Bacteria;p__Firmicutes;c__Clostridia;o__Clostridiales;f__unidentified_Clostridiales;g__unidentified_Clostridiales;s__Clostridium_intestinale
OTU_1876	11	12	19	15	13	12	7	2	21	17	36	28	8	7	16	25	53	47	28	8	6	6	9	7	k__Bacteria;p__Firmicutes;c__Clostridia;o__Clostridiales;f__unidentified_Clostridiales;g__unidentified_Clostridiales;s__Clostridium_disporicum
OTU_1877	0	0	0	1	0	0	0	0	2	0	1	0	0	0	0	0	0	1	1	1	0	0	0	0	k__Bacteria
OTU_1878	0	0	0	0	0	0	0	0	3	0	0	0	0	0	0	0	0	0	0	0	0	0	0	0	k__Bacteria;p__unidentified_Bacteria;c__unidentified_Bacteria;o__Campylobacterales;f__Campylobacteraceae;g__Campylobacter
OTU_1879	60	42	20	21	19	15	20	10	38	40	27	42	19	10	22	16	89	115	129	31	22	31	52	62	k__Bacteria;p__Melainabacteria
OTU_1880	4	9	0	0	1	2	6	8	8	15	17	17	2	2	1	2	5	4	5	0	2	7	6	6	k__Bacteria;p__Firmicutes;c__Clostridia;o__Clostridiales;f__Ruminococcaceae
OTU_1881	0	0	0	0	0	0	0	0	0	0	0	0	0	0	0	0	0	0	0	4	0	0	0	0	k__Bacteria;p__Firmicutes;c__Clostridia;o__Clostridiales;f__Ruminococcaceae
OTU_1882	0	0	0	0	0	0	1	0	0	2	2	1	0	0	0	0	0	0	0	1	0	0	1	0	k__Bacteria;p__Firmicutes;c__Clostridia;o__Clostridiales;f__Lachnospiraceae
OTU_1883	0	0	0	0	0	0	0	0	0	0	0	0	0	0	0	0	0	0	0	3	0	0	0	0	k__Bacteria;p__Firmicutes;c__Clostridia;o__Clostridiales;f__Ruminococcaceae
OTU_1884	0	0	2	0	0	0	0	0	1	0	0	0	0	0	0	0	0	0	0	0	0	0	3	0	k__Bacteria;p__Bacteroidetes;c__Bacteroidia;o__Bacteroidales;f__Muribaculaceae;g__;s__
OTU_1885	1	1	0	0	0	1	2	2	0	0	0	2	0	0	0	0	5	3	1	0	0	0	0	0	k__Bacteria;p__Firmicutes;c__Clostridia;o__Clostridiales;f__Lachnospiraceae
OTU_1886	32	2	17	4	0	21	0	14	37	2	1	28	26	31	0	0	27	63	4	0	3	19	13	22	k__Bacteria;p__Bacteroidetes;c__Bacteroidia;o__Bacteroidales;f__Muribaculaceae;g__;s__
OTU_1887	0	0	0	0	0	0	0	0	0	0	0	0	0	0	0	0	0	0	0	3	0	0	0	0	k__Bacteria
OTU_1888	0	0	0	1	2	0	0	0	0	0	0	1	0	0	0	0	0	0	0	0	0	0	0	0	k__Bacteria
OTU_1889	0	0	1	0	0	0	0	0	0	0	0	0	0	0	0	0	0	2	1	0	0	0	1	0	k__Bacteria;p__Firmicutes;c__Clostridia;o__Clostridiales;f__Ruminococcaceae
OTU_1890	0	0	0	3	0	0	0	0	1	1	0	2	0	0	0	0	0	0	0	3	0	0	0	0	k__Bacteria;p__Firmicutes;c__Clostridia;o__Clostridiales;f__Lachnospiraceae
OTU_1891	3	15	28	29	15	7	9	4	22	11	27	24	2	1	4	5	6	11	7	26	12	3	0	2	k__Bacteria;p__Actinobacteria;c__Coriobacteriia;o__Coriobacteriales;f__Eggerthellaceae;g__Parvibacter;s__
OTU_1892	0	6	0	0	1	0	1	1	4	2	3	0	6	10	8	12	15	13	29	12	11	0	1	0	k__Bacteria;p__Verrucomicrobia;c__Verrucomicrobiae;o__Verrucomicrobiales;f__Akkermansiaceae;g__Akkermansia;s__
OTU_1893	0	0	0	0	0	0	0	0	7	13	8	3	11	12	10	4	1	9	7	0	0	0	1	0	k__Bacteria
OTU_1894	0	0	0	0	0	0	0	0	0	0	0	0	0	0	0	0	0	0	0	0	4	0	0	0	k__Bacteria;p__Firmicutes;c__Clostridia;o__Clostridiales;f__unidentified_Clostridiales;g__unidentified_Clostridiales
OTU_1895	0	1	0	0	0	0	1	1	0	0	0	0	1	1	1	1	0	0	0	0	0	0	1	0	k__Bacteria;p__Firmicutes;c__Clostridia;o__Clostridiales
OTU_1896	2	0	0	0	1	0	0	0	0	0	0	0	0	0	0	0	1	0	0	0	0	0	0	0	k__Bacteria;p__Firmicutes;c__Clostridia;o__Clostridiales
OTU_1897	0	7	0	0	0	0	0	0	0	0	0	0	0	0	0	0	0	0	0	0	0	0	0	0	k__Bacteria;p__Bacteroidetes;c__Bacteroidia;o__Bacteroidales;f__Bacteroidaceae;g__Bacteroides
OTU_1898	0	0	0	1	0	0	0	0	0	0	0	0	0	2	0	0	0	0	0	0	0	0	0	1	k__Bacteria;p__Bacteroidetes;c__Bacteroidia;o__Bacteroidales;f__Muribaculaceae;g__unidentified_Muribaculaceae;s__Porphyromonadaceae_bacterium_C941
OTU_1899	1	1	1	0	0	2	0	0	1	0	0	0	0	0	0	0	1	0	0	0	0	1	0	0	k__Bacteria;p__Firmicutes;c__Clostridia;o__Clostridiales;f__Lachnospiraceae;g__Syntrophococcus;s__
OTU_1900	2	0	0	0	0	0	1	0	0	0	2	0	0	0	0	1	0	0	0	0	0	0	0	0	k__Bacteria;p__Lentisphaerae;c__Lentisphaeria;o__Victivallales;f__Victivallaceae;g__;s__
OTU_1901	1	1	2	1	1	4	2	1	4	3	0	2	4	5	0	1	0	1	0	7	10	1	1	1	k__Bacteria;p__Firmicutes;c__Clostridia;o__Clostridiales;f__Ruminococcaceae
OTU_1902	0	3	0	0	0	0	0	0	1	0	0	0	3	2	0	1	1	0	0	0	0	1	0	7	k__Bacteria;p__Actinobacteria;c__unidentified_Actinobacteria;o__Micrococcales;f__Micrococcaceae;g__Kocuria
OTU_1903	1	1	0	0	0	0	0	1	0	1	2	0	0	0	0	0	0	0	0	0	1	3	2	1	k__Bacteria;p__Actinobacteria;c__unidentified_Actinobacteria;o__Corynebacteriales;f__Corynebacteriaceae;g__unidentified_Corynebacteriaceae
OTU_1904	2	5	2	7	6	4	2	7	7	2	5	7	2	4	6	5	1	3	0	7	5	3	13	3	k__Bacteria;p__Firmicutes;c__Clostridia;o__Clostridiales;f__Christensenellaceae;g__;s__
OTU_1905	0	0	2	0	2	0	0	0	0	0	0	0	0	0	2	0	0	0	0	0	0	0	1	0	k__Bacteria;p__Firmicutes;c__Clostridia;o__Clostridiales;f__Lachnospiraceae;g__unidentified_Lachnospiraceae
OTU_1906	0	0	0	1	0	2	0	0	0	0	0	0	0	0	0	0	0	1	0	0	0	0	1	3	k__Bacteria;p__Firmicutes;c__Bacilli;o__Bacillales;f__Thermoactinomycetaceae;g__Thermoactinomyces;s__Thermoactinomyces_vulgaris
OTU_1907	0	0	0	0	0	2	0	0	0	0	0	1	0	0	0	0	0	5	4	0	0	0	0	0	k__Bacteria
OTU_1908	1	0	0	0	0	0	3	0	0	0	0	0	0	1	0	0	0	1	0	0	0	0	0	0	k__Bacteria;p__Bacteroidetes;c__Bacteroidia;o__Bacteroidales;f__unidentified_Bacteroidales;g__unidentified_Bacteroidales;s__bacterium_P201
OTU_1909	0	0	0	0	0	0	0	0	6	0	0	0	0	0	0	0	0	0	0	0	0	0	0	1	k__Bacteria;p__Actinobacteria;c__Thermoleophilia;o__Gaiellales;f__Gaiellaceae;g__Gaiella;s__
OTU_1910	0	0	0	0	3	1	0	0	2	1	1	1	0	0	1	1	3	1	4	0	0	0	0	0	k__Bacteria;p__Spirochaetes;c__Spirochaetia;o__Spirochaetales;f__Spirochaetaceae;g__unidentified_Spirochaetaceae;s__Treponema_porcinum
OTU_1911	0	1	0	0	0	7	7	2	1	4	0	0	2	4	2	10	0	0	0	1	0	0	0	1	k__Bacteria;p__Firmicutes;c__Clostridia;o__Clostridiales
OTU_1912	123	164	152	99	135	184	172	130	117	107	93	136	61	60	377	177	63	52	54	63	37	70	69	78	k__Bacteria;p__Firmicutes;c__Clostridia;o__Clostridiales;f__Ruminococcaceae
OTU_1913	0	0	3	0	0	0	0	0	0	0	0	0	0	1	0	0	0	0	0	0	0	0	0	1	k__Bacteria;p__Firmicutes;c__Clostridia;o__Clostridiales;f__Lachnospiraceae;g__unidentified_Lachnospiraceae;s__Butyrivibrio_fibrisolvens
OTU_1914	0	0	0	0	0	1	0	0	0	0	0	0	0	0	0	0	0	0	0	0	0	0	1	2	k__Bacteria;p__Firmicutes;c__Clostridia;o__Clostridiales;f__Lachnospiraceae
OTU_1915	0	0	1	0	0	0	0	0	0	0	0	0	0	0	0	0	0	0	0	0	4	0	0	0	k__Bacteria;p__Firmicutes;c__Clostridia;o__Clostridiales;f__Lachnospiraceae
OTU_1916	10	22	13	16	23	16	19	20	16	15	9	19	20	10	12	4	8	17	21	12	14	6	12	11	k__Bacteria;p__Firmicutes;c__Clostridia;o__Clostridiales;f__Lachnospiraceae
OTU_1917	11	18	12	11	14	19	14	16	6	16	5	7	6	12	1	2	3	8	2	32	25	7	8	6	k__Bacteria;p__Firmicutes;c__Clostridia;o__Clostridiales;f__Ruminococcaceae
OTU_1918	1	0	0	0	0	2	0	2	0	0	0	0	0	0	0	1	0	0	0	0	0	0	0	0	k__Bacteria;p__Lentisphaerae;c__Lentisphaeria;o__Victivallales;f__;g__;s__
OTU_1919	0	0	0	0	0	1	0	0	0	0	0	0	0	0	0	0	0	0	0	0	0	6	1	4	k__Bacteria;p__Firmicutes;c__Bacilli;o__Lactobacillales;f__Carnobacteriaceae;g__Lacticigenium;s__
OTU_1920	23	56	14	20	34	204	218	147	63	102	125	101	134	138	11	5	27	96	136	46	22	53	75	53	k__Bacteria;p__Tenericutes;c__Mollicutes;o__;f__;g__;s__
OTU_1921	0	2	0	0	0	0	0	1	0	0	0	2	0	0	0	0	0	0	0	0	0	0	0	1	k__Bacteria;p__Firmicutes;c__Clostridia;o__Clostridiales;f__Lachnospiraceae
OTU_1922	0	0	0	0	3	0	0	0	0	0	1	0	0	0	0	0	0	0	0	0	0	0	0	0	k__Bacteria;p__Bacteroidetes;c__Bacteroidia;o__Flavobacteriales;f__Flavobacteriaceae;g__Flavobacterium
OTU_1923	42	35	42	83	61	32	27	21	22	6	20	14	22	16	30	16	28	57	46	15	7	27	30	46	k__Bacteria;p__Tenericutes;c__Mollicutes;o__unidentified_Mollicutes;f__unidentified_Mollicutes;g__unidentified_Mollicutes;s__Acholeplasmatales_bacterium_canine_oral_taxon_316
OTU_1924	0	3	0	0	0	0	0	0	1	0	0	0	0	0	0	0	0	0	0	0	0	0	0	1	k__Bacteria;p__Proteobacteria;c__Alphaproteobacteria;o__Rhizobiales;f__Xanthobacteraceae;g__Afipia
OTU_1925	422	480	384	371	410	516	543	522	442	325	302	310	472	509	345	347	605	385	503	404	370	350	318	255	k__Bacteria;p__Firmicutes;c__Clostridia;o__Clostridiales;f__Ruminococcaceae;g__;s__
OTU_1926	0	0	0	0	0	0	0	1	2	2	0	1	0	0	0	0	1	0	0	0	0	0	1	0	k__Bacteria
OTU_1927	1	0	0	0	1	0	0	0	0	1	0	0	0	0	4	2	0	0	0	0	0	0	0	0	k__Bacteria;p__Melainabacteria
OTU_1928	1	2	0	1	0	1	0	0	0	2	3	0	0	0	0	0	1	1	0	0	0	0	0	1	k__Bacteria;p__Firmicutes;c__Bacilli;o__Bacillales;f__Paenibacillaceae;g__Brevibacillus
OTU_1929	104	150	56	59	99	167	110	172	128	142	167	156	122	75	299	132	9	61	52	175	87	92	124	123	k__Bacteria;p__Tenericutes;c__Mollicutes;o__;f__;g__;s__
OTU_1930	22	16	0	4	0	9	5	12	1	3	4	5	1	2	0	0	5	2	1	6	10	4	7	2	k__Bacteria;p__Firmicutes;c__Clostridia;o__Clostridiales;f__Ruminococcaceae
OTU_1931	0	0	0	0	0	0	0	4	0	0	0	0	0	0	0	0	0	0	0	0	0	0	2	1	k__Bacteria;p__Actinobacteria;c__unidentified_Actinobacteria;o__Propionibacteriales;f__Propionibacteriaceae;g__Tessaracoccus;s__
OTU_1932	0	0	0	0	0	0	0	0	2	0	0	1	0	0	0	0	0	0	0	0	0	0	0	0	k__Bacteria;p__Bacteroidetes;c__Bacteroidia;o__Bacteroidales;f__Marinilabiliaceae;g__Alkaliflexus;s__
OTU_1933	615	643	559	479	444	555	676	524	500	461	418	437	580	586	438	373	412	352	440	647	521	497	499	332	k__Bacteria;p__Firmicutes;c__Clostridia;o__Clostridiales;f__Ruminococcaceae;g__;s__
OTU_1934	12	5	8	6	7	10	7	7	11	4	9	19	5	10	8	12	17	13	9	4	4	16	9	7	k__Bacteria;p__Firmicutes;c__Clostridia;o__Clostridiales;f__Ruminococcaceae;g__;s__
OTU_1935	3	2	0	0	0	0	1	3	4	0	1	1	1	2	2	2	2	1	2	1	1	7	2	7	k__Bacteria;p__Firmicutes;c__Clostridia;o__Clostridiales;f__Ruminococcaceae
OTU_1936	107	126	189	205	229	246	245	202	108	84	92	96	35	39	125	91	57	40	79	103	70	171	216	226	k__Bacteria;p__Firmicutes;c__Clostridia;o__Clostridiales;f__Ruminococcaceae
OTU_1937	0	0	0	1	1	0	0	0	4	0	0	0	1	0	0	0	0	0	0	0	0	0	1	0	k__Bacteria;p__Oxyphotobacteria;c__unidentified_Oxyphotobacteria;o__Synechococcales
OTU_1938	0	0	0	1	3	0	0	0	0	0	0	0	0	1	0	0	1	0	1	0	0	0	1	0	k__Bacteria;p__Lentisphaerae;c__Lentisphaeria;o__Victivallales;f__;g__;s__
OTU_1939	14	8	1	6	4	11	7	26	0	1	0	2	1	1	4	3	7	10	11	18	6	2	6	5	k__Bacteria;p__Firmicutes;c__Clostridia;o__Clostridiales;f__Ruminococcaceae
OTU_1940	0	0	0	1	0	0	0	0	0	2	0	0	0	0	0	0	0	0	0	0	0	0	1	2	k__Bacteria;p__Firmicutes;c__Clostridia;o__Clostridiales;f__Lachnospiraceae
OTU_1941	30	12	37	51	44	11	16	16	27	40	25	28	20	23	31	11	11	11	12	13	12	61	60	40	k__Bacteria;p__Bacteroidetes;c__Bacteroidia;o__Bacteroidales;f__Rikenellaceae;g__;s__
OTU_1942	0	2	0	0	0	3	2	2	0	0	0	0	1	6	0	0	0	0	0	2	1	0	4	0	k__Bacteria;p__Firmicutes;c__Clostridia;o__Clostridiales;f__Ruminococcaceae;g__unidentified_Ruminococcaceae
OTU_1943	1	1	1	1	2	1	0	0	0	0	0	2	0	0	0	0	0	3	1	0	0	0	0	0	k__Bacteria;p__Firmicutes;c__Clostridia;o__Clostridiales;f__Lachnospiraceae
OTU_1944	42	16	15	29	21	3	0	1	4	6	4	3	4	7	4	2	12	22	11	7	0	0	2	3	k__Bacteria;p__Firmicutes;c__Clostridia;o__Clostridiales;f__Ruminococcaceae
OTU_1945	70	47	37	41	47	9	32	23	41	47	40	42	14	19	5	18	10	9	3	22	30	71	46	37	k__Bacteria;p__Bacteroidetes;c__Bacteroidia;o__Bacteroidales;f__Rikenellaceae;g__;s__
OTU_1946	85	95	164	101	132	102	135	150	166	203	189	174	28	23	570	461	62	59	66	33	16	182	149	187	k__Bacteria;p__Bacteroidetes;c__Bacteroidia;o__Bacteroidales;f__Muribaculaceae;g__;s__
OTU_1947	137	181	174	194	198	110	88	112	123	136	160	149	122	71	120	80	156	267	273	26	18	176	282	394	k__Bacteria;p__Firmicutes;c__Clostridia;o__Clostridiales;f__Ruminococcaceae;g__unidentified_Ruminococcaceae
OTU_1948	5	8	22	26	18	4	1	5	3	3	6	9	7	4	6	3	4	10	6	6	5	30	33	30	k__Bacteria;p__Firmicutes;c__Erysipelotrichia;o__Erysipelotrichales;f__Erysipelotrichaceae;g__;s__
OTU_1949	0	0	0	0	0	0	0	0	0	1	0	0	0	0	0	0	0	0	0	0	0	0	2	0	k__Bacteria;p__unidentified_Bacteria;c__unidentified_Bacteria;o__Campylobacterales;f__Helicobacteraceae;g__Helicobacter
OTU_1950	10	7	4	1	9	11	4	6	7	10	1	12	3	4	0	1	0	0	0	13	7	2	8	2	k__Bacteria;p__Firmicutes;c__Clostridia;o__Clostridiales;f__Lachnospiraceae
OTU_1951	0	0	1	0	1	6	2	4	2	5	6	0	8	8	3	5	0	3	0	2	1	2	6	4	k__Bacteria;p__Firmicutes;c__Clostridia;o__Clostridiales;f__Ruminococcaceae
OTU_1952	3	0	0	0	0	0	1	2	0	0	0	0	0	0	0	0	0	0	0	0	0	0	0	0	k__Bacteria;p__Firmicutes
OTU_1953	0	0	0	0	0	0	0	0	3	0	0	0	0	0	0	0	0	0	0	0	0	0	0	0	k__Bacteria;p__Gemmatimonadetes;c__unidentified_Gemmatimonadetes;o__Gemmatimonadales;f__Gemmatimonadaceae
OTU_1954	8	6	4	5	4	2	5	0	6	6	4	3	13	11	10	7	3	6	8	15	10	17	17	23	k__Bacteria;p__Firmicutes;c__Clostridia;o__Clostridiales;f__Ruminococcaceae
OTU_1955	0	0	0	0	0	0	0	0	0	0	0	0	0	0	0	0	0	0	0	3	0	0	0	0	k__Bacteria;p__Firmicutes;c__Clostridia;o__Clostridiales;f__Lachnospiraceae
OTU_1956	1	0	0	1	0	2	0	0	0	0	0	0	1	0	0	0	0	2	0	0	0	4	0	1	k__Bacteria;p__Actinobacteria;c__unidentified_Actinobacteria;o__Micrococcales;f__Microbacteriaceae;g__Leucobacter
OTU_1957	0	7	1	5	1	0	2	1	3	1	0	2	2	1	4	2	3	1	3	0	0	2	0	10	k__Bacteria;p__Firmicutes;c__Clostridia;o__Clostridiales;f__Lachnospiraceae
OTU_1958	1	0	0	0	0	2	0	0	0	0	0	2	1	1	1	0	0	1	0	0	0	0	2	0	k__Bacteria;p__Actinobacteria;c__Coriobacteriia;o__Coriobacteriales;f__Eggerthellaceae;g__Enterorhabdus;s__
OTU_1959	0	0	0	0	0	0	0	0	0	0	0	0	0	0	0	0	0	0	0	0	0	1	0	3	k__Bacteria;p__Actinobacteria;c__unidentified_Actinobacteria;o__Micrococcales;f__Micrococcaceae
OTU_1960	0	0	0	0	0	0	0	0	0	0	0	0	0	0	0	0	0	0	0	0	3	0	0	0	k__Bacteria;p__Firmicutes;c__Clostridia;o__Clostridiales;f__Ruminococcaceae
OTU_1961	20	16	110	107	94	11	10	7	17	15	22	11	12	17	48	38	22	35	31	84	44	62	68	76	k__Bacteria;p__Firmicutes;c__Clostridia;o__Clostridiales;f__Christensenellaceae;g__;s__
OTU_1962	3	0	1	0	0	0	2	0	0	0	0	1	5	2	0	0	0	0	0	2	3	0	1	0	k__Bacteria;p__Firmicutes;c__Clostridia;o__Clostridiales
OTU_1963	18	21	21	15	18	21	23	23	8	4	7	7	7	6	0	2	3	4	1	12	7	2	4	1	k__Bacteria;p__Firmicutes;c__Clostridia;o__Clostridiales;f__Ruminococcaceae;g__unidentified_Ruminococcaceae
OTU_1964	0	0	0	0	0	0	0	0	3	0	0	0	0	0	0	0	0	0	0	0	0	0	0	0	k__Bacteria;p__Firmicutes
OTU_1965	0	2	0	0	0	0	0	0	0	0	0	0	0	0	0	0	1	0	0	0	0	0	0	0	k__Bacteria;p__Firmicutes;c__Clostridia;o__Clostridiales;f__unidentified_Clostridiales;g__unidentified_Clostridiales
OTU_1966	12	20	15	7	12	10	7	19	26	42	11	20	32	27	10	9	14	6	8	22	9	9	18	13	k__Bacteria
OTU_1967	0	0	0	0	0	0	0	0	0	3	1	0	0	0	1	0	0	0	0	0	0	0	0	1	k__Bacteria;p__Proteobacteria;c__Gammaproteobacteria;o__Aeromonadales;f__Succinivibrionaceae;g__;s__
OTU_1968	5	2	1	1	0	0	2	2	1	1	0	0	0	1	0	0	3	1	0	8	7	0	1	0	k__Bacteria;p__Firmicutes;c__Clostridia;o__Clostridiales;f__Ruminococcaceae
OTU_1969	1	0	0	0	1	0	2	0	0	1	1	0	1	0	3	0	0	0	0	0	0	0	2	0	k__Bacteria;p__Bacteroidetes;c__Bacteroidia;o__Bacteroidales;f__Bacteroidaceae;g__Bacteroides
OTU_1970	1	0	0	0	0	1	0	0	0	0	0	0	1	1	1	0	1	0	2	0	0	0	0	0	k__Bacteria;p__Bacteroidetes;c__Bacteroidia;o__Bacteroidales;f__Bacteroidaceae;g__Bacteroides;s__Bacteroides_gallinaceum
OTU_1971	191	265	439	690	449	247	185	216	341	308	512	605	773	470	707	388	227	219	257	84	46	68	91	88	k__Bacteria;p__Firmicutes;c__Clostridia;o__Clostridiales;f__Ruminococcaceae
OTU_1972	12	1	4	8	1	10	5	2	3	1	1	10	4	3	2	3	3	5	0	1	1	2	3	2	k__Bacteria;p__Firmicutes;c__Clostridia;o__Clostridiales;f__unidentified_Clostridiales;g__unidentified_Clostridiales
OTU_1973	0	3	0	0	0	0	0	0	0	0	0	0	0	0	0	0	0	0	0	0	0	0	0	0	k__Bacteria;p__Proteobacteria;c__Gammaproteobacteria;o__Aeromonadales;f__Succinivibrionaceae;g__Anaerobiospirillum;s__Anaerobiospirillum_succiniciproducens
OTU_1974	16	12	17	19	2	16	1	23	16	1	2	11	11	11	2	1	10	10	1	1	5	23	32	13	k__Bacteria;p__Firmicutes;c__Clostridia;o__Clostridiales;f__Christensenellaceae
OTU_1975	63	52	74	49	80	32	49	58	59	94	73	84	20	35	19	35	32	22	23	44	42	52	39	31	k__Bacteria;p__Bacteroidetes;c__Bacteroidia;o__Bacteroidales;f__Rikenellaceae;g__;s__
OTU_1976	0	0	0	0	0	0	0	0	0	0	0	0	0	0	0	0	0	0	0	0	0	0	0	3	k__Bacteria;p__Actinobacteria;c__Coriobacteriia;o__Coriobacteriales;f__;g__;s__
OTU_1977	9	2	14	15	4	6	0	4	11	3	0	7	10	12	4	2	2	8	1	1	2	18	24	35	k__Bacteria;p__Firmicutes;c__Clostridia;o__Clostridiales;f__Ruminococcaceae;g__Saccharofermentans
OTU_1978	0	0	1	1	2	0	0	0	0	0	0	0	0	0	0	0	0	0	0	0	0	0	0	0	k__Bacteria;p__Tenericutes;c__Mollicutes;o__;f__;g__;s__
OTU_1979	10	11	10	16	13	7	21	23	3	7	5	2	4	4	1	1	10	8	7	1	2	0	5	7	k__Bacteria;p__Firmicutes;c__Clostridia;o__Clostridiales
OTU_1980	0	0	0	0	0	0	0	0	0	0	0	0	0	0	0	0	0	0	0	0	0	0	3	0	k__Bacteria;p__Proteobacteria;c__Gammaproteobacteria;o__unidentified_Gammaproteobacteria;f__Rhodocyclaceae
OTU_1981	3	2	1	0	1	1	0	0	0	2	1	0	0	0	1	0	0	0	2	0	0	2	0	0	k__Bacteria;p__Firmicutes;c__Clostridia;o__Clostridiales;f__Ruminococcaceae
OTU_1982	3	9	4	9	4	8	12	8	3	4	4	5	2	6	5	2	2	1	3	15	6	4	5	3	k__Bacteria;p__Firmicutes;c__Clostridia;o__Clostridiales;f__Lachnospiraceae;g__Blautia
OTU_1983	0	2	0	0	0	0	0	0	0	0	1	0	0	0	0	0	0	0	0	0	0	0	0	0	k__Bacteria;p__Firmicutes;c__Clostridia;o__Clostridiales;f__Ruminococcaceae
OTU_1984	0	0	0	0	0	0	0	0	0	0	0	0	0	0	0	0	1	0	0	1	0	0	0	0	k__Bacteria;p__Firmicutes;c__Clostridia;o__Clostridiales;f__unidentified_Clostridiales
OTU_1985	0	0	0	0	0	0	0	0	0	0	0	0	0	0	2	0	0	1	0	0	0	0	0	0	k__Bacteria;p__Actinobacteria;c__unidentified_Actinobacteria;o__Corynebacteriales;f__Mycobacteriaceae;g__Mycobacterium
OTU_1986	0	0	0	0	0	0	0	0	0	0	0	0	0	0	3	0	0	0	0	0	0	0	0	0	k__Bacteria;p__Proteobacteria;c__Gammaproteobacteria;o__unidentified_Gammaproteobacteria
OTU_1987	35	26	46	26	30	26	25	13	1	4	1	3	1	1	1	1	25	21	29	34	55	9	10	6	k__Bacteria;p__Firmicutes;c__Clostridia;o__Clostridiales;f__Ruminococcaceae
OTU_1988	1	0	3	5	0	0	0	0	4	0	0	0	0	0	1	0	0	0	0	0	0	0	0	3	k__Bacteria;p__Firmicutes;c__Clostridia;o__Clostridiales;f__Ruminococcaceae;g__unidentified_Ruminococcaceae
OTU_1989	2	0	0	0	0	0	0	0	0	0	0	0	0	0	0	0	0	0	0	0	0	0	0	0	k__Bacteria;p__Proteobacteria;c__Alphaproteobacteria;o__Rhodospirillales
OTU_1990	3	2	4	6	7	0	5	7	2	9	4	5	3	7	3	4	6	1	7	2	0	1	2	1	k__Bacteria;p__Firmicutes;c__Clostridia;o__Clostridiales;f__Lachnospiraceae;g__unidentified_Lachnospiraceae
OTU_1991	0	0	0	2	0	0	0	1	1	0	2	0	0	0	1	1	0	0	0	0	0	0	0	0	k__Bacteria;p__Tenericutes;c__Mollicutes;o__;f__;g__;s__
OTU_1992	116	105	27	18	26	70	101	109	389	619	331	432	6	6	145	141	64	40	51	32	27	196	144	182	k__Bacteria;p__Bacteroidetes;c__Bacteroidia;o__Bacteroidales;f__Muribaculaceae;g__;s__
OTU_1993	32	40	4	3	3	28	43	33	61	46	51	44	48	43	48	28	41	27	28	19	21	32	26	31	k__Bacteria;p__Firmicutes;c__Clostridia;o__Clostridiales;f__Ruminococcaceae;g__;s__
[truncated: 587 more rows]

## Sheet: C
Aligned counts at each level between different samples
Sample_Name	Kingdom	Phylum	Class	Order	Family	Genus	Species
CN1	72453	71763	70949	65000	58061	17977	2634
CN2	74303	73597	72938	66923	60903	19435	2788
CN3	72974	72333	71885	67894	62788	19890	4081
CN4	73307	72590	72056	67169	62489	22971	4381
CN5	74141	73296	72770	67329	62215	20121	4488
CN6	73247	72625	72301	65309	60815	18936	2878
CN7	72358	71441	71010	64958	59808	14771	2512
CN8	73213	72274	71932	65889	60542	16588	2696
LC1	70271	69593	68984	62899	58856	20164	4731
LC2	73835	72877	71966	65481	59867	20761	4147
LC3	74008	73262	72558	64208	60089	26551	6405
LC4	73603	72812	72073	64592	59755	21928	4711
LC5	73684	72404	71848	64118	58044	17430	2444
LC6	72226	71181	70711	64686	58936	16922	2113
LC7	73510	72840	72091	65178	61277	21745	3603
LC8	57247	56752	56284	52444	49204	16682	2969
HC1	72686	71981	71182	68720	61457	22917	4126
HC2	74076	73359	72364	66818	60662	25570	4763
HC3	73879	73066	72010	66404	59735	22242	4323
HC4	65916	65485	65089	61332	55856	16400	1446
HC5	55632	55340	55026	53135	48205	17002	900
HC6	72520	71803	71115	65905	60076	20649	2513
HC7	73402	72686	72028	66464	60898	21060	2807
HC8	74254	73686	73020	66943	62094	27033	3528
