# Supplementary material for: Effects of Fermented Herbal Tea Residues on the Intestinal Microbiota Characteristics of Holstein Heifers Under Heat Stress
Source: Front Microbiol. 2020 May 26;11:1014. doi: 10.3389/fmicb.2020.01014 (PMC7264259; doi:10.3389/fmicb.2020.01014)
Supplement: TABLE S1 — Nutritional composition of HTRs; pH and nutrient composition of HTRs before and after fermentation; ingredients of the concentrate formula; ingredients and nutrient compositions of the total mixed rations in the three treatments. [file Data_Sheet_2.zip › Table S3.xlsx]

## Sheet: A
The aligned counts that annotated at Phylum level
Taxonomy	LC1	LC2	LC3	LC4	LC5	LC6	LC7	LC8	HC1	HC2	HC3	HC4	HC5	HC6	HC7	HC8	CN1	CN2	CN3	CN4	CN5	CN6	CN7	CN8	Tax_detail
Firmicutes	48210	42558	49969	48132	46261	46364	48391	37740	50866	49480	47972	44351	31333	44541	47718	47395	45331	51569	47776	50826	49751	53444	51811	49283	k__Bacteria;p__Firmicutes;
Bacteroidetes	10300	19186	10502	12840	15684	16221	10527	10048	14705	12550	14850	13491	18376	14726	12459	10280	17086	12764	16513	11473	13844	8736	11693	13721	k__Bacteria;p__Bacteroidetes;
Tenericutes	5822	5940	7996	7104	7331	5614	6880	3789	2332	5433	5472	3194	1403	5030	5387	5934	5756	5828	3882	4888	5354	6692	5772	5740	k__Bacteria;p__Tenericutes;
unidentified_Bacteria	1313	903	1259	1296	522	415	2915	2605	1171	2415	1460	514	483	3706	3290	5368	1163	842	1754	2604	1158	1755	493	1350	k__Bacteria;p__unidentified_Bacteria;
Verrucomicrobia	778	586	365	451	711	1005	266	509	850	893	781	1571	2386	784	615	562	606	370	177	94	66	267	167	288	k__Bacteria;p__Verrucomicrobia;
Proteobacteria	929	577	596	483	515	474	2036	252	422	497	418	370	329	465	600	1393	391	946	422	431	479	750	453	477	k__Bacteria;p__Proteobacteria;
Spirochaetes	972	1603	1126	1203	303	230	469	388	357	557	763	639	341	211	314	159	406	429	890	914	1735	300	493	784	k__Bacteria;p__Spirochaetes;
Euryarchaeota	179	381	400	262	421	283	440	844	61	220	158	618	197	1570	1517	1440	208	120	397	733	413	124	133	191	k__Archaea;p__Euryarchaeota;
Melainabacteria	416	606	372	475	207	163	535	338	672	773	788	264	225	383	332	420	525	377	167	168	165	160	176	121	k__Bacteria;p__Melainabacteria;
Actinobacteria	266	179	394	290	204	163	299	187	469	433	293	179	88	269	307	605	165	191	257	369	226	201	124	125	k__Bacteria;p__Actinobacteria;
Planctomycetes	200	305	254	245	212	202	46	27	65	75	74	257	142	62	95	80	60	74	38	49	50	86	71	91	k__Bacteria;p__Planctomycetes;
Oxyphotobacteria	177	9	5	1	5	3	10	2	0	0	5	4	0	1	2	4	0	12	5	6	6	4	3	8	k__Bacteria;p__Oxyphotobacteria;
Kiritimatiellaeota	18	24	10	17	17	37	6	9	4	21	19	11	12	34	25	37	28	27	45	18	37	97	39	60	k__Bacteria;p__Kiritimatiellaeota;
Fibrobacteres	0	4	4	2	4	4	0	1	0	1	1	3	2	4	5	3	15	24	0	0	0	0	0	0	k__Bacteria;p__Fibrobacteres;
Chloroflexi	4	1	2	2	2	1	0	5	0	1	0	2	2	5	2	5	5	0	7	10	6	0	0	16	k__Bacteria;p__Chloroflexi;
Elusimicrobia	1	7	3	8	4	1	0	1	4	7	7	16	9	2	5	0	15	10	1	1	1	3	10	12	k__Bacteria;p__Elusimicrobia;
Fusobacteria	5	1	1	0	1	0	15	3	1	1	0	1	10	6	1	0	0	11	2	3	1	1	2	2	k__Bacteria;p__Fusobacteria;
Lentisphaerae	0	4	4	0	0	1	0	4	2	2	4	0	0	0	1	0	3	3	0	2	4	4	1	4	k__Bacteria;p__Lentisphaerae;
Acidobacteria	0	2	0	0	0	0	4	0	0	0	0	0	0	0	4	0	0	0	0	0	0	0	0	0	k__Bacteria;p__Acidobacteria;
Chlamydiae	0	0	0	0	0	0	1	0	0	0	1	0	0	3	2	1	0	0	0	1	0	0	0	0	k__Bacteria;p__Chlamydiae;
Deferribacteres	0	1	0	1	0	0	0	0	0	0	0	0	0	1	3	0	0	0	0	0	0	0	0	1	k__Bacteria;p__Deferribacteres;
Gemmatimonadetes	3	0	0	0	0	0	0	0	0	0	0	0	0	0	0	0	0	0	0	0	0	0	0	0	k__Bacteria;p__Gemmatimonadetes;
Nitrospirae	0	0	0	0	0	0	0	0	0	0	0	0	2	0	1	0	0	0	0	0	0	0	0	0	k__Bacteria;p__Nitrospirae;
Synergistetes	0	0	0	0	0	0	0	0	0	0	0	0	0	0	1	0	0	0	0	0	0	1	0	0	k__Bacteria;p__Synergistetes;
Others	678	958	746	791	1280	1045	670	495	705	717	813	431	292	717	716	568	690	706	641	717	845	622	917	939	Others

## Sheet: B
The aligned percentages that annotated at Phylum level
Taxonomy	LC1	LC2	LC3	LC4	LC5	LC6	LC7	LC8	HC1	HC2	HC3	HC4	HC5	HC6	HC7	HC8	CN1	CN2	CN3	CN4	CN5	CN6	CN7	CN8	Tax_detail
Firmicutes	0.686188	0.57591	0.675097	0.654156	0.62784	0.641987	0.658578	0.658794	0.700011	0.667691	0.649446	0.672581	0.562949	0.614197	0.650219	0.638302	0.625629	0.694169	0.654497	0.692605	0.670909	0.7294	0.715613	0.672455	k__Bacteria;p__Firmicutes;
Bacteroidetes	0.146409	0.259922	0.142077	0.174198	0.213007	0.224691	0.143191	0.175349	0.202473	0.169471	0.201107	0.204756	0.330511	0.202761	0.169597	0.138374	0.235728	0.171754	0.226219	0.156672	0.186727	0.119176	0.161867	0.187895	k__Bacteria;p__Bacteroidetes;
Tenericutes	0.0830637	0.0805292	0.108085	0.0965631	0.0996009	0.0775453	0.0935792	0.0662209	0.0318342	0.073393	0.074148	0.0487309	0.0250036	0.0693306	0.0732672	0.0799001	0.0793968	0.078462	0.0534584	0.0669039	0.0722785	0.0914761	0.0794687	0.0783182	k__Bacteria;p__Tenericutes;
unidentified_Bacteria	0.0186943	0.0120974	0.0168608	0.0176158	0.00702833	0.00573411	0.0397074	0.0457471	0.0161058	0.0326431	0.0197728	0.00792709	0.00882586	0.0511936	0.0448663	0.0723684	0.0160879	0.0111806	0.0240689	0.0355371	0.0156565	0.0238891	0.0069744	0.0183887	k__Bacteria;p__unidentified_Bacteria;
Verrucomicrobia	0.0111267	0.00801697	0.00497915	0.00611159	0.00963474	0.0138949	0.00361303	0.00886181	0.0116659	0.0120434	0.0106054	0.0238172	0.042907	0.0108031	0.00837647	0.00758556	0.00834052	0.00492522	0.00244464	0.00131219	0.000898763	0.0037029	0.00226488	0.00391861	k__Bacteria;p__Verrucomicrobia;
Proteobacteria	0.013104	0.00776531	0.00792709	0.00636324	0.0068306	0.00652502	0.0275741	0.00427811	0.00577006	0.0067587	0.00562626	0.00566221	0.00573411	0.00623742	0.00830457	0.0187482	0.00542853	0.0127265	0.00578804	0.00600374	0.00645312	0.0104077	0.00636324	0.00665085	k__Bacteria;p__Proteobacteria;
Spirochaetes	0.013841	0.0217321	0.0152251	0.0162856	0.00408039	0.00314567	0.00641717	0.00672275	0.00492522	0.00747771	0.0102998	0.00968867	0.00612957	0.00292997	0.00424216	0.00219298	0.00559031	0.00577006	0.0122232	0.0125108	0.0233858	0.00415229	0.00677668	0.0107672	k__Bacteria;p__Spirochaetes;
Euryarchaeota	0.00255249	0.0051589	0.00539258	0.00359505	0.00568018	0.00388266	0.00598576	0.0147397	0.000826862	0.00300187	0.00210311	0.00934714	0.00357708	0.0217141	0.0206536	0.0194313	0.00292997	0.0015998	0.00546448	0.0100122	0.00553638	0.00168968	0.00185145	0.00262439	k__Archaea;p__Euryarchaeota;
Melainabacteria	0.00580601	0.00817875	0.00497915	0.006543	0.00287604	0.00221096	0.00727998	0.00600374	0.00916739	0.0103717	0.0106593	0.00384671	0.00409836	0.00521283	0.00449382	0.00553638	0.00722606	0.00512295	0.00226488	0.00228286	0.00219298	0.00219298	0.00240869	0.00168968	k__Bacteria;p__Melainabacteria;
Actinobacteria	0.003631	0.00237274	0.00546448	0.00406241	0.00278617	0.00226488	0.00406241	0.00354113	0.00648907	0.00594981	0.00381076	0.00273224	0.00161777	0.00386468	0.00422419	0.0082147	0.00222893	0.00262439	0.0035591	0.00505105	0.0030558	0.00264236	0.00185145	0.00183348	k__Bacteria;p__Actinobacteria;
Planctomycetes	0.00289402	0.00415229	0.00343328	0.0033434	0.00289402	0.00282212	0.000629134	0.000503307	0.000934714	0.00100661	0.00100661	0.00388266	0.00251654	0.000880788	0.00129422	0.00111447	0.000826862	0.00098864	0.000575209	0.00068306	0.00068306	0.00115042	0.000970664	0.00120434	k__Bacteria;p__Planctomycetes;
Oxyphotobacteria	0.00251654	0.000125827	5.39258e-05	0	7.19011e-05	3.59505e-05	0.000125827	5.39258e-05	0	0	5.39258e-05	5.39258e-05	0	1.79753e-05	5.39258e-05	7.19011e-05	0	0.000143802	7.19011e-05	7.19011e-05	8.98763e-05	5.39258e-05	3.59505e-05	8.98763e-05	k__Bacteria;p__Oxyphotobacteria;
Kiritimatiellaeota	0.000197728	0.000395456	8.98763e-05	0.000233678	0.000251654	0.000521283	8.98763e-05	0.000179753	5.39258e-05	0.00034153	0.000251654	0.000215703	0.000197728	0.000503307	0.000323555	0.000449382	0.000449382	0.000395456	0.000557233	0.000233678	0.000521283	0.00136612	0.000557233	0.000916739	k__Bacteria;p__Kiritimatiellaeota;
Fibrobacteres	0	5.39258e-05	5.39258e-05	1.79753e-05	5.39258e-05	5.39258e-05	0	1.79753e-05	0	0	0	7.19011e-05	1.79753e-05	5.39258e-05	5.39258e-05	5.39258e-05	0.000215703	0.00030558	0	0	0	0	0	0	k__Bacteria;p__Fibrobacteres;
Chloroflexi	5.39258e-05	1.79753e-05	5.39258e-05	0	3.59505e-05	1.79753e-05	0	0.000125827	0	0	0	1.79753e-05	5.39258e-05	8.98763e-05	3.59505e-05	8.98763e-05	0.000107852	0	8.98763e-05	0.000161777	8.98763e-05	0	0	0.000233678	k__Bacteria;p__Chloroflexi;
Elusimicrobia	1.79753e-05	8.98763e-05	3.59505e-05	0.000107852	5.39258e-05	3.59505e-05	0	1.79753e-05	5.39258e-05	0.000107852	8.98763e-05	0.000233678	0.000161777	3.59505e-05	5.39258e-05	0	0.000197728	0.000161777	1.79753e-05	0	3.59505e-05	3.59505e-05	0.000179753	0.000161777	k__Bacteria;p__Elusimicrobia;
Fusobacteria	5.39258e-05	3.59505e-05	1.79753e-05	0	0	0	0.000197728	1.79753e-05	0	1.79753e-05	0	0	0.000179753	7.19011e-05	0	0	0	0.000143802	0	3.59505e-05	1.79753e-05	0	1.79753e-05	0	k__Bacteria;p__Fusobacteria;
Lentisphaerae	0	5.39258e-05	5.39258e-05	0	0	1.79753e-05	0	8.98763e-05	5.39258e-05	1.79753e-05	3.59505e-05	0	0	0	1.79753e-05	0	3.59505e-05	7.19011e-05	0	0	5.39258e-05	3.59505e-05	0	5.39258e-05	k__Bacteria;p__Lentisphaerae;
Acidobacteria	0	3.59505e-05	0	0	0	0	3.59505e-05	0	0	0	0	0	0	0	5.39258e-05	0	0	0	0	0	0	0	0	0	k__Bacteria;p__Acidobacteria;
Nitrospirae	0	0	0	0	0	0	0	0	0	0	0	0	5.39258e-05	0	0	0	0	0	0	0	0	0	0	0	k__Bacteria;p__Nitrospirae;
Gemmatimonadetes	3.59505e-05	0	0	0	0	0	0	0	0	0	0	0	0	0	0	0	0	0	0	0	0	0	0	0	k__Bacteria;p__Gemmatimonadetes;
Synergistetes	0	0	0	0	0	0	0	0	0	0	0	0	0	0	0	0	0	0	0	0	0	3.59505e-05	0	0	k__Bacteria;p__Synergistetes;
Deferribacteres	0	3.59505e-05	0	1.79753e-05	0	0	0	0	0	0	0	0	0	1.79753e-05	3.59505e-05	0	0	0	0	0	0	0	0	0	k__Bacteria;p__Deferribacteres;
Chlamydiae	0	0	0	0	0	0	0	0	0	0	1.79753e-05	0	0	3.59505e-05	1.79753e-05	0	0	0	0	3.59505e-05	0	0	0	0	k__Bacteria;p__Chlamydiae;
Others	0.0098145	0.0133197	0.0101201	0.0107852	0.0172742	0.0146139	0.00893371	0.00873598	0.00963474	0.00970664	0.0109649	0.00643515	0.00546448	0.0100482	0.0098145	0.00756759	0.00958082	0.00945499	0.00870003	0.0098864	0.0114143	0.00859218	0.0127984	0.0127984	Others

## Sheet: C
The aligned counts that annotated at Class level
Taxonomy	LC1	LC2	LC3	LC4	LC5	LC6	LC7	LC8	HC1	HC2	HC3	HC4	HC5	HC6	HC7	HC8	CN1	CN2	CN3	CN4	CN5	CN6	CN7	CN8	Tax_detail
Clostridia	44145	39418	44660	43222	41959	42301	44234	34787	47351	45028	43984	42295	30068	41024	44635	43351	42439	48445	44112	46432	45933	50585	49586	46881	k__Bacteria;p__Firmicutes;c__Clostridia;
Bacteroidia	10300	19186	10502	12840	15684	16221	10527	10048	14705	12550	14850	13491	18376	14726	12459	10280	17086	12764	16513	11473	13844	8736	11693	13721	k__Bacteria;p__Bacteroidetes;c__Bacteroidia;
Mollicutes	5822	5940	7996	7104	7331	5614	6880	3789	2332	5433	5472	3194	1403	5030	5387	5934	5756	5828	3882	4888	5354	6692	5772	5740	k__Bacteria;p__Tenericutes;c__Mollicutes;
unidentified_Bacteria	1313	903	1259	1296	522	415	2915	2605	1171	2415	1460	514	483	3706	3290	5368	1163	842	1754	2604	1158	1755	493	1350	k__Bacteria;p__unidentified_Bacteria;c__unidentified_Bacteria;
Erysipelotrichia	3694	2799	4843	4574	3823	3412	3775	2714	3222	4077	3584	1776	863	2724	2591	2697	2429	2665	3216	3926	3324	2516	1868	2050	k__Bacteria;p__Firmicutes;c__Erysipelotrichia;
Verrucomicrobiae	778	586	365	451	711	1005	266	509	850	893	781	1571	2386	784	615	562	606	370	177	94	66	267	167	288	k__Bacteria;p__Verrucomicrobia;c__Verrucomicrobiae;
Spirochaetia	972	1603	1126	1203	303	230	469	388	357	557	763	639	341	211	314	159	406	429	890	914	1735	300	493	784	k__Bacteria;p__Spirochaetes;c__Spirochaetia;
Gammaproteobacteria	729	292	414	322	309	344	1432	210	360	368	294	303	272	300	433	1099	218	673	213	296	339	552	287	355	k__Bacteria;p__Proteobacteria;c__Gammaproteobacteria;
Methanobacteria	128	216	336	201	367	213	414	830	45	203	141	472	141	1428	1383	1325	155	70	397	732	411	106	89	123	k__Archaea;p__Euryarchaeota;c__Methanobacteria;
Bacilli	206	120	195	114	197	351	199	116	134	154	136	83	78	564	250	1112	128	133	138	123	108	164	89	127	k__Bacteria;p__Firmicutes;c__Bacilli;
Alphaproteobacteria	133	159	101	88	88	57	561	30	48	96	90	57	54	66	64	242	110	238	141	80	91	171	130	83	k__Bacteria;p__Proteobacteria;c__Alphaproteobacteria;
Coriobacteriia	202	160	320	263	188	145	260	163	111	233	181	141	72	186	229	384	127	146	210	289	188	119	78	72	k__Bacteria;p__Actinobacteria;c__Coriobacteriia;
unidentified_Actinobacteria	49	19	73	27	16	18	34	24	358	200	112	38	16	83	77	220	38	44	46	80	37	82	44	53	k__Bacteria;p__Actinobacteria;c__unidentified_Actinobacteria;
Planctomycetacia	196	305	254	245	212	202	46	27	65	75	74	257	142	62	95	80	60	74	38	49	50	86	70	86	k__Bacteria;p__Planctomycetes;c__Planctomycetacia;
Negativicutes	16	32	19	29	50	64	7	5	41	30	34	69	237	11	9	30	108	75	90	29	71	38	48	38	k__Bacteria;p__Firmicutes;c__Negativicutes;
unidentified_Oxyphotobacteria	177	9	5	1	5	3	10	2	0	0	5	4	0	1	2	4	0	12	5	6	6	4	3	8	k__Bacteria;p__Oxyphotobacteria;c__unidentified_Oxyphotobacteria;
Methanomicrobia	51	165	64	61	54	70	26	14	16	17	17	146	56	142	134	115	53	50	0	1	2	18	44	68	k__Archaea;p__Euryarchaeota;c__Methanomicrobia;
Kiritimatiellae	18	24	10	17	17	37	6	9	4	21	19	11	12	34	25	37	28	27	45	18	37	97	39	60	k__Bacteria;p__Kiritimatiellaeota;c__Kiritimatiellae;
Fibrobacteria	0	4	4	2	4	4	0	1	0	1	1	3	2	4	5	3	15	24	0	0	0	0	0	0	k__Bacteria;p__Fibrobacteres;c__Fibrobacteria;
Deltaproteobacteria	22	10	0	1	0	2	5	0	5	2	0	6	1	6	10	9	1	2	6	4	3	3	1	4	k__Bacteria;p__Proteobacteria;c__Deltaproteobacteria;
unidentified_Elusimicrobia	1	7	3	8	4	1	0	1	4	7	7	16	9	2	5	0	15	10	1	1	1	3	10	12	k__Bacteria;p__Elusimicrobia;c__unidentified_Elusimicrobia;
Anaerolineae	2	1	2	2	2	1	0	5	0	1	0	2	2	5	2	5	5	0	7	10	6	0	0	16	k__Bacteria;p__Chloroflexi;c__Anaerolineae;
Fusobacteriia	5	1	1	0	1	0	15	3	1	1	0	1	10	6	1	0	0	11	2	3	1	1	2	2	k__Bacteria;p__Fusobacteria;c__Fusobacteriia;
Acidimicrobiia	9	0	1	0	0	0	2	0	0	0	0	0	0	0	1	0	0	1	1	0	1	0	2	0	k__Bacteria;p__Actinobacteria;c__Acidimicrobiia;
unidentified_Melainabacteria	1	0	1	1	1	0	0	0	0	0	0	0	0	6	4	2	0	2	1	1	0	1	0	1	k__Bacteria;p__Melainabacteria;c__unidentified_Melainabacteria;
Thermoleophilia	6	0	0	0	0	0	3	0	0	0	0	0	0	0	0	1	0	0	0	0	0	0	0	0	k__Bacteria;p__Actinobacteria;c__Thermoleophilia;
Phycisphaerae	4	0	0	0	0	0	0	0	0	0	0	0	0	0	0	0	0	0	0	0	0	0	1	5	k__Bacteria;p__Planctomycetes;c__Phycisphaerae;
Lentisphaeria	0	4	4	0	0	1	0	4	2	2	4	0	0	0	1	0	3	1	0	2	4	3	1	4	k__Bacteria;p__Lentisphaerae;c__Lentisphaeria;
unidentified_Deferribacteres	0	1	0	1	0	0	0	0	0	0	0	0	0	1	3	0	0	0	0	0	0	0	0	1	k__Bacteria;p__Deferribacteres;c__unidentified_Deferribacteres;
unidentified_Chlamydiae	0	0	0	0	0	0	1	0	0	0	1	0	0	3	2	1	0	0	0	1	0	0	0	0	k__Bacteria;p__Chlamydiae;c__unidentified_Chlamydiae;
unidentified_Gemmatimonadetes	3	0	0	0	0	0	0	0	0	0	0	0	0	0	0	0	0	0	0	0	0	0	0	0	k__Bacteria;p__Gemmatimonadetes;c__unidentified_Gemmatimonadetes;
Oligosphaeria	0	0	0	0	0	0	0	0	0	0	0	0	0	0	0	0	0	2	0	0	0	1	0	0	k__Bacteria;p__Lentisphaerae;c__Oligosphaeria;
Chloroflexia	2	0	0	0	0	0	0	0	0	0	0	0	0	0	0	0	0	0	0	0	0	0	0	0	k__Bacteria;p__Chloroflexi;c__Chloroflexia;
Acidobacteriia	0	0	0	0	0	0	2	0	0	0	0	0	0	0	0	0	0	0	0	0	0	0	0	0	k__Bacteria;p__Acidobacteria;c__Acidobacteriia;
Holophagae	0	2	0	0	0	0	2	0	0	0	0	0	0	0	0	0	0	0	0	0	0	0	0	0	k__Bacteria;p__Acidobacteria;c__Holophagae;
Nitrospira	0	0	0	0	0	0	0	0	0	0	0	0	2	0	1	0	0	0	0	0	0	0	0	0	k__Bacteria;p__Nitrospirae;c__Nitrospira;
Synergistia	0	0	0	0	0	0	0	0	0	0	0	0	0	0	1	0	0	0	0	0	0	1	0	0	k__Bacteria;p__Synergistetes;c__Synergistia;
Others	1287	1869	1450	1530	1836	1515	1419	963	1504	1712	1869	827	606	1405	1374	1234	1504	1365	1089	1251	1371	946	1348	1281	Others

## Sheet: D
The aligned percentages that annotated at Class level
Taxonomy	LC1	LC2	LC3	LC4	LC5	LC6	LC7	LC8	HC1	HC2	HC3	HC4	HC5	HC6	HC7	HC8	CN1	CN2	CN3	CN4	CN5	CN6	CN7	CN8	Tax_detail
Clostridia	0.628236	0.533344	0.603394	0.587414	0.569403	0.585724	0.601722	0.607474	0.651657	0.607816	0.595359	0.641286	0.540121	0.5657	0.608193	0.583837	0.5854	0.651945	0.604472	0.632837	0.619536	0.690394	0.684714	0.639866	k__Bacteria;p__Firmicutes;c__Clostridia;
Bacteroidia	0.146409	0.259922	0.142077	0.174198	0.213007	0.224691	0.143191	0.175349	0.202473	0.169471	0.201107	0.204756	0.330511	0.202761	0.169597	0.138374	0.235728	0.171754	0.226219	0.156672	0.186727	0.119176	0.161867	0.187895	k__Bacteria;p__Bacteroidetes;c__Bacteroidia;
Mollicutes	0.0830637	0.0805292	0.108085	0.0965631	0.0996009	0.0775453	0.0935792	0.0662209	0.0318342	0.073393	0.074148	0.0487309	0.0250036	0.0693306	0.0732672	0.0799001	0.0793968	0.078462	0.0534584	0.0669039	0.0722785	0.0914761	0.0794687	0.0783182	k__Bacteria;p__Tenericutes;c__Mollicutes;
unidentified_Bacteria	0.0186943	0.0120974	0.0168608	0.0176158	0.00702833	0.00573411	0.0397074	0.0457471	0.0161058	0.0326431	0.0197728	0.00792709	0.00882586	0.0511936	0.0448663	0.0723684	0.0160879	0.0111806	0.0240689	0.0355371	0.0156565	0.0238891	0.0069744	0.0183887	k__Bacteria;p__unidentified_Bacteria;c__unidentified_Bacteria;
Erysipelotrichia	0.0525058	0.0378919	0.065394	0.0621225	0.0519485	0.0471491	0.0514812	0.0473289	0.044309	0.0549324	0.0485512	0.0270348	0.0156924	0.0375324	0.0352675	0.0361662	0.0337216	0.0359685	0.0439316	0.0535303	0.0447764	0.0343328	0.0259203	0.0278796	k__Bacteria;p__Firmicutes;c__Erysipelotrichia;
Verrucomicrobiae	0.0111267	0.00801697	0.00497915	0.00611159	0.00963474	0.0138949	0.00361303	0.00886181	0.0116659	0.0120434	0.0106054	0.0238172	0.042907	0.0108031	0.00837647	0.00758556	0.00834052	0.00492522	0.00244464	0.00131219	0.000898763	0.0037029	0.00226488	0.00391861	k__Bacteria;p__Verrucomicrobia;c__Verrucomicrobiae;
Spirochaetia	0.013841	0.0217321	0.0152251	0.0162856	0.00408039	0.00314567	0.00641717	0.00672275	0.00492522	0.00747771	0.0102998	0.00968867	0.00612957	0.00292997	0.00424216	0.00219298	0.00559031	0.00577006	0.0122232	0.0125108	0.0233858	0.00415229	0.00677668	0.0107672	k__Bacteria;p__Spirochaetes;c__Spirochaetia;
Methanobacteria	0.00183348	0.00292997	0.00452977	0.00275022	0.00496117	0.00291199	0.00564423	0.014506	0.000593184	0.00275022	0.00186943	0.00713618	0.00258844	0.0197548	0.0188381	0.0178674	0.00219298	0.000934714	0.00546448	0.00999425	0.00551841	0.00143802	0.00122232	0.00168968	k__Archaea;p__Euryarchaeota;c__Methanobacteria;
Gammaproteobacteria	0.0103717	0.00402646	0.00557233	0.00435001	0.00409836	0.00481737	0.0193594	0.00361303	0.00499712	0.00503307	0.00397253	0.00451179	0.00478142	0.00400848	0.00603969	0.0147936	0.00298389	0.00900561	0.00300187	0.00404443	0.00460167	0.00754961	0.00406241	0.0047994	k__Bacteria;p__Proteobacteria;c__Gammaproteobacteria;
Bacilli	0.00314567	0.00163575	0.00258844	0.00165372	0.00273224	0.00492522	0.00278617	0.0018874	0.00176158	0.00206716	0.00192335	0.00125827	0.00143802	0.00778329	0.00345125	0.0150273	0.0018874	0.00183348	0.00186943	0.00158182	0.00150992	0.00226488	0.00122232	0.0017436	k__Bacteria;p__Firmicutes;c__Bacilli;
Alphaproteobacteria	0.00177955	0.00208513	0.00127624	0.00106054	0.00113244	0.000701035	0.00760354	0.000467357	0.000611159	0.00129422	0.00120434	0.000970664	0.000898763	0.000898763	0.000880788	0.00328947	0.00158182	0.00323555	0.0018155	0.00116839	0.00116839	0.00251654	0.00179753	0.00134814	k__Bacteria;p__Proteobacteria;c__Alphaproteobacteria;
Coriobacteriia	0.00278617	0.00213906	0.00443989	0.00364898	0.00255249	0.0019593	0.00350518	0.00310972	0.00154587	0.00325352	0.00233678	0.00213906	0.00129422	0.00273224	0.00316365	0.00517688	0.0017436	0.0019593	0.00298389	0.00400848	0.00258844	0.0015998	0.00115042	0.000970664	k__Bacteria;p__Actinobacteria;c__Coriobacteriia;
unidentified_Actinobacteria	0.00064711	0.000233678	0.00102459	0.000413431	0.000233678	0.00030558	0.000503307	0.000431406	0.0049432	0.00269629	0.00147397	0.000593184	0.000323555	0.00113244	0.00104257	0.00301984	0.000485332	0.000665085	0.000557233	0.00104257	0.000467357	0.00104257	0.00068306	0.000862813	k__Bacteria;p__Actinobacteria;c__unidentified_Actinobacteria;
Negativicutes	0.000251654	0.000431406	0.000233678	0.000377481	0.00064711	0.000898763	0.000143802	8.98763e-05	0.000611159	0.000359505	0.000431406	0.00102459	0.00426014	0.000143802	0.000107852	0.000449382	0.00149195	0.00100661	0.00122232	0.000359505	0.000934714	0.000557233	0.00068306	0.000503307	k__Bacteria;p__Firmicutes;c__Negativicutes;
Planctomycetacia	0.00284009	0.00415229	0.00343328	0.0033434	0.00289402	0.00282212	0.000629134	0.000503307	0.000934714	0.00100661	0.00100661	0.00388266	0.00251654	0.000880788	0.00129422	0.00111447	0.000826862	0.00098864	0.000575209	0.00068306	0.00068306	0.00115042	0.000952689	0.00115042	k__Bacteria;p__Planctomycetes;c__Planctomycetacia;
unidentified_Oxyphotobacteria	0.00251654	0.000125827	5.39258e-05	0	7.19011e-05	3.59505e-05	0.000125827	5.39258e-05	0	0	5.39258e-05	5.39258e-05	0	1.79753e-05	5.39258e-05	7.19011e-05	0	0.000143802	7.19011e-05	7.19011e-05	8.98763e-05	5.39258e-05	3.59505e-05	8.98763e-05	k__Bacteria;p__Oxyphotobacteria;c__unidentified_Oxyphotobacteria;
Methanomicrobia	0.000719011	0.00222893	0.000862813	0.000844838	0.000719011	0.000970664	0.00034153	0.000233678	0.000233678	0.000251654	0.000233678	0.00221096	0.00098864	0.0019593	0.0018155	0.00156385	0.000736986	0.000665085	0	1.79753e-05	1.79753e-05	0.000251654	0.000629134	0.000934714	k__Archaea;p__Euryarchaeota;c__Methanomicrobia;
Kiritimatiellae	0.000197728	0.000395456	8.98763e-05	0.000233678	0.000251654	0.000521283	8.98763e-05	0.000179753	5.39258e-05	0.00034153	0.000251654	0.000215703	0.000197728	0.000503307	0.000323555	0.000449382	0.000449382	0.000395456	0.000557233	0.000233678	0.000521283	0.00136612	0.000557233	0.000916739	k__Bacteria;p__Kiritimatiellaeota;c__Kiritimatiellae;
Deltaproteobacteria	0.000323555	0.000107852	0	0	0	3.59505e-05	0.000107852	0	5.39258e-05	1.79753e-05	0	8.98763e-05	1.79753e-05	5.39258e-05	0.000125827	0.000107852	1.79753e-05	1.79753e-05	0.000125827	8.98763e-05	5.39258e-05	1.79753e-05	0	3.59505e-05	k__Bacteria;p__Proteobacteria;c__Deltaproteobacteria;
Fibrobacteria	0	5.39258e-05	5.39258e-05	1.79753e-05	5.39258e-05	5.39258e-05	0	1.79753e-05	0	0	0	7.19011e-05	1.79753e-05	5.39258e-05	5.39258e-05	5.39258e-05	0.000215703	0.00030558	0	0	0	0	0	0	k__Bacteria;p__Fibrobacteres;c__Fibrobacteria;
Anaerolineae	1.79753e-05	1.79753e-05	5.39258e-05	0	3.59505e-05	1.79753e-05	0	0.000125827	0	0	0	1.79753e-05	5.39258e-05	8.98763e-05	3.59505e-05	8.98763e-05	0.000107852	0	8.98763e-05	0.000161777	8.98763e-05	0	0	0.000233678	k__Bacteria;p__Chloroflexi;c__Anaerolineae;
unidentified_Elusimicrobia	1.79753e-05	8.98763e-05	3.59505e-05	0.000107852	5.39258e-05	3.59505e-05	0	1.79753e-05	5.39258e-05	0.000107852	8.98763e-05	0.000233678	0.000161777	3.59505e-05	5.39258e-05	0	0.000197728	0.000161777	1.79753e-05	0	3.59505e-05	3.59505e-05	0.000179753	0.000161777	k__Bacteria;p__Elusimicrobia;c__unidentified_Elusimicrobia;
Fusobacteriia	5.39258e-05	3.59505e-05	1.79753e-05	0	0	0	0.000197728	1.79753e-05	0	1.79753e-05	0	0	0.000179753	7.19011e-05	0	0	0	0.000143802	0	3.59505e-05	1.79753e-05	0	1.79753e-05	0	k__Bacteria;p__Fusobacteria;c__Fusobacteriia;
Acidimicrobiia	0.000125827	0	0	0	0	0	1.79753e-05	0	0	0	0	0	0	0	1.79753e-05	0	0	0	1.79753e-05	0	0	0	1.79753e-05	0	k__Bacteria;p__Actinobacteria;c__Acidimicrobiia;
unidentified_Melainabacteria	0	0	3.59505e-05	1.79753e-05	5.39258e-05	0	0	0	0	0	0	0	0	8.98763e-05	5.39258e-05	3.59505e-05	0	1.79753e-05	1.79753e-05	0	0	1.79753e-05	0	0	k__Bacteria;p__Melainabacteria;c__unidentified_Melainabacteria;
Lentisphaeria	0	5.39258e-05	5.39258e-05	0	0	1.79753e-05	0	8.98763e-05	5.39258e-05	1.79753e-05	3.59505e-05	0	0	0	1.79753e-05	0	3.59505e-05	3.59505e-05	0	0	5.39258e-05	1.79753e-05	0	5.39258e-05	k__Bacteria;p__Lentisphaerae;c__Lentisphaeria;
Thermoleophilia	7.19011e-05	0	0	0	0	0	3.59505e-05	0	0	0	0	0	0	0	0	1.79753e-05	0	0	0	0	0	0	0	0	k__Bacteria;p__Actinobacteria;c__Thermoleophilia;
Nitrospira	0	0	0	0	0	0	0	0	0	0	0	0	5.39258e-05	0	0	0	0	0	0	0	0	0	0	0	k__Bacteria;p__Nitrospirae;c__Nitrospira;
Phycisphaerae	5.39258e-05	0	0	0	0	0	0	0	0	0	0	0	0	0	0	0	0	0	0	0	0	0	1.79753e-05	5.39258e-05	k__Bacteria;p__Planctomycetes;c__Phycisphaerae;
unidentified_Gemmatimonadetes	3.59505e-05	0	0	0	0	0	0	0	0	0	0	0	0	0	0	0	0	0	0	0	0	0	0	0	k__Bacteria;p__Gemmatimonadetes;c__unidentified_Gemmatimonadetes;
unidentified_Chlamydiae	0	0	0	0	0	0	0	0	0	0	1.79753e-05	0	0	3.59505e-05	1.79753e-05	0	0	0	0	3.59505e-05	0	0	0	0	k__Bacteria;p__Chlamydiae;c__unidentified_Chlamydiae;
Synergistia	0	0	0	0	0	0	0	0	0	0	0	0	0	0	0	0	0	0	0	0	0	3.59505e-05	0	0	k__Bacteria;p__Synergistetes;c__Synergistia;
Chloroflexia	3.59505e-05	0	0	0	0	0	0	0	0	0	0	0	0	0	0	0	0	0	0	0	0	0	0	0	k__Bacteria;p__Chloroflexi;c__Chloroflexia;
unidentified_Deferribacteres	0	3.59505e-05	0	1.79753e-05	0	0	0	0	0	0	0	0	0	1.79753e-05	3.59505e-05	0	0	0	0	0	0	0	0	0	k__Bacteria;p__Deferribacteres;c__unidentified_Deferribacteres;
Oligosphaeria	0	0	0	0	0	0	0	0	0	0	0	0	0	0	0	0	0	3.59505e-05	0	0	0	1.79753e-05	0	0	k__Bacteria;p__Lentisphaerae;c__Oligosphaeria;
Holophagae	0	3.59505e-05	0	0	0	0	1.79753e-05	0	0	0	0	0	0	0	0	0	0	0	0	0	0	0	0	0	k__Bacteria;p__Acidobacteria;c__Holophagae;
Acidobacteriia	0	0	0	0	0	0	1.79753e-05	0	0	0	0	0	0	0	0	0	0	0	0	0	0	0	0	0	k__Bacteria;p__Acidobacteria;c__Acidobacteriia;
Others	0.0182988	0.0256507	0.019629	0.0208513	0.0248059	0.021085	0.0191616	0.0169507	0.0205817	0.0230083	0.0252552	0.012349	0.0110368	0.0194852	0.0187662	0.0164474	0.0207794	0.0184426	0.0147936	0.0171664	0.0183887	0.0129422	0.0187842	0.017418	Others

## Sheet: E
The aligned counts that annotated at Order level
Taxonomy	LC1	LC2	LC3	LC4	LC5	LC6	LC7	LC8	HC1	HC2	HC3	HC4	HC5	HC6	HC7	HC8	CN1	CN2	CN3	CN4	CN5	CN6	CN7	CN8	Tax_detail
Clostridiales	44125	39393	44635	43197	41920	42281	44214	34759	47269	44953	43914	42275	30055	40988	44608	43327	42411	48410	44091	46407	45906	50524	49536	46808	k__Bacteria;p__Firmicutes;c__Clostridia;o__Clostridiales;
Bacteroidales	10193	18963	10393	12715	15519	16055	10496	10033	14674	12530	14821	13185	18051	14636	12379	10220	16946	12654	16440	11422	13785	8632	11518	13496	k__Bacteria;p__Bacteroidetes;c__Bacteroidia;o__Bacteroidales;
unidentified_Bacteria	1309	899	1257	1296	519	409	2911	2605	1170	2412	1457	513	483	3695	3282	5360	1161	839	1752	2604	1158	1754	488	1348	k__Bacteria;p__unidentified_Bacteria;c__unidentified_Bacteria;o__unidentified_Bacteria;
Erysipelotrichales	3694	2799	4843	4574	3823	3412	3775	2714	3222	4077	3584	1776	863	2724	2591	2697	2429	2665	3216	3926	3324	2516	1868	2050	k__Bacteria;p__Firmicutes;c__Erysipelotrichia;o__Erysipelotrichales;
Verrucomicrobiales	774	586	365	451	711	1005	266	509	850	893	781	1571	2386	784	615	562	606	370	177	94	66	267	167	282	k__Bacteria;p__Verrucomicrobia;c__Verrucomicrobiae;o__Verrucomicrobiales;
Spirochaetales	972	1603	1126	1203	303	230	469	388	357	557	763	639	341	211	314	159	406	429	890	914	1735	300	493	784	k__Bacteria;p__Spirochaetes;c__Spirochaetia;o__Spirochaetales;
Methanobacteriales	128	216	336	201	367	213	414	830	45	203	141	472	141	1428	1383	1325	155	70	397	732	411	106	89	123	k__Archaea;p__Euryarchaeota;c__Methanobacteria;o__Methanobacteriales;
Xanthomonadales	139	129	242	162	102	114	1018	78	174	188	151	105	88	62	178	663	30	498	27	101	193	328	79	76	k__Bacteria;p__Proteobacteria;c__Gammaproteobacteria;o__Xanthomonadales;
Lactobacillales	90	34	56	21	58	136	76	25	42	59	43	11	15	412	120	802	34	41	57	53	31	64	32	50	k__Bacteria;p__Firmicutes;c__Bacilli;o__Lactobacillales;
Pseudomonadales	451	122	143	125	142	163	147	114	126	121	101	156	148	193	162	334	158	119	140	149	110	164	125	133	k__Bacteria;p__Proteobacteria;c__Gammaproteobacteria;o__Pseudomonadales;
Coriobacteriales	200	160	320	262	188	145	260	162	111	233	180	140	72	185	229	379	126	145	209	289	186	119	77	72	k__Bacteria;p__Actinobacteria;c__Coriobacteriia;o__Coriobacteriales;
Sphingomonadales	17	15	24	5	5	3	347	1	4	20	2	3	2	1	6	56	4	58	56	10	7	35	54	5	k__Bacteria;p__Proteobacteria;c__Alphaproteobacteria;o__Sphingomonadales;
Bifidobacteriales	20	7	21	13	2	1	2	5	341	176	102	30	9	18	18	37	7	15	25	32	16	60	31	26	k__Bacteria;p__Actinobacteria;c__unidentified_Actinobacteria;o__Bifidobacteriales;
Bacillales	116	86	139	92	139	215	123	91	92	95	93	72	63	151	130	309	93	92	81	70	77	99	57	77	k__Bacteria;p__Firmicutes;c__Bacilli;o__Bacillales;
Selenomonadales	16	32	19	29	50	64	7	5	41	30	34	69	237	11	9	30	108	75	90	29	71	38	48	38	k__Bacteria;p__Firmicutes;c__Negativicutes;o__Selenomonadales;
Rhizobiales	39	45	45	46	21	11	185	9	21	39	53	13	6	30	31	141	23	113	35	33	47	92	34	23	k__Bacteria;p__Proteobacteria;c__Alphaproteobacteria;o__Rhizobiales;
unidentified_Oxyphotobacteria	173	9	5	1	4	3	10	2	0	0	5	4	0	1	1	4	0	12	5	5	5	4	3	8	k__Bacteria;p__Oxyphotobacteria;c__unidentified_Oxyphotobacteria;o__unidentified_Oxyphotobacteria;
Methanomicrobiales	51	165	64	61	54	70	26	14	16	17	17	146	56	142	134	115	53	50	0	1	2	18	44	68	k__Archaea;p__Euryarchaeota;c__Methanomicrobia;o__Methanomicrobiales;
unidentified_Gammaproteobacteria	28	20	16	6	7	4	148	3	7	9	5	29	15	12	26	66	9	37	23	6	6	31	34	7	k__Bacteria;p__Proteobacteria;c__Gammaproteobacteria;o__unidentified_Gammaproteobacteria;
Vibrionales	36	5	4	5	6	1	31	8	3	1	4	0	1	1	2	7	3	5	1	28	0	3	2	111	k__Bacteria;p__Proteobacteria;c__Gammaproteobacteria;o__Vibrionales;
Micrococcales	12	2	20	5	4	10	10	4	3	6	2	2	1	21	20	102	2	10	1	4	0	13	2	6	k__Bacteria;p__Actinobacteria;c__unidentified_Actinobacteria;o__Micrococcales;
unidentified_Mollicutes	25	7	20	15	28	19	32	16	29	60	47	15	7	28	31	48	46	37	50	98	65	35	28	23	k__Bacteria;p__Tenericutes;c__Mollicutes;o__unidentified_Mollicutes;
Mycoplasmatales	32	8	6	3	2	1	17	7	13	2	3	16	7	2	9	8	6	9	10	15	6	3	3	74	k__Bacteria;p__Tenericutes;c__Mollicutes;o__Mycoplasmatales;
Rhodospirillales	47	71	26	35	39	18	15	7	17	17	24	27	23	15	9	23	56	49	37	20	26	12	13	5	k__Bacteria;p__Proteobacteria;c__Alphaproteobacteria;o__Rhodospirillales;
Enterobacteriales	67	8	6	11	1	6	33	3	33	17	12	11	13	24	52	22	8	7	10	7	3	7	16	11	k__Bacteria;p__Proteobacteria;c__Gammaproteobacteria;o__Enterobacteriales;
Aeromonadales	6	5	3	12	49	55	5	1	17	32	21	2	4	3	5	6	10	7	7	2	26	19	28	12	k__Bacteria;p__Proteobacteria;c__Gammaproteobacteria;o__Aeromonadales;
Actinomycetales	3	3	12	3	8	5	7	9	2	6	4	4	2	14	16	42	11	15	18	27	15	7	4	4	k__Bacteria;p__Actinobacteria;c__unidentified_Actinobacteria;o__Actinomycetales;
Pasteurellales	0	1	0	0	0	0	40	0	0	0	0	0	2	0	1	0	0	0	5	1	0	0	2	1	k__Bacteria;p__Proteobacteria;c__Gammaproteobacteria;o__Pasteurellales;
Corynebacteriales	6	5	20	6	2	2	9	6	12	12	3	2	4	30	20	37	18	4	2	17	6	2	7	11	k__Bacteria;p__Actinobacteria;c__unidentified_Actinobacteria;o__Corynebacteriales;
unidentified_Alphaproteobacteria	16	20	4	1	9	9	5	11	2	10	5	9	7	12	10	18	25	16	11	10	10	29	24	34	k__Bacteria;p__Proteobacteria;c__Alphaproteobacteria;o__unidentified_Alphaproteobacteria;
Anaeroplasmatales	5	17	14	15	12	6	8	6	12	15	12	6	4	7	6	5	15	14	2	18	10	8	24	22	k__Bacteria;p__Tenericutes;c__Mollicutes;o__Anaeroplasmatales;
Fibrobacterales	0	4	4	2	4	4	0	1	0	1	1	3	2	4	5	3	15	24	0	0	0	0	0	0	k__Bacteria;p__Fibrobacteres;c__Fibrobacteria;o__Fibrobacterales;
Desulfovibrionales	20	5	0	1	0	2	2	0	5	2	0	6	1	5	2	9	1	2	4	2	3	2	1	3	k__Bacteria;p__Proteobacteria;c__Deltaproteobacteria;o__Desulfovibrionales;
Elusimicrobiales	1	7	3	8	4	1	0	1	4	7	7	16	9	2	5	0	15	10	1	1	1	3	10	12	k__Bacteria;p__Elusimicrobia;c__unidentified_Elusimicrobia;o__Elusimicrobiales;
Fusobacteriales	5	1	1	0	1	0	15	3	1	1	0	1	10	6	1	0	0	11	2	3	1	1	2	2	k__Bacteria;p__Fusobacteria;c__Fusobacteriia;o__Fusobacteriales;
Caldilineales	2	1	0	0	0	0	0	2	0	0	0	0	0	2	0	1	0	0	0	1	0	0	0	15	k__Bacteria;p__Chloroflexi;c__Anaerolineae;o__Caldilineales;
Flavobacteriales	14	0	4	2	1	1	10	0	1	2	0	0	0	5	6	0	0	0	2	3	3	1	2	13	k__Bacteria;p__Bacteroidetes;c__Bacteroidia;o__Flavobacteriales;
Rhodobacterales	10	2	2	0	3	3	8	1	0	9	1	0	2	4	5	2	0	1	0	6	1	2	4	14	k__Bacteria;p__Proteobacteria;c__Alphaproteobacteria;o__Rhodobacterales;
Campylobacterales	4	4	2	0	3	6	4	0	1	3	3	1	0	11	8	8	2	3	2	0	0	1	5	2	k__Bacteria;p__unidentified_Bacteria;c__unidentified_Bacteria;o__Campylobacterales;
unidentified_Planctomycetacia	4	8	1	3	2	0	2	1	0	0	2	0	0	4	3	5	0	1	6	11	5	2	1	2	k__Bacteria;p__Planctomycetes;c__Planctomycetacia;o__unidentified_Planctomycetacia;
Alteromonadales	1	2	0	0	2	0	10	2	0	0	0	0	1	3	1	0	0	0	0	2	1	0	1	2	k__Bacteria;p__Proteobacteria;c__Gammaproteobacteria;o__Alteromonadales;
Anaerolineales	0	0	2	2	2	1	0	3	0	1	0	2	2	3	2	4	5	0	7	9	6	0	0	1	k__Bacteria;p__Chloroflexi;c__Anaerolineae;o__Anaerolineales;
Desulfuromonadales	0	0	0	0	0	0	0	0	0	0	0	0	0	1	8	0	0	0	2	0	0	0	0	0	k__Bacteria;p__Proteobacteria;c__Deltaproteobacteria;o__Desulfuromonadales;
Chitinophagales	7	0	0	0	0	0	6	0	0	0	0	0	0	0	0	0	0	1	0	0	0	0	0	0	k__Bacteria;p__Bacteroidetes;c__Bacteroidia;o__Chitinophagales;
unidentified_Melainabacteria	1	0	1	1	1	0	0	0	0	0	0	0	0	6	4	2	0	2	1	1	0	1	0	1	k__Bacteria;p__Melainabacteria;c__unidentified_Melainabacteria;o__unidentified_Melainabacteria;
Chthoniobacterales	1	0	0	0	0	0	0	0	0	0	0	0	0	0	0	0	0	0	0	0	0	0	0	6	k__Bacteria;p__Verrucomicrobia;c__Verrucomicrobiae;o__Chthoniobacterales;
Cytophagales	0	0	0	0	0	0	1	0	0	0	0	0	0	0	2	0	0	0	0	0	0	0	0	6	k__Bacteria;p__Bacteroidetes;c__Bacteroidia;o__Cytophagales;
Gaiellales	6	0	0	0	0	0	0	0	0	0	0	0	0	0	0	1	0	0	0	0	0	0	0	0	k__Bacteria;p__Actinobacteria;c__Thermoleophilia;o__Gaiellales;
Frankiales	5	0	0	0	0	0	5	0	0	0	0	0	0	0	0	0	0	0	0	0	0	0	0	0	k__Bacteria;p__Actinobacteria;c__unidentified_Actinobacteria;o__Frankiales;
Myxococcales	0	5	0	0	0	0	3	0	0	0	0	0	0	0	0	0	0	0	0	0	0	1	0	1	k__Bacteria;p__Proteobacteria;c__Deltaproteobacteria;o__Myxococcales;
Phycisphaerales	4	0	0	0	0	0	0	0	0	0	0	0	0	0	0	0	0	0	0	0	0	0	1	5	k__Bacteria;p__Planctomycetes;c__Phycisphaerae;o__Phycisphaerales;
Victivallales	0	4	4	0	0	1	0	4	2	2	4	0	0	0	1	0	3	1	0	2	4	3	1	4	k__Bacteria;p__Lentisphaerae;c__Lentisphaeria;o__Victivallales;
Propionibacteriales	3	2	0	0	0	0	1	0	0	0	1	0	0	0	3	2	0	0	0	0	0	0	0	4	k__Bacteria;p__Actinobacteria;c__unidentified_Actinobacteria;o__Propionibacteriales;
Synechococcales	4	0	0	0	1	0	0	0	0	0	0	0	0	0	1	0	0	0	0	1	1	0	0	0	k__Bacteria;p__Oxyphotobacteria;c__unidentified_Oxyphotobacteria;o__Synechococcales;
Oceanospirillales	1	0	0	1	0	1	0	1	0	0	0	0	0	2	3	0	0	0	0	0	0	0	0	0	k__Bacteria;p__Proteobacteria;c__Gammaproteobacteria;o__Oceanospirillales;
Chlamydiales	0	0	0	0	0	0	1	0	0	0	1	0	0	3	2	1	0	0	0	1	0	0	0	0	k__Bacteria;p__Chlamydiae;c__unidentified_Chlamydiae;o__Chlamydiales;
Deferribacterales	0	1	0	1	0	0	0	0	0	0	0	0	0	1	3	0	0	0	0	0	0	0	0	1	k__Bacteria;p__Deferribacteres;c__unidentified_Deferribacteres;o__Deferribacterales;
Solirubrobacterales	0	0	0	0	0	0	3	0	0	0	0	0	0	0	0	0	0	0	0	0	0	0	0	0	k__Bacteria;p__Actinobacteria;c__Thermoleophilia;o__Solirubrobacterales;
unidentified_Acidimicrobiia	3	0	0	0	0	0	0	0	0	0	0	0	0	0	0	0	0	0	0	0	0	0	0	0	k__Bacteria;p__Actinobacteria;c__Acidimicrobiia;o__unidentified_Acidimicrobiia;
Gemmatimonadales	3	0	0	0	0	0	0	0	0	0	0	0	0	0	0	0	0	0	0	0	0	0	0	0	k__Bacteria;p__Gemmatimonadetes;c__unidentified_Gemmatimonadetes;o__Gemmatimonadales;
Planctomycetales	0	0	0	0	0	0	0	0	0	0	0	0	0	0	0	0	0	0	0	0	0	0	0	3	k__Bacteria;p__Planctomycetes;c__Planctomycetacia;o__Planctomycetales;
Methylacidiphilales	3	0	0	0	0	0	0	0	0	0	0	0	0	0	0	0	0	0	0	0	0	0	0	0	k__Bacteria;p__Verrucomicrobia;c__Verrucomicrobiae;o__Methylacidiphilales;
Caulobacterales	3	0	0	0	0	0	1	0	0	0	0	0	0	0	0	0	0	0	1	0	0	1	0	0	k__Bacteria;p__Proteobacteria;c__Alphaproteobacteria;o__Caulobacterales;
Oligosphaerales	0	0	0	0	0	0	0	0	0	0	0	0	0	0	0	0	0	2	0	0	0	1	0	0	k__Bacteria;p__Lentisphaerae;c__Oligosphaeria;o__Oligosphaerales;
Chloroflexales	2	0	0	0	0	0	0	0	0	0	0	0	0	0	0	0	0	0	0	0	0	0	0	0	k__Bacteria;p__Chloroflexi;c__Chloroflexia;o__Chloroflexales;
Sphingobacteriales	0	0	0	0	0	0	0	0	1	0	0	0	0	2	0	1	0	0	1	0	0	0	0	0	k__Bacteria;p__Bacteroidetes;c__Bacteroidia;o__Sphingobacteriales;
Bdellovibrionales	0	0	0	0	0	0	0	0	0	0	0	0	0	0	0	0	0	0	0	2	0	0	0	0	k__Bacteria;p__Proteobacteria;c__Deltaproteobacteria;o__Bdellovibrionales;
Desulfarculales	2	0	0	0	0	0	0	0	0	0	0	0	0	0	0	0	0	0	0	0	0	0	0	0	k__Bacteria;p__Proteobacteria;c__Deltaproteobacteria;o__Desulfarculales;
Chromatiales	0	0	0	0	0	0	0	0	0	0	0	0	0	0	0	0	0	0	0	0	0	0	0	2	k__Bacteria;p__Proteobacteria;c__Gammaproteobacteria;o__Chromatiales;
Nitrospirales	0	0	0	0	0	0	0	0	0	0	0	0	2	0	1	0	0	0	0	0	0	0	0	0	k__Bacteria;p__Nitrospirae;c__Nitrospira;o__Nitrospirales;
unidentified_Actinobacteria	0	0	0	0	0	0	0	0	0	0	0	0	0	0	0	0	0	0	0	0	0	0	0	2	k__Bacteria;p__Actinobacteria;c__unidentified_Actinobacteria;o__unidentified_Actinobacteria;
Synergistales	0	0	0	0	0	0	0	0	0	0	0	0	0	0	1	0	0	0	0	0	0	1	0	0	k__Bacteria;p__Synergistetes;c__Synergistia;o__Synergistales;
Others	7372	8354	9800	9011	9566	7540	8332	4803	3966	7258	7475	4584	2497	6615	6938	7311	7453	7380	5080	6138	6812	7938	7400	7324	Others

## Sheet: F
The aligned percentages that annotated at Order level
Taxonomy	LC1	LC2	LC3	LC4	LC5	LC6	LC7	LC8	HC1	HC2	HC3	HC4	HC5	HC6	HC7	HC8	CN1	CN2	CN3	CN4	CN5	CN6	CN7	CN8	Tax_detail
Clostridiales	0.627912	0.532985	0.603052	0.587036	0.568881	0.585383	0.601416	0.607007	0.650507	0.606827	0.594388	0.641034	0.539887	0.565214	0.607834	0.583513	0.585023	0.651514	0.604149	0.632532	0.61914	0.689531	0.683995	0.638859	k__Bacteria;p__Firmicutes;c__Clostridia;o__Clostridiales;
Bacteroidales	0.144917	0.25692	0.140638	0.172491	0.210796	0.222372	0.14276	0.175115	0.202078	0.169183	0.200712	0.200119	0.324579	0.201539	0.168482	0.137547	0.233768	0.17019	0.225248	0.155971	0.1859	0.11781	0.159495	0.184876	k__Bacteria;p__Bacteroidetes;c__Bacteroidia;o__Bacteroidales;
unidentified_Bacteria	0.0186404	0.0120614	0.0168069	0.0176158	0.0069744	0.00566221	0.0395995	0.0457471	0.0160879	0.0325892	0.0197368	0.00785519	0.00882586	0.0510498	0.0447764	0.0722785	0.0160699	0.0111447	0.0240689	0.0355371	0.0156565	0.0238712	0.00688453	0.0183707	k__Bacteria;p__unidentified_Bacteria;c__unidentified_Bacteria;o__unidentified_Bacteria;
Erysipelotrichales	0.0525058	0.0378919	0.065394	0.0621225	0.0519485	0.0471491	0.0514812	0.0473289	0.044309	0.0549324	0.0485512	0.0270348	0.0156924	0.0375324	0.0352675	0.0361662	0.0337216	0.0359685	0.0439316	0.0535303	0.0447764	0.0343328	0.0259203	0.0278796	k__Bacteria;p__Firmicutes;c__Erysipelotrichia;o__Erysipelotrichales;
Verrucomicrobiales	0.0110548	0.00801697	0.00497915	0.00611159	0.00963474	0.0138949	0.00361303	0.00886181	0.0116659	0.0120434	0.0106054	0.0238172	0.042907	0.0108031	0.00837647	0.00758556	0.00834052	0.00492522	0.00244464	0.00131219	0.000898763	0.0037029	0.00226488	0.00384671	k__Bacteria;p__Verrucomicrobia;c__Verrucomicrobiae;o__Verrucomicrobiales;
Spirochaetales	0.013841	0.0217321	0.0152251	0.0162856	0.00408039	0.00314567	0.00641717	0.00672275	0.00492522	0.00747771	0.0102998	0.00968867	0.00612957	0.00292997	0.00424216	0.00219298	0.00559031	0.00577006	0.0122232	0.0125108	0.0233858	0.00415229	0.00677668	0.0107672	k__Bacteria;p__Spirochaetes;c__Spirochaetia;o__Spirochaetales;
Methanobacteriales	0.00183348	0.00292997	0.00452977	0.00275022	0.00496117	0.00291199	0.00564423	0.014506	0.000593184	0.00275022	0.00186943	0.00713618	0.00258844	0.0197548	0.0188381	0.0178674	0.00219298	0.000934714	0.00546448	0.00999425	0.00551841	0.00143802	0.00122232	0.00168968	k__Archaea;p__Euryarchaeota;c__Methanobacteria;o__Methanobacteriales;
Xanthomonadales	0.00199525	0.0017436	0.0032715	0.00221096	0.0013841	0.00158182	0.013841	0.00136612	0.00239071	0.00253451	0.00206716	0.00158182	0.00158182	0.000844838	0.00244464	0.00891573	0.000413431	0.00670477	0.000377481	0.00136612	0.00262439	0.00447584	0.00111447	0.00106054	k__Bacteria;p__Proteobacteria;c__Gammaproteobacteria;o__Xanthomonadales;
Lactobacillales	0.00136612	0.000485332	0.000790912	0.000377481	0.000790912	0.0018874	0.00104257	0.000377481	0.000575209	0.000754961	0.000593184	0.000197728	0.00030558	0.00575209	0.0017436	0.010893	0.000593184	0.000557233	0.000808887	0.000665085	0.000449382	0.000898763	0.000449382	0.000665085	k__Bacteria;p__Firmicutes;c__Bacilli;o__Lactobacillales;
Pseudomonadales	0.00643515	0.00168968	0.00190538	0.00168968	0.00186943	0.00230083	0.00197728	0.00197728	0.00179753	0.00163575	0.00133017	0.00233678	0.00260641	0.00260641	0.00221096	0.00447584	0.00217501	0.00158182	0.0019593	0.00203121	0.00147397	0.00222893	0.00172563	0.00179753	k__Bacteria;p__Proteobacteria;c__Gammaproteobacteria;o__Pseudomonadales;
Coriobacteriales	0.00276819	0.00213906	0.00443989	0.003631	0.00255249	0.0019593	0.00350518	0.00309175	0.00154587	0.00325352	0.00233678	0.00213906	0.00129422	0.00269629	0.00316365	0.00512295	0.00172563	0.0019593	0.00296592	0.00400848	0.00257046	0.0015998	0.00111447	0.000970664	k__Bacteria;p__Actinobacteria;c__Coriobacteriia;o__Coriobacteriales;
Bifidobacteriales	0.000269629	8.98763e-05	0.000287604	0.000197728	1.79753e-05	0	3.59505e-05	8.98763e-05	0.00474547	0.00237274	0.00136612	0.000449382	0.000161777	0.000251654	0.000269629	0.000521283	7.19011e-05	0.000161777	0.00030558	0.000431406	0.000197728	0.000790912	0.000503307	0.000395456	k__Bacteria;p__Actinobacteria;c__unidentified_Actinobacteria;o__Bifidobacteriales;
Sphingomonadales	0.000233678	0.000197728	0.000323555	5.39258e-05	0.000107852	3.59505e-05	0.00472749	0	3.59505e-05	0.000269629	1.79753e-05	5.39258e-05	1.79753e-05	1.79753e-05	7.19011e-05	0.000790912	5.39258e-05	0.000772936	0.000754961	0.000125827	0.000107852	0.000485332	0.000736986	7.19011e-05	k__Bacteria;p__Proteobacteria;c__Alphaproteobacteria;o__Sphingomonadales;
Selenomonadales	0.000251654	0.000431406	0.000233678	0.000377481	0.00064711	0.000898763	0.000143802	8.98763e-05	0.000611159	0.000359505	0.000431406	0.00102459	0.00426014	0.000143802	0.000107852	0.000449382	0.00149195	0.00100661	0.00122232	0.000359505	0.000934714	0.000557233	0.00068306	0.000503307	k__Bacteria;p__Firmicutes;c__Negativicutes;o__Selenomonadales;
Bacillales	0.00177955	0.00115042	0.00179753	0.00125827	0.00194133	0.00303782	0.0017436	0.00150992	0.00118637	0.00131219	0.00133017	0.00106054	0.00113244	0.00203121	0.00170765	0.00413431	0.00129422	0.00127624	0.00106054	0.000916739	0.00106054	0.00136612	0.000772936	0.00107852	k__Bacteria;p__Firmicutes;c__Bacilli;o__Bacillales;
Rhizobiales	0.000539258	0.000557233	0.000575209	0.000539258	0.000251654	0.000107852	0.00253451	0.000125827	0.000269629	0.000503307	0.000719011	0.000251654	5.39258e-05	0.000431406	0.000485332	0.00190538	0.000377481	0.00150992	0.000449382	0.000539258	0.000593184	0.00136612	0.000485332	0.000431406	k__Bacteria;p__Proteobacteria;c__Alphaproteobacteria;o__Rhizobiales;
unidentified_Oxyphotobacteria	0.00246261	0.000125827	5.39258e-05	0	5.39258e-05	3.59505e-05	0.000125827	5.39258e-05	0	0	5.39258e-05	5.39258e-05	0	1.79753e-05	0	7.19011e-05	0	0.000143802	7.19011e-05	7.19011e-05	7.19011e-05	5.39258e-05	3.59505e-05	8.98763e-05	k__Bacteria;p__Oxyphotobacteria;c__unidentified_Oxyphotobacteria;o__unidentified_Oxyphotobacteria;
Methanomicrobiales	0.000719011	0.00222893	0.000862813	0.000844838	0.000719011	0.000970664	0.00034153	0.000233678	0.000233678	0.000251654	0.000233678	0.00221096	0.00098864	0.0019593	0.0018155	0.00156385	0.000736986	0.000665085	0	1.79753e-05	1.79753e-05	0.000251654	0.000629134	0.000934714	k__Archaea;p__Euryarchaeota;c__Methanomicrobia;o__Methanomicrobiales;
unidentified_Gammaproteobacteria	0.000413431	0.000269629	0.000215703	7.19011e-05	5.39258e-05	5.39258e-05	0.00194133	5.39258e-05	8.98763e-05	0.000197728	7.19011e-05	0.000413431	0.000233678	0.000125827	0.000413431	0.000862813	0.000125827	0.000503307	0.000323555	7.19011e-05	5.39258e-05	0.000395456	0.000539258	7.19011e-05	k__Bacteria;p__Proteobacteria;c__Gammaproteobacteria;o__unidentified_Gammaproteobacteria;
Vibrionales	0.000503307	7.19011e-05	5.39258e-05	7.19011e-05	0.000107852	1.79753e-05	0.000395456	0.000125827	3.59505e-05	1.79753e-05	5.39258e-05	0	1.79753e-05	1.79753e-05	1.79753e-05	0.000107852	3.59505e-05	5.39258e-05	3.59505e-05	0.000395456	0	5.39258e-05	3.59505e-05	0.00150992	k__Bacteria;p__Proteobacteria;c__Gammaproteobacteria;o__Vibrionales;
Micrococcales	0.000143802	0	0.000251654	7.19011e-05	7.19011e-05	0.000179753	0.000125827	8.98763e-05	1.79753e-05	0.000107852	3.59505e-05	7.19011e-05	1.79753e-05	0.000287604	0.000233678	0.00140207	5.39258e-05	0.000125827	0	3.59505e-05	0	0.000143802	1.79753e-05	0.000125827	k__Bacteria;p__Actinobacteria;c__unidentified_Actinobacteria;o__Micrococcales;
unidentified_Mollicutes	0.000395456	0.000107852	0.000269629	0.000233678	0.000395456	0.00030558	0.000431406	0.000287604	0.000377481	0.000808887	0.000629134	0.000233678	0.000125827	0.000377481	0.000413431	0.00064711	0.000629134	0.000503307	0.00068306	0.00134814	0.000862813	0.000485332	0.000377481	0.00030558	k__Bacteria;p__Tenericutes;c__Mollicutes;o__unidentified_Mollicutes;
Mycoplasmatales	0.000485332	0.000125827	8.98763e-05	5.39258e-05	1.79753e-05	0	0.000197728	0.000179753	0.000179753	1.79753e-05	7.19011e-05	0.000215703	0.000107852	3.59505e-05	8.98763e-05	0.000125827	7.19011e-05	0.000107852	0.000143802	0.000215703	7.19011e-05	5.39258e-05	8.98763e-05	0.00100661	k__Bacteria;p__Tenericutes;c__Mollicutes;o__Mycoplasmatales;
Enterobacteriales	0.000934714	0.000107852	8.98763e-05	0.000125827	0	8.98763e-05	0.000449382	3.59505e-05	0.000485332	0.000233678	0.000161777	0.000143802	0.000233678	0.000323555	0.000701035	0.000287604	0.000107852	8.98763e-05	0.000125827	0.000107852	3.59505e-05	0.000143802	0.000251654	0.000161777	k__Bacteria;p__Proteobacteria;c__Gammaproteobacteria;o__Enterobacteriales;
Rhodospirillales	0.000629134	0.000898763	0.000323555	0.000467357	0.000467357	0.000215703	0.000179753	7.19011e-05	0.000215703	0.000233678	0.000359505	0.000413431	0.000413431	0.000215703	0.000125827	0.000323555	0.000790912	0.000754961	0.000467357	0.000269629	0.000323555	0.000143802	0.000125827	7.19011e-05	k__Bacteria;p__Proteobacteria;c__Alphaproteobacteria;o__Rhodospirillales;
Aeromonadales	7.19011e-05	7.19011e-05	3.59505e-05	0.000143802	0.00064711	0.000754961	7.19011e-05	1.79753e-05	0.000197728	0.000413431	0.000287604	3.59505e-05	7.19011e-05	1.79753e-05	7.19011e-05	8.98763e-05	0.000125827	7.19011e-05	8.98763e-05	5.39258e-05	0.000395456	0.000251654	0.00034153	0.000143802	k__Bacteria;p__Proteobacteria;c__Gammaproteobacteria;o__Aeromonadales;
Actinomycetales	3.59505e-05	3.59505e-05	0.000215703	7.19011e-05	0.000125827	8.98763e-05	0.000107852	0.000143802	1.79753e-05	7.19011e-05	5.39258e-05	5.39258e-05	7.19011e-05	0.000161777	0.000215703	0.000575209	0.000125827	0.000233678	0.000251654	0.000359505	0.000197728	8.98763e-05	5.39258e-05	5.39258e-05	k__Bacteria;p__Actinobacteria;c__unidentified_Actinobacteria;o__Actinomycetales;
Pasteurellales	0	1.79753e-05	0	0	0	0	0.000539258	0	0	0	0	0	3.59505e-05	0	1.79753e-05	0	0	0	8.98763e-05	0	0	0	3.59505e-05	1.79753e-05	k__Bacteria;p__Proteobacteria;c__Gammaproteobacteria;o__Pasteurellales;
Corynebacteriales	7.19011e-05	7.19011e-05	0.000269629	7.19011e-05	1.79753e-05	3.59505e-05	0.000143802	0.000107852	0.000161777	0.000143802	1.79753e-05	1.79753e-05	7.19011e-05	0.000431406	0.000287604	0.000521283	0.000233678	0.000143802	0	0.000215703	7.19011e-05	1.79753e-05	0.000107852	0.000161777	k__Bacteria;p__Actinobacteria;c__unidentified_Actinobacteria;o__Corynebacteriales;
unidentified_Alphaproteobacteria	0.000197728	0.00030558	3.59505e-05	0	0.000143802	0.000125827	7.19011e-05	0.000251654	3.59505e-05	0.000161777	5.39258e-05	0.000161777	0.000107852	0.000143802	0.000125827	0.000233678	0.00034153	0.000197728	0.000143802	0.000143802	0.000143802	0.000413431	0.00034153	0.000503307	k__Bacteria;p__Proteobacteria;c__Alphaproteobacteria;o__unidentified_Alphaproteobacteria;
Anaeroplasmatales	8.98763e-05	0.000197728	0.000161777	0.000197728	0.000143802	5.39258e-05	8.98763e-05	8.98763e-05	0.000125827	0.000179753	0.000179753	7.19011e-05	7.19011e-05	5.39258e-05	5.39258e-05	7.19011e-05	0.000197728	0.000179753	1.79753e-05	0.000197728	0.000125827	0.000125827	0.000323555	0.000323555	k__Bacteria;p__Tenericutes;c__Mollicutes;o__Anaeroplasmatales;
Fibrobacterales	0	5.39258e-05	5.39258e-05	1.79753e-05	5.39258e-05	5.39258e-05	0	1.79753e-05	0	0	0	7.19011e-05	1.79753e-05	5.39258e-05	5.39258e-05	5.39258e-05	0.000215703	0.00030558	0	0	0	0	0	0	k__Bacteria;p__Fibrobacteres;c__Fibrobacteria;o__Fibrobacterales;
Desulfovibrionales	0.00030558	1.79753e-05	0	0	0	3.59505e-05	0	0	5.39258e-05	1.79753e-05	0	8.98763e-05	1.79753e-05	5.39258e-05	1.79753e-05	0.000107852	1.79753e-05	1.79753e-05	7.19011e-05	7.19011e-05	5.39258e-05	1.79753e-05	0	1.79753e-05	k__Bacteria;p__Proteobacteria;c__Deltaproteobacteria;o__Desulfovibrionales;
Rhodobacterales	0.000143802	3.59505e-05	1.79753e-05	0	1.79753e-05	3.59505e-05	8.98763e-05	1.79753e-05	0	0.000107852	0	0	5.39258e-05	3.59505e-05	5.39258e-05	1.79753e-05	0	0	0	8.98763e-05	0	7.19011e-05	7.19011e-05	0.000251654	k__Bacteria;p__Proteobacteria;c__Alphaproteobacteria;o__Rhodobacterales;
Elusimicrobiales	1.79753e-05	8.98763e-05	3.59505e-05	0.000107852	5.39258e-05	3.59505e-05	0	1.79753e-05	5.39258e-05	0.000107852	8.98763e-05	0.000233678	0.000161777	3.59505e-05	5.39258e-05	0	0.000197728	0.000161777	1.79753e-05	0	3.59505e-05	3.59505e-05	0.000179753	0.000161777	k__Bacteria;p__Elusimicrobia;c__unidentified_Elusimicrobia;o__Elusimicrobiales;
Caldilineales	1.79753e-05	1.79753e-05	0	0	0	0	0	3.59505e-05	0	0	0	0	0	5.39258e-05	0	0	0	0	0	0	0	0	0	0.000197728	k__Bacteria;p__Chloroflexi;c__Anaerolineae;o__Caldilineales;
Fusobacteriales	5.39258e-05	3.59505e-05	1.79753e-05	0	0	0	0.000197728	1.79753e-05	0	1.79753e-05	0	0	0.000179753	7.19011e-05	0	0	0	0.000143802	0	3.59505e-05	1.79753e-05	0	1.79753e-05	0	k__Bacteria;p__Fusobacteria;c__Fusobacteriia;o__Fusobacteriales;
Flavobacteriales	0.000197728	0	3.59505e-05	1.79753e-05	0	3.59505e-05	0.000125827	0	0	3.59505e-05	0	0	0	7.19011e-05	7.19011e-05	0	0	0	3.59505e-05	3.59505e-05	3.59505e-05	0	1.79753e-05	0.000161777	k__Bacteria;p__Bacteroidetes;c__Bacteroidia;o__Flavobacteriales;
Anaerolineales	0	0	5.39258e-05	0	3.59505e-05	1.79753e-05	0	8.98763e-05	0	0	0	1.79753e-05	5.39258e-05	3.59505e-05	3.59505e-05	8.98763e-05	0.000107852	0	8.98763e-05	0.000161777	8.98763e-05	0	0	3.59505e-05	k__Bacteria;p__Chloroflexi;c__Anaerolineae;o__Anaerolineales;
Campylobacterales	5.39258e-05	3.59505e-05	5.39258e-05	0	5.39258e-05	7.19011e-05	0.000107852	0	1.79753e-05	5.39258e-05	3.59505e-05	7.19011e-05	0	0.000143802	8.98763e-05	8.98763e-05	1.79753e-05	3.59505e-05	0	0	0	1.79753e-05	8.98763e-05	1.79753e-05	k__Bacteria;p__unidentified_Bacteria;c__unidentified_Bacteria;o__Campylobacterales;
unidentified_Planctomycetacia	7.19011e-05	0.000125827	3.59505e-05	3.59505e-05	3.59505e-05	0	1.79753e-05	0	0	0	1.79753e-05	0	0	5.39258e-05	3.59505e-05	8.98763e-05	0	0	8.98763e-05	0.000143802	5.39258e-05	1.79753e-05	0	3.59505e-05	k__Bacteria;p__Planctomycetes;c__Planctomycetacia;o__unidentified_Planctomycetacia;
Alteromonadales	1.79753e-05	5.39258e-05	0	0	3.59505e-05	0	0.000143802	1.79753e-05	0	0	0	0	0	3.59505e-05	5.39258e-05	0	0	0	0	1.79753e-05	1.79753e-05	0	1.79753e-05	1.79753e-05	k__Bacteria;p__Proteobacteria;c__Gammaproteobacteria;o__Alteromonadales;
Desulfuromonadales	0	0	0	0	0	0	0	0	0	0	0	0	0	0	0.000107852	0	0	0	5.39258e-05	0	0	0	0	0	k__Bacteria;p__Proteobacteria;c__Deltaproteobacteria;o__Desulfuromonadales;
Myxococcales	0	8.98763e-05	0	0	0	0	0.000107852	0	0	0	0	0	0	0	0	0	0	0	0	0	0	0	0	1.79753e-05	k__Bacteria;p__Proteobacteria;c__Deltaproteobacteria;o__Myxococcales;
unidentified_Melainabacteria	0	0	3.59505e-05	1.79753e-05	5.39258e-05	0	0	0	0	0	0	0	0	8.98763e-05	5.39258e-05	3.59505e-05	0	1.79753e-05	1.79753e-05	0	0	1.79753e-05	0	0	k__Bacteria;p__Melainabacteria;c__unidentified_Melainabacteria;o__unidentified_Melainabacteria;
Chitinophagales	8.98763e-05	0	0	0	0	0	8.98763e-05	0	0	0	0	0	0	0	0	0	0	5.39258e-05	0	0	0	0	0	0	k__Bacteria;p__Bacteroidetes;c__Bacteroidia;o__Chitinophagales;
Frankiales	5.39258e-05	0	0	0	0	0	8.98763e-05	0	0	0	0	0	0	0	0	0	0	0	0	0	0	0	0	0	k__Bacteria;p__Actinobacteria;c__unidentified_Actinobacteria;o__Frankiales;
Victivallales	0	5.39258e-05	5.39258e-05	0	0	1.79753e-05	0	8.98763e-05	5.39258e-05	1.79753e-05	3.59505e-05	0	0	0	1.79753e-05	0	3.59505e-05	3.59505e-05	0	0	5.39258e-05	1.79753e-05	0	5.39258e-05	k__Bacteria;p__Lentisphaerae;c__Lentisphaeria;o__Victivallales;
unidentified_Actinobacteria	0	0	0	0	0	0	0	0	0	0	0	0	0	0	0	0	0	0	0	0	0	0	0	7.19011e-05	k__Bacteria;p__Actinobacteria;c__unidentified_Actinobacteria;o__unidentified_Actinobacteria;
Chthoniobacterales	3.59505e-05	0	0	0	0	0	0	0	0	0	0	0	0	0	0	0	0	0	0	0	0	0	0	7.19011e-05	k__Bacteria;p__Verrucomicrobia;c__Verrucomicrobiae;o__Chthoniobacterales;
Propionibacteriales	7.19011e-05	3.59505e-05	0	0	0	0	0	0	0	0	0	0	0	0	3.59505e-05	0	0	0	0	0	0	0	0	5.39258e-05	k__Bacteria;p__Actinobacteria;c__unidentified_Actinobacteria;o__Propionibacteriales;
Cytophagales	0	0	0	0	0	0	3.59505e-05	0	0	0	0	0	0	0	5.39258e-05	0	0	0	0	0	0	0	0	7.19011e-05	k__Bacteria;p__Bacteroidetes;c__Bacteroidia;o__Cytophagales;
Gaiellales	7.19011e-05	0	0	0	0	0	0	0	0	0	0	0	0	0	0	1.79753e-05	0	0	0	0	0	0	0	0	k__Bacteria;p__Actinobacteria;c__Thermoleophilia;o__Gaiellales;
Synechococcales	5.39258e-05	0	0	0	1.79753e-05	0	0	0	0	0	0	0	0	0	5.39258e-05	0	0	0	0	0	1.79753e-05	0	0	0	k__Bacteria;p__Oxyphotobacteria;c__unidentified_Oxyphotobacteria;o__Synechococcales;
Phycisphaerales	5.39258e-05	0	0	0	0	0	0	0	0	0	0	0	0	0	0	0	0	0	0	0	0	0	1.79753e-05	5.39258e-05	k__Bacteria;p__Planctomycetes;c__Phycisphaerae;o__Phycisphaerales;
Nitrospirales	0	0	0	0	0	0	0	0	0	0	0	0	5.39258e-05	0	0	0	0	0	0	0	0	0	0	0	k__Bacteria;p__Nitrospirae;c__Nitrospira;o__Nitrospirales;
unidentified_Acidimicrobiia	3.59505e-05	0	0	0	0	0	0	0	0	0	0	0	0	0	0	0	0	0	0	0	0	0	0	0	k__Bacteria;p__Actinobacteria;c__Acidimicrobiia;o__unidentified_Acidimicrobiia;
Solirubrobacterales	0	0	0	0	0	0	3.59505e-05	0	0	0	0	0	0	0	0	0	0	0	0	0	0	0	0	0	k__Bacteria;p__Actinobacteria;c__Thermoleophilia;o__Solirubrobacterales;
Gemmatimonadales	3.59505e-05	0	0	0	0	0	0	0	0	0	0	0	0	0	0	0	0	0	0	0	0	0	0	0	k__Bacteria;p__Gemmatimonadetes;c__unidentified_Gemmatimonadetes;o__Gemmatimonadales;
Sphingobacteriales	0	0	0	0	0	0	0	0	3.59505e-05	0	0	0	0	1.79753e-05	0	3.59505e-05	0	0	0	0	0	0	0	0	k__Bacteria;p__Bacteroidetes;c__Bacteroidia;o__Sphingobacteriales;
Caulobacterales	3.59505e-05	0	0	0	0	0	0	0	0	0	0	0	0	0	0	0	0	0	0	0	0	3.59505e-05	0	0	k__Bacteria;p__Proteobacteria;c__Alphaproteobacteria;o__Caulobacterales;
Oceanospirillales	0	0	0	3.59505e-05	0	1.79753e-05	0	1.79753e-05	0	0	0	0	0	3.59505e-05	3.59505e-05	0	0	0	0	0	0	0	0	0	k__Bacteria;p__Proteobacteria;c__Gammaproteobacteria;o__Oceanospirillales;
Oligosphaerales	0	0	0	0	0	0	0	0	0	0	0	0	0	0	0	0	0	3.59505e-05	0	0	0	1.79753e-05	0	0	k__Bacteria;p__Lentisphaerae;c__Oligosphaeria;o__Oligosphaerales;
Deferribacterales	0	3.59505e-05	0	1.79753e-05	0	0	0	0	0	0	0	0	0	1.79753e-05	3.59505e-05	0	0	0	0	0	0	0	0	0	k__Bacteria;p__Deferribacteres;c__unidentified_Deferribacteres;o__Deferribacterales;
Methylacidiphilales	3.59505e-05	0	0	0	0	0	0	0	0	0	0	0	0	0	0	0	0	0	0	0	0	0	0	0	k__Bacteria;p__Verrucomicrobia;c__Verrucomicrobiae;o__Methylacidiphilales;
Synergistales	0	0	0	0	0	0	0	0	0	0	0	0	0	0	0	0	0	0	0	0	0	3.59505e-05	0	0	k__Bacteria;p__Synergistetes;c__Synergistia;o__Synergistales;
Chlamydiales	0	0	0	0	0	0	0	0	0	0	1.79753e-05	0	0	3.59505e-05	1.79753e-05	0	0	0	0	3.59505e-05	0	0	0	0	k__Bacteria;p__Chlamydiae;c__unidentified_Chlamydiae;o__Chlamydiales;
Chloroflexales	3.59505e-05	0	0	0	0	0	0	0	0	0	0	0	0	0	0	0	0	0	0	0	0	0	0	0	k__Bacteria;p__Chloroflexi;c__Chloroflexia;o__Chloroflexales;
Planctomycetales	0	0	0	0	0	0	0	0	0	0	0	0	0	0	0	0	0	0	0	0	0	0	0	3.59505e-05	k__Bacteria;p__Planctomycetes;c__Planctomycetacia;o__Planctomycetales;
Chromatiales	0	0	0	0	0	0	0	0	0	0	0	0	0	0	0	0	0	0	0	0	0	0	0	1.79753e-05	k__Bacteria;p__Proteobacteria;c__Gammaproteobacteria;o__Chromatiales;
Desulfarculales	1.79753e-05	0	0	0	0	0	0	0	0	0	0	0	0	0	0	0	0	0	0	0	0	0	0	0	k__Bacteria;p__Proteobacteria;c__Deltaproteobacteria;o__Desulfarculales;
Bdellovibrionales	0	0	0	0	0	0	0	0	0	0	0	0	0	0	0	0	0	0	0	1.79753e-05	0	0	0	0	k__Bacteria;p__Proteobacteria;c__Deltaproteobacteria;o__Bdellovibrionales;
Others	0.104994	0.113658	0.132424	0.122573	0.129835	0.104418	0.113262	0.0840164	0.0542853	0.0980012	0.101183	0.0696362	0.0448663	0.0913863	0.0945139	0.0982169	0.102926	0.0994392	0.069744	0.0840523	0.0919615	0.108481	0.102135	0.0999065	Others

## Sheet: G
The aligned counts that annotated at Family level
Taxonomy	LC1	LC2	LC3	LC4	LC5	LC6	LC7	LC8	HC1	HC2	HC3	HC4	HC5	HC6	HC7	HC8	CN1	CN2	CN3	CN4	CN5	CN6	CN7	CN8	Tax_detail
Ruminococcaceae	24516	22910	21415	23557	25234	25415	23917	18803	23684	23419	24886	25339	19206	26388	28065	26169	26171	28857	27586	28087	29335	30910	31660	30915	k__Bacteria;p__Firmicutes;c__Clostridia;o__Clostridiales;f__Ruminococcaceae;
Rikenellaceae	4725	8442	4807	6159	5960	5938	5514	4948	6221	4811	5536	4065	5889	6721	5596	4181	7582	5121	7993	5482	6719	4126	5787	7170	k__Bacteria;p__Bacteroidetes;c__Bacteroidia;o__Bacteroidales;f__Rikenellaceae;
Christensenellaceae	6247	4945	4351	5653	4712	4708	6889	5215	4527	3745	4090	4221	2613	4698	5197	4012	4276	5318	4449	4440	3873	4087	5272	4739	k__Bacteria;p__Firmicutes;c__Clostridia;o__Clostridiales;f__Christensenellaceae;
unidentified_Clostridiales	3843	3377	6689	4452	3426	3350	5645	4529	5393	5080	4527	5982	3428	3178	3629	4675	3595	4512	3420	4594	3365	4709	3663	2911	k__Bacteria;p__Firmicutes;c__Clostridia;o__Clostridiales;f__unidentified_Clostridiales;
Lachnospiraceae	5077	4132	4708	5093	4829	5427	3411	2580	4634	5094	3997	3389	2386	2965	4050	4170	3690	4532	5465	5147	5991	5734	4937	4826	k__Bacteria;p__Firmicutes;c__Clostridia;o__Clostridiales;f__Lachnospiraceae;
unidentified_Bacteria	1309	899	1257	1296	519	409	2911	2605	1170	2412	1457	513	483	3695	3282	5360	1161	839	1752	2604	1158	1754	488	1348	k__Bacteria;p__unidentified_Bacteria;c__unidentified_Bacteria;o__unidentified_Bacteria;f__unidentified_Bacteria;
Peptostreptococcaceae	1872	1643	5170	1820	1084	921	1911	1775	4608	4043	3180	627	271	1073	1030	1642	1919	2366	974	1774	1039	2110	1348	780	k__Bacteria;p__Firmicutes;c__Clostridia;o__Clostridiales;f__Peptostreptococcaceae;
Erysipelotrichaceae	3694	2799	4843	4574	3823	3412	3775	2714	3222	4077	3584	1776	863	2724	2591	2697	2429	2665	3216	3926	3324	2516	1868	2050	k__Bacteria;p__Firmicutes;c__Erysipelotrichia;o__Erysipelotrichales;f__Erysipelotrichaceae;
Bacteroidaceae	919	2125	885	1074	2303	2695	467	493	505	473	636	1008	4832	962	715	400	1549	915	942	370	446	374	480	551	k__Bacteria;p__Bacteroidetes;c__Bacteroidia;o__Bacteroidales;f__Bacteroidaceae;
Muribaculaceae	2126	3141	1757	2113	2250	2436	2161	2192	3354	2931	3247	3222	2207	2872	2270	2658	2259	2135	2736	1928	2241	1415	1562	1725	k__Bacteria;p__Bacteroidetes;c__Bacteroidia;o__Bacteroidales;f__Muribaculaceae;
Akkermansiaceae	774	586	365	451	711	1005	266	509	850	893	781	1571	2386	784	615	562	606	370	177	94	66	267	167	282	k__Bacteria;p__Verrucomicrobia;c__Verrucomicrobiae;o__Verrucomicrobiales;f__Akkermansiaceae;
Prevotellaceae	622	1491	711	767	943	1130	581	845	1387	1374	1493	1796	1786	529	477	436	941	798	1251	694	974	830	706	891	k__Bacteria;p__Bacteroidetes;c__Bacteroidia;o__Bacteroidales;f__Prevotellaceae;
Spirochaetaceae	972	1603	1126	1203	303	230	469	388	357	557	763	639	341	211	314	159	406	429	890	914	1735	300	493	784	k__Bacteria;p__Spirochaetes;c__Spirochaetia;o__Spirochaetales;f__Spirochaetaceae;
Methanobacteriaceae	128	216	336	201	367	213	414	830	45	203	141	472	141	1428	1383	1325	155	70	397	732	411	106	89	123	k__Archaea;p__Euryarchaeota;c__Methanobacteria;o__Methanobacteriales;f__Methanobacteriaceae;
Xanthomonadaceae	139	129	242	162	102	114	1018	78	174	188	151	105	88	62	178	663	30	498	27	101	193	328	79	76	k__Bacteria;p__Proteobacteria;c__Gammaproteobacteria;o__Xanthomonadales;f__Xanthomonadaceae;
Aerococcaceae	7	0	8	0	3	9	1	8	3	2	0	0	2	175	22	465	0	4	1	0	0	8	0	1	k__Bacteria;p__Firmicutes;c__Bacilli;o__Lactobacillales;f__Aerococcaceae;
Sphingomonadaceae	17	15	24	5	5	3	347	1	4	20	2	3	2	1	6	56	4	58	56	10	7	35	54	5	k__Bacteria;p__Proteobacteria;c__Alphaproteobacteria;o__Sphingomonadales;f__Sphingomonadaceae;
Bifidobacteriaceae	20	7	21	13	2	1	2	5	341	176	102	30	9	18	18	37	7	15	25	32	16	60	31	26	k__Bacteria;p__Actinobacteria;c__unidentified_Actinobacteria;o__Bifidobacteriales;f__Bifidobacteriaceae;
Peptococcaceae	107	132	96	125	92	100	46	42	48	64	87	236	337	39	35	49	76	119	118	103	98	127	132	132	k__Bacteria;p__Firmicutes;c__Clostridia;o__Clostridiales;f__Peptococcaceae;
Pseudomonadaceae	317	82	82	71	70	96	72	80	65	49	73	118	81	85	60	97	88	80	68	84	74	73	91	67	k__Bacteria;p__Proteobacteria;c__Gammaproteobacteria;o__Pseudomonadales;f__Pseudomonadaceae;
Carnobacteriaceae	21	10	22	10	52	118	4	6	9	6	7	5	11	201	54	289	7	7	6	3	2	20	6	12	k__Bacteria;p__Firmicutes;c__Bacilli;o__Lactobacillales;f__Carnobacteriaceae;
Defluviitaleaceae	74	97	92	85	182	191	145	81	85	97	113	67	101	165	167	171	64	123	189	248	238	100	111	97	k__Bacteria;p__Firmicutes;c__Clostridia;o__Clostridiales;f__Defluviitaleaceae;
Moraxellaceae	134	40	61	54	72	67	75	34	61	72	28	38	67	108	102	237	70	39	72	65	36	91	34	66	k__Bacteria;p__Proteobacteria;c__Gammaproteobacteria;o__Pseudomonadales;f__Moraxellaceae;
Acidaminococcaceae	4	17	2	3	44	40	2	2	3	2	6	54	233	7	7	15	84	55	58	23	27	11	7	15	k__Bacteria;p__Firmicutes;c__Negativicutes;o__Selenomonadales;f__Acidaminococcaceae;
Eubacteriaceae	154	91	152	107	42	30	93	76	123	136	91	23	14	95	83	102	96	70	177	229	145	93	43	42	k__Bacteria;p__Firmicutes;c__Clostridia;o__Clostridiales;f__Eubacteriaceae;
Marinifilaceae	40	96	56	53	225	193	45	17	17	13	20	39	42	106	73	56	87	53	35	30	29	35	33	30	k__Bacteria;p__Bacteroidetes;c__Bacteroidia;o__Bacteroidales;f__Marinifilaceae;
Atopobiaceae	29	35	43	46	52	32	76	44	30	90	62	5	4	57	104	220	42	53	66	96	62	36	20	12	k__Bacteria;p__Actinobacteria;c__Coriobacteriia;o__Coriobacteriales;f__Atopobiaceae;
Eggerthellaceae	98	78	203	134	88	66	113	65	38	78	63	52	30	75	70	78	46	54	87	99	58	42	22	36	k__Bacteria;p__Actinobacteria;c__Coriobacteriia;o__Coriobacteriales;f__Eggerthellaceae;
Barnesiellaceae	26	85	51	58	71	59	43	8	106	76	150	31	55	39	72	45	57	59	129	84	101	46	177	154	k__Bacteria;p__Bacteroidetes;c__Bacteroidia;o__Bacteroidales;f__Barnesiellaceae;
unidentified_Oxyphotobacteria	173	9	5	1	4	3	10	2	0	0	5	4	0	1	1	4	0	12	5	5	5	4	3	8	k__Bacteria;p__Oxyphotobacteria;c__unidentified_Oxyphotobacteria;o__unidentified_Oxyphotobacteria;f__unidentified_Oxyphotobacteria;
Methanocorpusculaceae	51	165	64	61	54	70	26	14	16	17	17	146	56	142	134	115	53	50	0	1	2	18	44	68	k__Archaea;p__Euryarchaeota;c__Methanomicrobia;o__Methanomicrobiales;f__Methanocorpusculaceae;
Rhizobiaceae	31	24	31	37	15	9	158	5	17	35	35	7	4	21	20	134	14	94	22	22	37	81	27	13	k__Bacteria;p__Proteobacteria;c__Alphaproteobacteria;o__Rhizobiales;f__Rhizobiaceae;
Staphylococcaceae	62	37	69	51	35	47	54	58	55	42	47	53	46	102	72	149	53	62	52	36	44	67	38	57	k__Bacteria;p__Firmicutes;c__Bacilli;o__Bacillales;f__Staphylococcaceae;
Planococcaceae	10	4	18	11	70	138	19	6	6	8	7	7	12	13	9	37	10	4	3	2	2	8	1	2	k__Bacteria;p__Firmicutes;c__Bacilli;o__Bacillales;f__Planococcaceae;
Bacillaceae	36	38	47	27	30	30	43	25	22	38	34	10	4	33	45	116	27	20	23	27	28	20	17	15	k__Bacteria;p__Firmicutes;c__Bacilli;o__Bacillales;f__Bacillaceae;
Vibrionaceae	36	5	4	5	6	1	31	8	3	1	4	0	1	1	2	7	3	5	1	28	0	3	2	111	k__Bacteria;p__Proteobacteria;c__Gammaproteobacteria;o__Vibrionales;f__Vibrionaceae;
unidentified_Mollicutes	25	7	20	15	28	19	32	16	29	60	47	15	7	28	31	48	46	37	50	98	65	35	28	23	k__Bacteria;p__Tenericutes;c__Mollicutes;o__unidentified_Mollicutes;f__unidentified_Mollicutes;
Paludibacteraceae	14	76	31	31	7	11	15	6	3	7	14	2	7	7	9	7	29	30	2	2	5	8	13	15	k__Bacteria;p__Bacteroidetes;c__Bacteroidia;o__Bacteroidales;f__Paludibacteraceae;
Neisseriaceae	2	4	0	0	0	0	75	0	0	0	0	2	0	1	2	0	0	0	19	1	0	0	21	1	k__Bacteria;p__Proteobacteria;c__Gammaproteobacteria;o__unidentified_Gammaproteobacteria;f__Neisseriaceae;
Mycoplasmataceae	32	8	6	3	2	1	17	7	13	2	3	16	7	2	9	8	6	9	10	15	6	3	3	74	k__Bacteria;p__Tenericutes;c__Mollicutes;o__Mycoplasmatales;f__Mycoplasmataceae;
Micrococcaceae	7	1	17	2	3	6	2	1	1	2	1	1	1	13	7	74	0	7	0	1	0	3	0	1	k__Bacteria;p__Actinobacteria;c__unidentified_Actinobacteria;o__Micrococcales;f__Micrococcaceae;
unidentified_Bacteroidales	7	8	3	7	1	3	2	1	33	28	63	10	8	11	3	12	54	72	24	32	36	3	5	3	k__Bacteria;p__Bacteroidetes;c__Bacteroidia;o__Bacteroidales;f__unidentified_Bacteroidales;
Enterobacteriaceae	67	8	6	11	1	6	33	3	33	17	12	11	13	24	52	22	8	7	10	7	3	7	16	11	k__Bacteria;p__Proteobacteria;c__Gammaproteobacteria;o__Enterobacteriales;f__Enterobacteriaceae;
Tannerellaceae	20	47	18	28	67	38	4	1	11	17	15	37	55	15	14	14	59	45	21	15	31	5	17	7	k__Bacteria;p__Bacteroidetes;c__Bacteroidia;o__Bacteroidales;f__Tannerellaceae;
Burkholderiaceae	26	13	16	6	6	2	67	3	7	9	5	5	6	11	21	66	9	37	4	5	6	30	12	4	k__Bacteria;p__Proteobacteria;c__Gammaproteobacteria;o__unidentified_Gammaproteobacteria;f__Burkholderiaceae;
Succinivibrionaceae	6	5	3	12	49	55	5	1	17	32	21	2	4	3	5	6	10	7	7	2	26	19	28	12	k__Bacteria;p__Proteobacteria;c__Gammaproteobacteria;o__Aeromonadales;f__Succinivibrionaceae;
Lactobacillaceae	45	18	23	9	3	7	32	10	21	40	31	6	2	22	21	16	18	26	36	41	22	20	19	28	k__Bacteria;p__Firmicutes;c__Bacilli;o__Lactobacillales;f__Lactobacillaceae;
Veillonellaceae	12	15	17	26	6	24	5	3	38	28	28	15	4	4	2	15	24	20	32	6	44	27	41	23	k__Bacteria;p__Firmicutes;c__Negativicutes;o__Selenomonadales;f__Veillonellaceae;
Actinomycetaceae	3	3	12	3	8	5	7	9	2	6	4	4	2	14	16	42	11	15	18	27	15	7	4	4	k__Bacteria;p__Actinobacteria;c__unidentified_Actinobacteria;o__Actinomycetales;f__Actinomycetaceae;
Pasteurellaceae	0	1	0	0	0	0	40	0	0	0	0	0	2	0	1	0	0	0	5	1	0	0	2	1	k__Bacteria;p__Proteobacteria;c__Gammaproteobacteria;o__Pasteurellales;f__Pasteurellaceae;
Corynebacteriaceae	6	4	18	6	2	1	6	6	12	11	2	2	4	26	15	33	18	3	1	17	5	2	7	11	k__Bacteria;p__Actinobacteria;c__unidentified_Actinobacteria;o__Corynebacteriales;f__Corynebacteriaceae;
unidentified_Rhodospirillales	8	24	17	9	25	7	7	3	1	0	0	0	0	0	0	1	9	6	8	6	6	5	5	1	k__Bacteria;p__Proteobacteria;c__Alphaproteobacteria;o__Rhodospirillales;f__unidentified_Rhodospirillales;
Anaeroplasmataceae	5	17	14	15	12	6	8	6	12	15	12	6	4	7	6	5	15	14	2	18	10	8	24	22	k__Bacteria;p__Tenericutes;c__Mollicutes;o__Anaeroplasmatales;f__Anaeroplasmataceae;
Fibrobacteraceae	0	4	4	2	4	4	0	1	0	1	1	3	2	4	5	3	15	24	0	0	0	0	0	0	k__Bacteria;p__Fibrobacteres;c__Fibrobacteria;o__Fibrobacterales;f__Fibrobacteraceae;
Leuconostocaceae	0	0	2	0	0	0	18	0	7	9	4	0	0	7	8	24	2	3	4	8	6	10	1	1	k__Bacteria;p__Firmicutes;c__Bacilli;o__Lactobacillales;f__Leuconostocaceae;
Beijerinckiaceae	6	10	7	5	1	0	22	1	3	0	7	4	1	8	4	1	6	9	1	6	3	1	2	4	k__Bacteria;p__Proteobacteria;c__Alphaproteobacteria;o__Rhizobiales;f__Beijerinckiaceae;
Nitrosomonadaceae	0	0	0	0	1	2	1	0	0	0	0	22	8	0	0	0	0	0	0	0	0	0	0	0	k__Bacteria;p__Proteobacteria;c__Gammaproteobacteria;o__unidentified_Gammaproteobacteria;f__Nitrosomonadaceae;
Streptococcaceae	15	4	1	2	0	0	21	1	1	1	1	0	0	2	15	3	5	1	10	0	1	6	5	4	k__Bacteria;p__Firmicutes;c__Bacilli;o__Lactobacillales;f__Streptococcaceae;
Desulfovibrionaceae	20	5	0	1	0	2	2	0	5	2	0	6	1	5	2	9	1	2	4	2	3	2	1	3	k__Bacteria;p__Proteobacteria;c__Deltaproteobacteria;o__Desulfovibrionales;f__Desulfovibrionaceae;
Paracaedibacteraceae	7	10	3	0	1	4	2	6	0	2	3	0	1	0	0	0	15	11	0	1	2	16	20	19	k__Bacteria;p__Proteobacteria;c__Alphaproteobacteria;o__unidentified_Alphaproteobacteria;f__Paracaedibacteraceae;
Acetobacteraceae	7	6	1	1	8	5	3	5	2	8	2	8	6	12	10	17	10	4	11	9	8	12	4	15	k__Bacteria;p__Proteobacteria;c__Alphaproteobacteria;o__unidentified_Alphaproteobacteria;f__Acetobacteraceae;
Elusimicrobiaceae	1	7	3	8	4	1	0	1	4	7	7	16	9	2	5	0	15	10	1	1	1	3	10	12	k__Bacteria;p__Elusimicrobia;c__unidentified_Elusimicrobia;o__Elusimicrobiales;f__Elusimicrobiaceae;
Caldilineaceae	2	1	0	0	0	0	0	2	0	0	0	0	0	2	0	1	0	0	0	1	0	0	0	15	k__Bacteria;p__Chloroflexi;c__Anaerolineae;o__Caldilineales;f__Caldilineaceae;
Flavobacteriaceae	14	0	4	2	1	1	7	0	1	2	0	0	0	0	0	0	0	0	0	2	3	1	2	13	k__Bacteria;p__Bacteroidetes;c__Bacteroidia;o__Flavobacteriales;f__Flavobacteriaceae;
Rhodobacteraceae	10	2	2	0	3	3	8	1	0	9	1	0	2	4	5	2	0	1	0	6	1	2	4	14	k__Bacteria;p__Proteobacteria;c__Alphaproteobacteria;o__Rhodobacterales;f__Rhodobacteraceae;
Microbacteriaceae	4	1	0	2	1	2	7	3	2	3	1	0	0	8	7	13	1	2	1	3	0	8	2	5	k__Bacteria;p__Actinobacteria;c__unidentified_Actinobacteria;o__Micrococcales;f__Microbacteriaceae;
unidentified_Rhizobiales	1	9	7	4	5	2	5	3	0	4	10	2	1	0	3	4	2	7	12	3	5	9	5	5	k__Bacteria;p__Proteobacteria;c__Alphaproteobacteria;o__Rhizobiales;f__unidentified_Rhizobiales;
Fusobacteriaceae	0	1	1	0	1	0	8	2	1	1	0	1	10	6	1	0	0	11	1	3	0	1	1	1	k__Bacteria;p__Fusobacteria;c__Fusobacteriia;o__Fusobacteriales;f__Fusobacteriaceae;
Campylobacteraceae	4	3	2	0	3	6	3	0	1	3	2	1	0	11	5	8	2	1	2	0	0	1	3	2	k__Bacteria;p__unidentified_Bacteria;c__unidentified_Bacteria;o__Campylobacterales;f__Campylobacteraceae;
unidentified_Planctomycetacia	4	8	1	3	2	0	2	1	0	0	2	0	0	4	3	5	0	1	6	11	5	2	1	2	k__Bacteria;p__Planctomycetes;c__Planctomycetacia;o__unidentified_Planctomycetacia;f__unidentified_Planctomycetacia;
Anaerolineaceae	0	0	2	2	2	1	0	3	0	1	0	2	2	3	2	4	5	0	7	9	6	0	0	1	k__Bacteria;p__Chloroflexi;c__Anaerolineae;o__Anaerolineales;f__Anaerolineaceae;
Geobacteraceae	0	0	0	0	0	0	0	0	0	0	0	0	0	1	8	0	0	0	0	0	0	0	0	0	k__Bacteria;p__Proteobacteria;c__Deltaproteobacteria;o__Desulfuromonadales;f__Geobacteraceae;
Leptotrichiaceae	5	0	0	0	0	0	7	1	0	0	0	0	0	0	0	0	0	0	1	0	1	0	1	1	k__Bacteria;p__Fusobacteria;c__Fusobacteriia;o__Fusobacteriales;f__Leptotrichiaceae;
unidentified_Bacillales	7	0	0	0	1	0	6	0	0	0	0	0	0	1	3	0	0	2	0	0	0	0	1	3	k__Bacteria;p__Firmicutes;c__Bacilli;o__Bacillales;f__unidentified_Bacillales;
unidentified_Alteromonadales	0	0	0	0	1	0	7	0	0	0	0	0	0	3	0	0	0	0	0	0	0	0	0	1	k__Bacteria;p__Proteobacteria;c__Gammaproteobacteria;o__Alteromonadales;f__unidentified_Alteromonadales;
Gaiellaceae	6	0	0	0	0	0	0	0	0	0	0	0	0	0	0	1	0	0	0	0	0	0	0	0	k__Bacteria;p__Actinobacteria;c__Thermoleophilia;o__Gaiellales;f__Gaiellaceae;
Paenibacillaceae	1	4	3	2	3	0	1	2	6	3	2	0	0	0	0	3	1	4	2	4	3	2	0	0	k__Bacteria;p__Firmicutes;c__Bacilli;o__Bacillales;f__Paenibacillaceae;
Chitinophagaceae	5	0	0	0	0	0	6	0	0	0	0	0	0	0	0	0	0	1	0	0	0	0	0	0	k__Bacteria;p__Bacteroidetes;c__Bacteroidia;o__Chitinophagales;f__Chitinophagaceae;
unidentified_Flavobacteriales	0	0	0	0	0	0	1	0	0	0	0	0	0	5	6	0	0	0	2	1	0	0	0	0	k__Bacteria;p__Bacteroidetes;c__Bacteroidia;o__Flavobacteriales;f__unidentified_Flavobacteriales;
unidentified_Melainabacteria	1	0	1	1	1	0	0	0	0	0	0	0	0	6	4	2	0	2	1	1	0	1	0	1	k__Bacteria;p__Melainabacteria;c__unidentified_Melainabacteria;o__unidentified_Melainabacteria;f__unidentified_Melainabacteria;
Chthoniobacteraceae	1	0	0	0	0	0	0	0	0	0	0	0	0	0	0	0	0	0	0	0	0	0	0	6	k__Bacteria;p__Verrucomicrobia;c__Verrucomicrobiae;o__Chthoniobacterales;f__Chthoniobacteraceae;
Bogoriellaceae	0	0	0	0	0	0	0	0	0	0	0	0	0	0	3	6	0	0	0	0	0	0	0	0	k__Bacteria;p__Actinobacteria;c__unidentified_Actinobacteria;o__Micrococcales;f__Bogoriellaceae;
Porphyromonadaceae	0	1	0	0	0	0	5	0	0	0	0	0	0	0	0	0	0	0	1	0	0	0	1	0	k__Bacteria;p__Bacteroidetes;c__Bacteroidia;o__Bacteroidales;f__Porphyromonadaceae;
Phycisphaeraceae	4	0	0	0	0	0	0	0	0	0	0	0	0	0	0	0	0	0	0	0	0	0	1	5	k__Bacteria;p__Planctomycetes;c__Phycisphaerae;o__Phycisphaerales;f__Phycisphaeraceae;
Brevibacteriaceae	0	0	0	0	0	2	0	0	0	1	0	0	0	0	1	5	0	0	0	0	0	0	0	0	k__Bacteria;p__Actinobacteria;c__unidentified_Actinobacteria;o__Micrococcales;f__Brevibacteriaceae;
Enterococcaceae	2	2	0	0	0	2	0	0	1	1	0	0	0	5	0	5	2	0	0	1	0	0	1	4	k__Bacteria;p__Firmicutes;c__Bacilli;o__Lactobacillales;f__Enterococcaceae;
Sporichthyaceae	5	0	0	0	0	0	3	0	0	0	0	0	0	0	0	0	0	0	0	0	0	0	0	0	k__Bacteria;p__Actinobacteria;c__unidentified_Actinobacteria;o__Frankiales;f__Sporichthyaceae;
Dietziaceae	0	0	2	0	0	0	1	0	0	0	1	0	0	4	5	4	0	1	0	0	1	0	0	0	k__Bacteria;p__Actinobacteria;c__unidentified_Actinobacteria;o__Corynebacteriales;f__Dietziaceae;
Geminicoccaceae	0	4	0	0	0	0	0	0	0	0	0	0	0	0	0	0	0	0	0	0	0	0	0	0	k__Bacteria;p__Proteobacteria;c__Alphaproteobacteria;o__unidentified_Alphaproteobacteria;f__Geminicoccaceae;
Victivallaceae	0	4	4	0	0	0	0	1	1	2	3	0	0	0	0	0	2	1	0	1	1	1	1	2	k__Bacteria;p__Lentisphaerae;c__Lentisphaeria;o__Victivallales;f__Victivallaceae;
Propionibacteriaceae	1	0	0	0	0	0	1	0	0	0	1	0	0	0	3	2	0	0	0	0	0	0	0	4	k__Bacteria;p__Actinobacteria;c__unidentified_Actinobacteria;o__Propionibacteriales;f__Propionibacteriaceae;
Deferribacteraceae	0	1	0	1	0	0	0	0	0	0	0	0	0	1	3	0	0	0	0	0	0	0	0	1	k__Bacteria;p__Deferribacteres;c__unidentified_Deferribacteres;o__Deferribacterales;f__Deferribacteraceae;
Microscillaceae	0	0	0	0	0	0	0	0	0	0	0	0	0	0	2	0	0	0	0	0	0	0	0	3	k__Bacteria;p__Bacteroidetes;c__Bacteroidia;o__Cytophagales;f__Microscillaceae;
unidentified_Acidimicrobiia	3	0	0	0	0	0	0	0	0	0	0	0	0	0	0	0	0	0	0	0	0	0	0	0	k__Bacteria;p__Actinobacteria;c__Acidimicrobiia;o__unidentified_Acidimicrobiia;f__unidentified_Acidimicrobiia;
Chlamydiaceae	0	0	0	0	0	0	1	0	0	0	1	0	0	3	2	1	0	0	0	1	0	0	0	0	k__Bacteria;p__Chlamydiae;c__unidentified_Chlamydiae;o__Chlamydiales;f__Chlamydiaceae;
Rhodocyclaceae	0	0	0	0	0	0	0	0	0	0	0	0	0	0	3	0	0	0	0	0	0	0	0	0	k__Bacteria;p__Proteobacteria;c__Gammaproteobacteria;o__unidentified_Gammaproteobacteria;f__Rhodocyclaceae;
unidentified_Gammaproteobacteria	0	3	0	0	0	0	0	0	0	0	0	0	1	0	0	0	0	0	0	0	0	0	0	0	k__Bacteria;p__Proteobacteria;c__Gammaproteobacteria;o__unidentified_Gammaproteobacteria;f__unidentified_Gammaproteobacteria;
Caulobacteraceae	3	0	0	0	0	0	1	0	0	0	0	0	0	0	0	0	0	0	1	0	0	1	0	0	k__Bacteria;p__Proteobacteria;c__Alphaproteobacteria;o__Caulobacterales;f__Caulobacteraceae;
Listeriaceae	0	3	2	1	0	0	0	0	3	3	3	2	1	2	0	1	2	0	1	0	0	0	0	0	k__Bacteria;p__Firmicutes;c__Bacilli;o__Bacillales;f__Listeriaceae;
Halomonadaceae	1	0	0	1	0	1	0	1	0	0	0	0	0	2	3	0	0	0	0	0	0	0	0	0	k__Bacteria;p__Proteobacteria;c__Gammaproteobacteria;o__Oceanospirillales;f__Halomonadaceae;
Thermoactinomycetaceae	0	0	0	0	0	0	0	0	0	1	0	0	0	0	1	3	0	0	0	1	0	2	0	0	k__Bacteria;p__Firmicutes;c__Bacilli;o__Bacillales;f__Thermoactinomycetaceae;
unidentified_Coriobacteriales	0	0	0	0	0	0	3	0	1	1	1	0	0	0	2	2	0	0	0	0	1	1	0	0	k__Bacteria;p__Actinobacteria;c__Coriobacteriia;o__Coriobacteriales;f__unidentified_Coriobacteriales;
Xanthobacteraceae	1	2	0	0	0	0	0	0	1	0	1	0	0	1	2	2	1	3	0	2	2	1	0	1	k__Bacteria;p__Proteobacteria;c__Alphaproteobacteria;o__Rhizobiales;f__Xanthobacteraceae;
Gemmatimonadaceae	3	0	0	0	0	0	0	0	0	0	0	0	0	0	0	0	0	0	0	0	0	0	0	0	k__Bacteria;p__Gemmatimonadetes;c__unidentified_Gemmatimonadetes;o__Gemmatimonadales;f__Gemmatimonadaceae;
unidentified_Planctomycetales	0	0	0	0	0	0	0	0	0	0	0	0	0	0	0	0	0	0	0	0	0	0	0	3	k__Bacteria;p__Planctomycetes;c__Planctomycetacia;o__Planctomycetales;f__unidentified_Planctomycetales;
Methylacidiphilaceae	3	0	0	0	0	0	0	0	0	0	0	0	0	0	0	0	0	0	0	0	0	0	0	0	k__Bacteria;p__Verrucomicrobia;c__Verrucomicrobiae;o__Methylacidiphilales;f__Methylacidiphilaceae;
unidentified_Actinobacteria	0	0	0	0	0	0	0	0	0	0	0	0	0	0	0	0	0	0	0	0	0	0	0	2	k__Bacteria;p__Actinobacteria;c__unidentified_Actinobacteria;o__unidentified_Actinobacteria;f__unidentified_Actinobacteria;
Cryomorphaceae	0	0	0	0	0	0	2	0	0	0	0	0	0	0	0	0	0	0	0	0	0	0	0	0	k__Bacteria;p__Bacteroidetes;c__Bacteroidia;o__Flavobacteriales;f__Cryomorphaceae;
unidentified_Alphaproteobacteria	2	0	0	0	0	0	0	0	0	0	0	1	0	0	0	1	0	1	0	0	0	1	0	0	k__Bacteria;p__Proteobacteria;c__Alphaproteobacteria;o__unidentified_Alphaproteobacteria;f__unidentified_Alphaproteobacteria;
Methylophilaceae	0	0	0	0	0	0	0	0	0	0	0	0	0	0	0	0	0	0	0	0	0	1	1	2	k__Bacteria;p__Proteobacteria;c__Gammaproteobacteria;o__unidentified_Gammaproteobacteria;f__Methylophilaceae;
Hyphomicrobiaceae	0	0	0	0	0	0	0	0	0	0	0	0	0	0	2	0	0	0	0	0	0	0	0	0	k__Bacteria;p__Proteobacteria;c__Alphaproteobacteria;o__Rhizobiales;f__Hyphomicrobiaceae;
Geodermatophilaceae	0	0	0	0	0	0	2	0	0	0	0	0	0	0	0	0	0	0	0	0	0	0	0	0	k__Bacteria;p__Actinobacteria;c__unidentified_Actinobacteria;o__Frankiales;f__Geodermatophilaceae;
Cyclobacteriaceae	0	0	0	0	0	0	0	0	0	0	0	0	0	0	0	0	0	0	0	0	0	0	0	2	k__Bacteria;p__Bacteroidetes;c__Bacteroidia;o__Cytophagales;f__Cyclobacteriaceae;
Sanguibacteraceae	0	0	0	0	0	0	1	0	0	0	0	0	0	0	0	0	0	0	0	0	0	2	0	0	k__Bacteria;p__Actinobacteria;c__unidentified_Actinobacteria;o__Micrococcales;f__Sanguibacteraceae;
Bdellovibrionaceae	0	0	0	0	0	0	0	0	0	0	0	0	0	0	0	0	0	0	0	2	0	0	0	0	k__Bacteria;p__Proteobacteria;c__Deltaproteobacteria;o__Bdellovibrionales;f__Bdellovibrionaceae;
Haliangiaceae	0	2	0	0	0	0	2	0	0	0	0	0	0	0	0	0	0	0	0	0	0	0	0	0	k__Bacteria;p__Proteobacteria;c__Deltaproteobacteria;o__Myxococcales;f__Haliangiaceae;
Chromatiaceae	0	0	0	0	0	0	0	0	0	0	0	0	0	0	0	0	0	0	0	0	0	0	0	2	k__Bacteria;p__Proteobacteria;c__Gammaproteobacteria;o__Chromatiales;f__Chromatiaceae;
Nocardioidaceae	2	2	0	0	0	0	0	0	0	0	0	0	0	0	0	0	0	0	0	0	0	0	0	0	k__Bacteria;p__Actinobacteria;c__unidentified_Actinobacteria;o__Propionibacteriales;f__Nocardioidaceae;
Oligosphaeraceae	0	0	0	0	0	0	0	0	0	0	0	0	0	0	0	0	0	2	0	0	0	1	0	0	k__Bacteria;p__Lentisphaerae;c__Oligosphaeria;o__Oligosphaerales;f__Oligosphaeraceae;
Nitrospiraceae	0	0	0	0	0	0	0	0	0	0	0	0	2	0	1	0	0	0	0	0	0	0	0	0	k__Bacteria;p__Nitrospirae;c__Nitrospira;o__Nitrospirales;f__Nitrospiraceae;
Shewanellaceae	1	1	0	0	0	0	2	2	0	0	0	0	1	0	0	0	0	0	0	2	1	0	1	1	k__Bacteria;p__Proteobacteria;c__Gammaproteobacteria;o__Alteromonadales;f__Shewanellaceae;
Marinilabiliaceae	2	0	0	1	0	0	0	0	0	0	0	0	0	0	0	0	0	0	0	0	0	0	0	0	k__Bacteria;p__Bacteroidetes;c__Bacteroidia;o__Bacteroidales;f__Marinilabiliaceae;
Sphingobacteriaceae	0	0	0	0	0	0	0	0	1	0	0	0	0	2	0	1	0	0	1	0	0	0	0	0	k__Bacteria;p__Bacteroidetes;c__Bacteroidia;o__Sphingobacteriales;f__Sphingobacteriaceae;
Mycobacteriaceae	0	0	0	0	0	0	2	0	0	1	0	0	0	0	0	0	0	0	0	0	0	0	0	0	k__Bacteria;p__Actinobacteria;c__unidentified_Actinobacteria;o__Corynebacteriales;f__Mycobacteriaceae;
Saprospiraceae	2	0	0	0	0	0	0	0	0	0	0	0	0	0	0	0	0	0	0	0	0	0	0	0	k__Bacteria;p__Bacteroidetes;c__Bacteroidia;o__Chitinophagales;f__Saprospiraceae;
Desulfarculaceae	2	0	0	0	0	0	0	0	0	0	0	0	0	0	0	0	0	0	0	0	0	0	0	0	k__Bacteria;p__Proteobacteria;c__Deltaproteobacteria;o__Desulfarculales;f__Desulfarculaceae;
Intrasporangiaceae	0	0	2	0	0	0	0	0	0	0	0	1	0	0	1	2	0	0	0	0	0	0	0	0	k__Bacteria;p__Actinobacteria;c__unidentified_Actinobacteria;o__Micrococcales;f__Intrasporangiaceae;
Roseiflexaceae	2	0	0	0	0	0	0	0	0	0	0	0	0	0	0	0	0	0	0	0	0	0	0	0	k__Bacteria;p__Chloroflexi;c__Chloroflexia;o__Chloroflexales;f__Roseiflexaceae;
Helicobacteraceae	0	1	0	0	0	0	1	0	0	0	0	0	0	0	2	0	0	1	0	0	0	0	2	0	k__Bacteria;p__unidentified_Bacteria;c__unidentified_Bacteria;o__Campylobacterales;f__Helicobacteraceae;
Synergistaceae	0	0	0	0	0	0	0	0	0	0	0	0	0	0	1	0	0	0	0	0	0	1	0	0	k__Bacteria;p__Synergistetes;c__Synergistia;o__Synergistales;f__Synergistaceae;
Dermabacteraceae	1	0	1	1	0	0	0	0	0	0	0	0	0	0	0	1	1	1	0	0	0	0	0	0	k__Bacteria;p__Actinobacteria;c__unidentified_Actinobacteria;o__Micrococcales;f__Dermabacteraceae;
Spirosomaceae	0	0	0	0	0	0	1	0	0	0	0	0	0	0	0	0	0	0	0	0	0	0	0	1	k__Bacteria;p__Bacteroidetes;c__Bacteroidia;o__Cytophagales;f__Spirosomaceae;
Nocardiaceae	0	1	0	0	0	1	0	0	0	0	0	0	0	0	0	0	0	0	1	0	0	0	0	0	k__Bacteria;p__Actinobacteria;c__unidentified_Actinobacteria;o__Corynebacteriales;f__Nocardiaceae;
Pseudoalteromonadaceae	0	1	0	0	1	0	1	0	0	0	0	0	0	0	1	0	0	0	0	0	0	0	0	0	k__Bacteria;p__Proteobacteria;c__Gammaproteobacteria;o__Alteromonadales;f__Pseudoalteromonadaceae;
Jonesiaceae	0	0	0	0	0	0	0	0	0	0	0	0	0	0	1	1	0	0	0	0	0	0	0	0	k__Bacteria;p__Actinobacteria;c__unidentified_Actinobacteria;o__Micrococcales;f__Jonesiaceae;
unidentified_Campylobacterales	0	0	0	0	0	0	0	0	0	0	1	0	0	0	1	0	0	1	0	0	0	0	0	0	k__Bacteria;p__unidentified_Bacteria;c__unidentified_Bacteria;o__Campylobacterales;f__unidentified_Campylobacterales;
Others	11415	13968	13919	13848	15640	13290	12233	8043	11229	13414	14144	10060	7427	12444	12504	12160	14392	13400	10186	10818	11926	12432	12550	12671	Others

## Sheet: H
The aligned percentages that annotated at Family level
Taxonomy	LC1	LC2	LC3	LC4	LC5	LC6	LC7	LC8	HC1	HC2	HC3	HC4	HC5	HC6	HC7	HC8	CN1	CN2	CN3	CN4	CN5	CN6	CN7	CN8	Tax_detail
Ruminococcaceae	0.3489	0.309786	0.28951	0.320283	0.342555	0.351776	0.324759	0.3283	0.325712	0.316221	0.336892	0.384527	0.344891	0.363765	0.382693	0.352603	0.361105	0.388374	0.378038	0.382747	0.395582	0.421862	0.437176	0.422311	k__Bacteria;p__Firmicutes;c__Clostridia;o__Clostridiales;f__Ruminococcaceae;
Rikenellaceae	0.0673174	0.114341	0.0650884	0.0836209	0.0809067	0.082093	0.0749569	0.0863532	0.085724	0.0649267	0.0747951	0.061781	0.105892	0.0926086	0.0762151	0.0563704	0.104688	0.0688812	0.109487	0.0747232	0.0906493	0.0563165	0.0801697	0.0980551	k__Bacteria;p__Bacteroidetes;c__Bacteroidia;o__Bacteroidales;f__Rikenellaceae;
Christensenellaceae	0.0888697	0.066886	0.058887	0.0768802	0.0638122	0.0651963	0.0940286	0.090811	0.0622843	0.0506004	0.0553458	0.0641537	0.0469514	0.064711	0.0708585	0.0538	0.058869	0.0715595	0.0609541	0.0607204	0.0523619	0.055957	0.0728358	0.0646031	k__Bacteria;p__Firmicutes;c__Clostridia;o__Clostridiales;f__Christensenellaceae;
unidentified_Clostridiales	0.0548425	0.0456212	0.0904156	0.0603789	0.046538	0.0465559	0.0768443	0.0790732	0.0743097	0.0686296	0.0612597	0.0908829	0.0614035	0.0439316	0.049396	0.0628595	0.0495578	0.0605766	0.0468076	0.0627517	0.0452977	0.0642077	0.0504745	0.0399051	k__Bacteria;p__Firmicutes;c__Clostridia;o__Clostridiales;f__unidentified_Clostridiales;
Bacteroidaceae	0.0130321	0.0288503	0.0118817	0.0146139	0.0311332	0.0374065	0.00638122	0.00861015	0.00688453	0.00636324	0.00861015	0.015279	0.0868745	0.0131938	0.00961677	0.00541056	0.0214085	0.012349	0.0129422	0.00510498	0.00605766	0.005087	0.00663287	0.00749569	k__Bacteria;p__Bacteroidetes;c__Bacteroidia;o__Bacteroidales;f__Bacteroidaceae;
Lachnospiraceae	0.0720269	0.0561368	0.0634167	0.0691508	0.0655198	0.0750108	0.0464661	0.0453696	0.0638481	0.0685397	0.0540876	0.0510318	0.0429968	0.0408937	0.0548965	0.0562446	0.050888	0.0610979	0.0751007	0.0698878	0.0807269	0.0781565	0.0681802	0.0656277	k__Bacteria;p__Firmicutes;c__Clostridia;o__Clostridiales;f__Lachnospiraceae;
unidentified_Bacteria	0.0186404	0.0120614	0.0168069	0.0176158	0.0069744	0.00566221	0.0395995	0.0457471	0.0160879	0.0325892	0.0197368	0.00785519	0.00882586	0.0510498	0.0447764	0.0722785	0.0160699	0.0111447	0.0240689	0.0355371	0.0156565	0.0238712	0.00688453	0.0183707	k__Bacteria;p__unidentified_Bacteria;c__unidentified_Bacteria;o__unidentified_Bacteria;f__unidentified_Bacteria;
Peptostreptococcaceae	0.0266393	0.0222534	0.0698339	0.024734	0.0147397	0.0127445	0.0260282	0.0310613	0.0633988	0.0545909	0.0430328	0.00950892	0.00492522	0.0148476	0.0140387	0.0221276	0.0264955	0.0318162	0.0133736	0.0241767	0.0139848	0.0287964	0.0186224	0.0106414	k__Bacteria;p__Firmicutes;c__Clostridia;o__Clostridiales;f__Peptostreptococcaceae;
Erysipelotrichaceae	0.0525058	0.0378919	0.065394	0.0621225	0.0519485	0.0471491	0.0514812	0.0473289	0.044309	0.0549324	0.0485512	0.0270348	0.0156924	0.0375324	0.0352675	0.0361662	0.0337216	0.0359685	0.0439316	0.0535303	0.0447764	0.0343328	0.0259203	0.0278796	k__Bacteria;p__Firmicutes;c__Erysipelotrichia;o__Erysipelotrichales;f__Erysipelotrichaceae;
Muribaculaceae	0.0301625	0.0425295	0.0238172	0.0285986	0.0305759	0.0337755	0.0294255	0.0383053	0.0461425	0.0395456	0.0439855	0.0489466	0.0397433	0.0396355	0.0309894	0.0357708	0.0311871	0.0287784	0.0374605	0.0262978	0.0302164	0.0193773	0.0215164	0.0236734	k__Bacteria;p__Bacteroidetes;c__Bacteroidia;o__Bacteroidales;f__Muribaculaceae;
Akkermansiaceae	0.0110548	0.00801697	0.00497915	0.00611159	0.00963474	0.0138949	0.00361303	0.00886181	0.0116659	0.0120434	0.0106054	0.0238172	0.042907	0.0108031	0.00837647	0.00758556	0.00834052	0.00492522	0.00244464	0.00131219	0.000898763	0.0037029	0.00226488	0.00384671	k__Bacteria;p__Verrucomicrobia;c__Verrucomicrobiae;o__Verrucomicrobiales;f__Akkermansiaceae;
Prevotellaceae	0.00886181	0.0201682	0.00972462	0.0103717	0.0129062	0.0155846	0.00796304	0.0147577	0.0190897	0.0185145	0.02033	0.0271606	0.0321398	0.00724403	0.00648907	0.00591386	0.0129242	0.0106593	0.0171304	0.00941904	0.013068	0.0112885	0.00970664	0.0123131	k__Bacteria;p__Bacteroidetes;c__Bacteroidia;o__Bacteroidales;f__Prevotellaceae;
Spirochaetaceae	0.013841	0.0217321	0.0152251	0.0162856	0.00408039	0.00314567	0.00641717	0.00672275	0.00492522	0.00747771	0.0102998	0.00968867	0.00612957	0.00292997	0.00424216	0.00219298	0.00559031	0.00577006	0.0122232	0.0125108	0.0233858	0.00415229	0.00677668	0.0107672	k__Bacteria;p__Spirochaetes;c__Spirochaetia;o__Spirochaetales;f__Spirochaetaceae;
Methanobacteriaceae	0.00183348	0.00292997	0.00452977	0.00275022	0.00496117	0.00291199	0.00564423	0.014506	0.000593184	0.00275022	0.00186943	0.00713618	0.00258844	0.0197548	0.0188381	0.0178674	0.00219298	0.000934714	0.00546448	0.00999425	0.00551841	0.00143802	0.00122232	0.00168968	k__Archaea;p__Euryarchaeota;c__Methanobacteria;o__Methanobacteriales;f__Methanobacteriaceae;
Xanthomonadaceae	0.00199525	0.0017436	0.0032715	0.00221096	0.0013841	0.00158182	0.013841	0.00136612	0.00239071	0.00253451	0.00206716	0.00158182	0.00158182	0.000844838	0.00244464	0.00891573	0.000413431	0.00670477	0.000377481	0.00136612	0.00262439	0.00447584	0.00111447	0.00106054	k__Bacteria;p__Proteobacteria;c__Gammaproteobacteria;o__Xanthomonadales;f__Xanthomonadaceae;
Aerococcaceae	0.000125827	0	0.000107852	0	5.39258e-05	0.000107852	1.79753e-05	0.000125827	7.19011e-05	1.79753e-05	0	0	5.39258e-05	0.00244464	0.000287604	0.00623742	0	7.19011e-05	3.59505e-05	0	0	0.000143802	0	0	k__Bacteria;p__Firmicutes;c__Bacilli;o__Lactobacillales;f__Aerococcaceae;
Peptococcaceae	0.00150992	0.00177955	0.00131219	0.00170765	0.00122232	0.0013841	0.000611159	0.000701035	0.000736986	0.000880788	0.00116839	0.0035591	0.00605766	0.000593184	0.000449382	0.000629134	0.00107852	0.00165372	0.00163575	0.00134814	0.00134814	0.00170765	0.0018155	0.00177955	k__Bacteria;p__Firmicutes;c__Clostridia;o__Clostridiales;f__Peptococcaceae;
Bifidobacteriaceae	0.000269629	8.98763e-05	0.000287604	0.000197728	1.79753e-05	0	3.59505e-05	8.98763e-05	0.00474547	0.00237274	0.00136612	0.000449382	0.000161777	0.000251654	0.000269629	0.000521283	7.19011e-05	0.000161777	0.00030558	0.000431406	0.000197728	0.000790912	0.000503307	0.000395456	k__Bacteria;p__Actinobacteria;c__unidentified_Actinobacteria;o__Bifidobacteriales;f__Bifidobacteriaceae;
Sphingomonadaceae	0.000233678	0.000197728	0.000323555	5.39258e-05	0.000107852	3.59505e-05	0.00472749	0	3.59505e-05	0.000269629	1.79753e-05	5.39258e-05	1.79753e-05	1.79753e-05	7.19011e-05	0.000790912	5.39258e-05	0.000772936	0.000754961	0.000125827	0.000107852	0.000485332	0.000736986	7.19011e-05	k__Bacteria;p__Proteobacteria;c__Alphaproteobacteria;o__Sphingomonadales;f__Sphingomonadaceae;
Pseudomonadaceae	0.00452977	0.00113244	0.00111447	0.000970664	0.000934714	0.00133017	0.000952689	0.0013841	0.000898763	0.00068306	0.000970664	0.00177955	0.00143802	0.00116839	0.000826862	0.00129422	0.00120434	0.00106054	0.000952689	0.00115042	0.00100661	0.000970664	0.00127624	0.000898763	k__Bacteria;p__Proteobacteria;c__Gammaproteobacteria;o__Pseudomonadales;f__Pseudomonadaceae;
Acidaminococcaceae	5.39258e-05	0.000233678	1.79753e-05	3.59505e-05	0.000593184	0.000539258	5.39258e-05	3.59505e-05	3.59505e-05	1.79753e-05	8.98763e-05	0.000826862	0.00420621	8.98763e-05	8.98763e-05	0.000197728	0.00116839	0.000736986	0.000790912	0.00030558	0.000359505	0.000143802	0.000107852	0.000197728	k__Bacteria;p__Firmicutes;c__Negativicutes;o__Selenomonadales;f__Acidaminococcaceae;
Carnobacteriaceae	0.000287604	0.000143802	0.00030558	0.000179753	0.000701035	0.00165372	7.19011e-05	7.19011e-05	0.000107852	7.19011e-05	0.000107852	8.98763e-05	0.000233678	0.00280414	0.000790912	0.00391861	0.000161777	8.98763e-05	7.19011e-05	3.59505e-05	5.39258e-05	0.000269629	8.98763e-05	0.000161777	k__Bacteria;p__Firmicutes;c__Bacilli;o__Lactobacillales;f__Carnobacteriaceae;
Defluviitaleaceae	0.00104257	0.00133017	0.00124029	0.00113244	0.00246261	0.00262439	0.00194133	0.00140207	0.00115042	0.00129422	0.0015279	0.00100661	0.00186943	0.00222893	0.00224691	0.00226488	0.000934714	0.00165372	0.00260641	0.00339733	0.00321757	0.00134814	0.00158182	0.00134814	k__Bacteria;p__Firmicutes;c__Clostridia;o__Clostridiales;f__Defluviitaleaceae;
Moraxellaceae	0.00190538	0.000557233	0.000790912	0.000719011	0.000934714	0.000970664	0.00102459	0.000593184	0.000898763	0.000952689	0.000359505	0.000557233	0.00116839	0.00143802	0.0013841	0.00318162	0.000970664	0.000521283	0.00100661	0.000880788	0.000467357	0.00125827	0.000449382	0.000898763	k__Bacteria;p__Proteobacteria;c__Gammaproteobacteria;o__Pseudomonadales;f__Moraxellaceae;
Eubacteriaceae	0.00219298	0.00125827	0.00204918	0.001456	0.000557233	0.000395456	0.00125827	0.00129422	0.00168968	0.00183348	0.00120434	0.000359505	0.000323555	0.00133017	0.00115042	0.0013841	0.00129422	0.000934714	0.00244464	0.0031277	0.00197728	0.00129422	0.000611159	0.000593184	k__Bacteria;p__Firmicutes;c__Clostridia;o__Clostridiales;f__Eubacteriaceae;
Marinifilaceae	0.000539258	0.00127624	0.000772936	0.000701035	0.0030558	0.00267831	0.000629134	0.000287604	0.000233678	0.000251654	0.000269629	0.000575209	0.000754961	0.001456	0.000970664	0.000736986	0.00118637	0.000701035	0.000503307	0.000395456	0.000395456	0.000485332	0.000449382	0.000431406	k__Bacteria;p__Bacteroidetes;c__Bacteroidia;o__Bacteroidales;f__Marinifilaceae;
Atopobiaceae	0.000395456	0.000449382	0.000611159	0.00064711	0.000772936	0.000359505	0.00100661	0.000736986	0.000377481	0.00131219	0.000772936	8.98763e-05	3.59505e-05	0.000826862	0.00142005	0.00296592	0.000557233	0.000736986	0.000898763	0.0013841	0.000898763	0.000521283	0.000233678	0.000197728	k__Bacteria;p__Actinobacteria;c__Coriobacteriia;o__Coriobacteriales;f__Atopobiaceae;
Eggerthellaceae	0.00134814	0.00107852	0.00280414	0.00183348	0.00115042	0.000952689	0.00154587	0.0013841	0.000521283	0.00111447	0.000844838	0.000772936	0.000575209	0.00109649	0.00098864	0.00111447	0.00064711	0.000719011	0.00124029	0.00136612	0.000772936	0.000557233	0.000395456	0.000449382	k__Bacteria;p__Actinobacteria;c__Coriobacteriia;o__Coriobacteriales;f__Eggerthellaceae;
unidentified_Oxyphotobacteria	0.00246261	0.000125827	5.39258e-05	0	5.39258e-05	3.59505e-05	0.000125827	5.39258e-05	0	0	5.39258e-05	5.39258e-05	0	1.79753e-05	0	7.19011e-05	0	0.000143802	7.19011e-05	7.19011e-05	7.19011e-05	5.39258e-05	3.59505e-05	8.98763e-05	k__Bacteria;p__Oxyphotobacteria;c__unidentified_Oxyphotobacteria;o__unidentified_Oxyphotobacteria;f__unidentified_Oxyphotobacteria;
Barnesiellaceae	0.000359505	0.00116839	0.00068306	0.000790912	0.000952689	0.000790912	0.000611159	0.000143802	0.00150992	0.00100661	0.00203121	0.000467357	0.000970664	0.000521283	0.00100661	0.000611159	0.000772936	0.000772936	0.0017436	0.00115042	0.00136612	0.000611159	0.00244464	0.00210311	k__Bacteria;p__Bacteroidetes;c__Bacteroidia;o__Bacteroidales;f__Barnesiellaceae;
Methanocorpusculaceae	0.000719011	0.00222893	0.000862813	0.000844838	0.000719011	0.000970664	0.00034153	0.000233678	0.000233678	0.000251654	0.000233678	0.00221096	0.00098864	0.0019593	0.0018155	0.00156385	0.000736986	0.000665085	0	1.79753e-05	1.79753e-05	0.000251654	0.000629134	0.000934714	k__Archaea;p__Euryarchaeota;c__Methanomicrobia;o__Methanomicrobiales;f__Methanocorpusculaceae;
Rhizobiaceae	0.000449382	0.000287604	0.000359505	0.000431406	0.000161777	8.98763e-05	0.00217501	8.98763e-05	0.000215703	0.000467357	0.000431406	0.000161777	3.59505e-05	0.000323555	0.000251654	0.0018155	0.000251654	0.00127624	0.000233678	0.00034153	0.000485332	0.00111447	0.000395456	0.000233678	k__Bacteria;p__Proteobacteria;c__Alphaproteobacteria;o__Rhizobiales;f__Rhizobiaceae;
Staphylococcaceae	0.000916739	0.000467357	0.000898763	0.000665085	0.000485332	0.00064711	0.000736986	0.00100661	0.000736986	0.000557233	0.000719011	0.000772936	0.000790912	0.00136612	0.000952689	0.00201323	0.000719011	0.000862813	0.000701035	0.000503307	0.000611159	0.000898763	0.000503307	0.000826862	k__Bacteria;p__Firmicutes;c__Bacilli;o__Bacillales;f__Staphylococcaceae;
Planococcaceae	0.000143802	7.19011e-05	0.000233678	0.000161777	0.000952689	0.00192335	0.000287604	5.39258e-05	8.98763e-05	0.000107852	8.98763e-05	0.000107852	0.000215703	0.000197728	0.000125827	0.000485332	0.000125827	3.59505e-05	3.59505e-05	3.59505e-05	3.59505e-05	8.98763e-05	1.79753e-05	1.79753e-05	k__Bacteria;p__Firmicutes;c__Bacilli;o__Bacillales;f__Planococcaceae;
Bacillaceae	0.000539258	0.000521283	0.000575209	0.000413431	0.000431406	0.000467357	0.000611159	0.000431406	0.000269629	0.000503307	0.000467357	0.000143802	8.98763e-05	0.000449382	0.000575209	0.00156385	0.000413431	0.000287604	0.00030558	0.00034153	0.000377481	0.000323555	0.000215703	0.000179753	k__Bacteria;p__Firmicutes;c__Bacilli;o__Bacillales;f__Bacillaceae;
Vibrionaceae	0.000503307	7.19011e-05	5.39258e-05	7.19011e-05	0.000107852	1.79753e-05	0.000395456	0.000125827	3.59505e-05	1.79753e-05	5.39258e-05	0	1.79753e-05	1.79753e-05	1.79753e-05	0.000107852	3.59505e-05	5.39258e-05	3.59505e-05	0.000395456	0	5.39258e-05	3.59505e-05	0.00150992	k__Bacteria;p__Proteobacteria;c__Gammaproteobacteria;o__Vibrionales;f__Vibrionaceae;
unidentified_Mollicutes	0.000395456	0.000107852	0.000269629	0.000233678	0.000395456	0.00030558	0.000431406	0.000287604	0.000377481	0.000808887	0.000629134	0.000233678	0.000125827	0.000377481	0.000413431	0.00064711	0.000629134	0.000503307	0.00068306	0.00134814	0.000862813	0.000485332	0.000377481	0.00030558	k__Bacteria;p__Tenericutes;c__Mollicutes;o__unidentified_Mollicutes;f__unidentified_Mollicutes;
Paludibacteraceae	0.000197728	0.00106054	0.000413431	0.000431406	8.98763e-05	0.000197728	0.000197728	0.000125827	3.59505e-05	8.98763e-05	0.000233678	1.79753e-05	0.000125827	7.19011e-05	0.000125827	8.98763e-05	0.000413431	0.000413431	5.39258e-05	3.59505e-05	5.39258e-05	0.000107852	0.000179753	0.000197728	k__Bacteria;p__Bacteroidetes;c__Bacteroidia;o__Bacteroidales;f__Paludibacteraceae;
Micrococcaceae	7.19011e-05	0	0.000215703	3.59505e-05	5.39258e-05	7.19011e-05	1.79753e-05	1.79753e-05	0	5.39258e-05	1.79753e-05	7.19011e-05	1.79753e-05	0.000179753	7.19011e-05	0.00104257	0	7.19011e-05	0	1.79753e-05	0	3.59505e-05	0	3.59505e-05	k__Bacteria;p__Actinobacteria;c__unidentified_Actinobacteria;o__Micrococcales;f__Micrococcaceae;
Mycoplasmataceae	0.000485332	0.000125827	8.98763e-05	5.39258e-05	1.79753e-05	0	0.000197728	0.000179753	0.000179753	1.79753e-05	7.19011e-05	0.000215703	0.000107852	3.59505e-05	8.98763e-05	0.000125827	7.19011e-05	0.000107852	0.000143802	0.000215703	7.19011e-05	5.39258e-05	8.98763e-05	0.00100661	k__Bacteria;p__Tenericutes;c__Mollicutes;o__Mycoplasmatales;f__Mycoplasmataceae;
Tannerellaceae	0.000251654	0.000629134	0.000233678	0.000377481	0.000898763	0.000521283	3.59505e-05	0	0.000143802	0.000215703	0.000215703	0.000593184	0.00098864	0.000215703	0.000197728	0.000179753	0.000790912	0.000611159	0.000287604	0.000197728	0.000467357	5.39258e-05	0.000251654	8.98763e-05	k__Bacteria;p__Bacteroidetes;c__Bacteroidia;o__Bacteroidales;f__Tannerellaceae;
Neisseriaceae	3.59505e-05	5.39258e-05	0	0	0	0	0.00098864	0	0	0	0	1.79753e-05	0	0	3.59505e-05	0	0	0	0.000251654	0	0	0	0.000287604	3.59505e-05	k__Bacteria;p__Proteobacteria;c__Gammaproteobacteria;o__unidentified_Gammaproteobacteria;f__Neisseriaceae;
unidentified_Bacteroidales	0.000161777	8.98763e-05	5.39258e-05	0.000125827	1.79753e-05	7.19011e-05	1.79753e-05	0	0.000449382	0.000377481	0.000862813	0.000215703	0.000161777	0.000179753	3.59505e-05	0.000143802	0.000736986	0.000952689	0.00030558	0.000485332	0.000485332	1.79753e-05	7.19011e-05	3.59505e-05	k__Bacteria;p__Bacteroidetes;c__Bacteroidia;o__Bacteroidales;f__unidentified_Bacteroidales;
Enterobacteriaceae	0.000934714	0.000107852	8.98763e-05	0.000125827	0	8.98763e-05	0.000449382	3.59505e-05	0.000485332	0.000233678	0.000161777	0.000143802	0.000233678	0.000323555	0.000701035	0.000287604	0.000107852	8.98763e-05	0.000125827	0.000107852	3.59505e-05	0.000143802	0.000251654	0.000161777	k__Bacteria;p__Proteobacteria;c__Gammaproteobacteria;o__Enterobacteriales;f__Enterobacteriaceae;
Burkholderiaceae	0.000377481	0.000143802	0.000215703	7.19011e-05	1.79753e-05	3.59505e-05	0.000898763	5.39258e-05	8.98763e-05	0.000197728	7.19011e-05	7.19011e-05	8.98763e-05	0.000125827	0.00034153	0.000862813	0.000125827	0.000503307	7.19011e-05	7.19011e-05	5.39258e-05	0.000395456	0.000179753	1.79753e-05	k__Bacteria;p__Proteobacteria;c__Gammaproteobacteria;o__unidentified_Gammaproteobacteria;f__Burkholderiaceae;
Succinivibrionaceae	7.19011e-05	7.19011e-05	3.59505e-05	0.000143802	0.00064711	0.000754961	7.19011e-05	1.79753e-05	0.000197728	0.000413431	0.000287604	3.59505e-05	7.19011e-05	1.79753e-05	7.19011e-05	8.98763e-05	0.000125827	7.19011e-05	8.98763e-05	5.39258e-05	0.000395456	0.000251654	0.00034153	0.000143802	k__Bacteria;p__Proteobacteria;c__Gammaproteobacteria;o__Aeromonadales;f__Succinivibrionaceae;
Lactobacillaceae	0.000665085	0.000251654	0.00030558	0.000125827	3.59505e-05	0.000107852	0.000431406	0.000161777	0.000287604	0.000539258	0.000431406	0.000107852	1.79753e-05	0.00030558	0.00034153	0.000197728	0.000251654	0.00034153	0.000485332	0.000521283	0.00030558	0.000269629	0.000251654	0.000377481	k__Bacteria;p__Firmicutes;c__Bacilli;o__Lactobacillales;f__Lactobacillaceae;
Veillonellaceae	0.000197728	0.000197728	0.000215703	0.00034153	5.39258e-05	0.000359505	8.98763e-05	5.39258e-05	0.000575209	0.00034153	0.00034153	0.000197728	5.39258e-05	5.39258e-05	1.79753e-05	0.000251654	0.000323555	0.000269629	0.000431406	5.39258e-05	0.000575209	0.000413431	0.000575209	0.00030558	k__Bacteria;p__Firmicutes;c__Negativicutes;o__Selenomonadales;f__Veillonellaceae;
Actinomycetaceae	3.59505e-05	3.59505e-05	0.000215703	7.19011e-05	0.000125827	8.98763e-05	0.000107852	0.000143802	1.79753e-05	7.19011e-05	5.39258e-05	5.39258e-05	7.19011e-05	0.000161777	0.000215703	0.000575209	0.000125827	0.000233678	0.000251654	0.000359505	0.000197728	8.98763e-05	5.39258e-05	5.39258e-05	k__Bacteria;p__Actinobacteria;c__unidentified_Actinobacteria;o__Actinomycetales;f__Actinomycetaceae;
Pasteurellaceae	0	1.79753e-05	0	0	0	0	0.000539258	0	0	0	0	0	3.59505e-05	0	1.79753e-05	0	0	0	8.98763e-05	0	0	0	3.59505e-05	1.79753e-05	k__Bacteria;p__Proteobacteria;c__Gammaproteobacteria;o__Pasteurellales;f__Pasteurellaceae;
Corynebacteriaceae	7.19011e-05	3.59505e-05	0.000251654	7.19011e-05	1.79753e-05	1.79753e-05	8.98763e-05	0.000107852	0.000161777	0.000143802	1.79753e-05	1.79753e-05	7.19011e-05	0.000377481	0.000215703	0.000467357	0.000233678	0.000107852	0	0.000215703	7.19011e-05	1.79753e-05	0.000107852	0.000161777	k__Bacteria;p__Actinobacteria;c__unidentified_Actinobacteria;o__Corynebacteriales;f__Corynebacteriaceae;
Leuconostocaceae	0	0	5.39258e-05	0	0	0	0.000251654	0	0.000107852	0.000107852	5.39258e-05	0	0	0.000107852	0.000107852	0.000395456	5.39258e-05	5.39258e-05	5.39258e-05	0.000107852	7.19011e-05	0.000125827	3.59505e-05	1.79753e-05	k__Bacteria;p__Firmicutes;c__Bacilli;o__Lactobacillales;f__Leuconostocaceae;
unidentified_Rhodospirillales	0.000107852	0.000323555	0.000215703	0.000107852	0.00034153	8.98763e-05	8.98763e-05	5.39258e-05	3.59505e-05	0	0	0	0	0	0	0	0.000161777	0.000107852	8.98763e-05	5.39258e-05	7.19011e-05	5.39258e-05	5.39258e-05	0	k__Bacteria;p__Proteobacteria;c__Alphaproteobacteria;o__Rhodospirillales;f__unidentified_Rhodospirillales;
Anaeroplasmataceae	8.98763e-05	0.000197728	0.000161777	0.000197728	0.000143802	5.39258e-05	8.98763e-05	8.98763e-05	0.000125827	0.000179753	0.000179753	7.19011e-05	7.19011e-05	5.39258e-05	5.39258e-05	7.19011e-05	0.000197728	0.000179753	1.79753e-05	0.000197728	0.000125827	0.000125827	0.000323555	0.000323555	k__Bacteria;p__Tenericutes;c__Mollicutes;o__Anaeroplasmatales;f__Anaeroplasmataceae;
Nitrosomonadaceae	0	0	0	0	3.59505e-05	1.79753e-05	0	0	0	0	0	0.000323555	0.000143802	0	0	0	0	0	0	0	0	0	0	0	k__Bacteria;p__Proteobacteria;c__Gammaproteobacteria;o__unidentified_Gammaproteobacteria;f__Nitrosomonadaceae;
Fibrobacteraceae	0	5.39258e-05	5.39258e-05	1.79753e-05	5.39258e-05	5.39258e-05	0	1.79753e-05	0	0	0	7.19011e-05	1.79753e-05	5.39258e-05	5.39258e-05	5.39258e-05	0.000215703	0.00030558	0	0	0	0	0	0	k__Bacteria;p__Fibrobacteres;c__Fibrobacteria;o__Fibrobacterales;f__Fibrobacteraceae;
Desulfovibrionaceae	0.00030558	1.79753e-05	0	0	0	3.59505e-05	0	0	5.39258e-05	1.79753e-05	0	8.98763e-05	1.79753e-05	5.39258e-05	1.79753e-05	0.000107852	1.79753e-05	1.79753e-05	7.19011e-05	7.19011e-05	5.39258e-05	1.79753e-05	0	1.79753e-05	k__Bacteria;p__Proteobacteria;c__Deltaproteobacteria;o__Desulfovibrionales;f__Desulfovibrionaceae;
Beijerinckiaceae	3.59505e-05	0.000161777	0.000125827	5.39258e-05	1.79753e-05	0	0.00030558	0	3.59505e-05	0	0.000125827	5.39258e-05	0	0.000107852	7.19011e-05	5.39258e-05	8.98763e-05	8.98763e-05	5.39258e-05	0.000125827	3.59505e-05	3.59505e-05	1.79753e-05	7.19011e-05	k__Bacteria;p__Proteobacteria;c__Alphaproteobacteria;o__Rhizobiales;f__Beijerinckiaceae;
Paracaedibacteraceae	8.98763e-05	0.000143802	3.59505e-05	0	1.79753e-05	5.39258e-05	3.59505e-05	0.000107852	0	5.39258e-05	3.59505e-05	0	1.79753e-05	0	0	0	0.000215703	0.000125827	0	1.79753e-05	3.59505e-05	0.000251654	0.000287604	0.000251654	k__Bacteria;p__Proteobacteria;c__Alphaproteobacteria;o__unidentified_Alphaproteobacteria;f__Paracaedibacteraceae;
Streptococcaceae	0.000251654	7.19011e-05	1.79753e-05	7.19011e-05	0	0	0.000269629	1.79753e-05	0	0	0	0	0	3.59505e-05	0.000215703	5.39258e-05	8.98763e-05	0	0.000161777	0	1.79753e-05	8.98763e-05	5.39258e-05	5.39258e-05	k__Bacteria;p__Firmicutes;c__Bacilli;o__Lactobacillales;f__Streptococcaceae;
Acetobacteraceae	7.19011e-05	0.000107852	0	0	0.000125827	7.19011e-05	3.59505e-05	0.000143802	3.59505e-05	0.000107852	1.79753e-05	0.000125827	8.98763e-05	0.000143802	0.000125827	0.000215703	0.000125827	3.59505e-05	0.000143802	0.000125827	0.000107852	0.000143802	5.39258e-05	0.000251654	k__Bacteria;p__Proteobacteria;c__Alphaproteobacteria;o__unidentified_Alphaproteobacteria;f__Acetobacteraceae;
Rhodobacteraceae	0.000143802	3.59505e-05	1.79753e-05	0	1.79753e-05	3.59505e-05	8.98763e-05	1.79753e-05	0	0.000107852	0	0	5.39258e-05	3.59505e-05	5.39258e-05	1.79753e-05	0	0	0	8.98763e-05	0	7.19011e-05	7.19011e-05	0.000251654	k__Bacteria;p__Proteobacteria;c__Alphaproteobacteria;o__Rhodobacterales;f__Rhodobacteraceae;
Elusimicrobiaceae	1.79753e-05	8.98763e-05	3.59505e-05	0.000107852	5.39258e-05	3.59505e-05	0	1.79753e-05	5.39258e-05	0.000107852	8.98763e-05	0.000233678	0.000161777	3.59505e-05	5.39258e-05	0	0.000197728	0.000161777	1.79753e-05	0	3.59505e-05	3.59505e-05	0.000179753	0.000161777	k__Bacteria;p__Elusimicrobia;c__unidentified_Elusimicrobia;o__Elusimicrobiales;f__Elusimicrobiaceae;
Caldilineaceae	1.79753e-05	1.79753e-05	0	0	0	0	0	3.59505e-05	0	0	0	0	0	5.39258e-05	0	0	0	0	0	0	0	0	0	0.000197728	k__Bacteria;p__Chloroflexi;c__Anaerolineae;o__Caldilineales;f__Caldilineaceae;
Flavobacteriaceae	0.000197728	0	3.59505e-05	1.79753e-05	0	3.59505e-05	0.000107852	0	0	3.59505e-05	0	0	0	0	0	0	0	0	0	3.59505e-05	3.59505e-05	0	1.79753e-05	0.000161777	k__Bacteria;p__Bacteroidetes;c__Bacteroidia;o__Flavobacteriales;f__Flavobacteriaceae;
Microbacteriaceae	5.39258e-05	0	0	3.59505e-05	1.79753e-05	5.39258e-05	0.000107852	7.19011e-05	1.79753e-05	3.59505e-05	1.79753e-05	0	0	0.000107852	8.98763e-05	0.000179753	3.59505e-05	1.79753e-05	0	1.79753e-05	0	8.98763e-05	1.79753e-05	8.98763e-05	k__Bacteria;p__Actinobacteria;c__unidentified_Actinobacteria;o__Micrococcales;f__Microbacteriaceae;
Fusobacteriaceae	0	3.59505e-05	1.79753e-05	0	0	0	0.000107852	1.79753e-05	0	1.79753e-05	0	0	0.000179753	7.19011e-05	0	0	0	0.000143802	0	3.59505e-05	0	0	1.79753e-05	0	k__Bacteria;p__Fusobacteria;c__Fusobacteriia;o__Fusobacteriales;f__Fusobacteriaceae;
Anaerolineaceae	0	0	5.39258e-05	0	3.59505e-05	1.79753e-05	0	8.98763e-05	0	0	0	1.79753e-05	5.39258e-05	3.59505e-05	3.59505e-05	8.98763e-05	0.000107852	0	8.98763e-05	0.000161777	8.98763e-05	0	0	3.59505e-05	k__Bacteria;p__Chloroflexi;c__Anaerolineae;o__Anaerolineales;f__Anaerolineaceae;
unidentified_Rhizobiales	3.59505e-05	0.000107852	8.98763e-05	5.39258e-05	7.19011e-05	1.79753e-05	5.39258e-05	3.59505e-05	0	3.59505e-05	0.000161777	3.59505e-05	1.79753e-05	0	7.19011e-05	3.59505e-05	1.79753e-05	0.000107852	0.000161777	3.59505e-05	5.39258e-05	0.000143802	7.19011e-05	8.98763e-05	k__Bacteria;p__Proteobacteria;c__Alphaproteobacteria;o__Rhizobiales;f__unidentified_Rhizobiales;
unidentified_Planctomycetacia	7.19011e-05	0.000125827	3.59505e-05	3.59505e-05	3.59505e-05	0	1.79753e-05	0	0	0	1.79753e-05	0	0	5.39258e-05	3.59505e-05	8.98763e-05	0	0	8.98763e-05	0.000143802	5.39258e-05	1.79753e-05	0	3.59505e-05	k__Bacteria;p__Planctomycetes;c__Planctomycetacia;o__unidentified_Planctomycetacia;f__unidentified_Planctomycetacia;
Campylobacteraceae	5.39258e-05	1.79753e-05	5.39258e-05	0	5.39258e-05	7.19011e-05	5.39258e-05	0	1.79753e-05	5.39258e-05	1.79753e-05	7.19011e-05	0	0.000143802	5.39258e-05	8.98763e-05	1.79753e-05	0	0	0	0	1.79753e-05	5.39258e-05	1.79753e-05	k__Bacteria;p__unidentified_Bacteria;c__unidentified_Bacteria;o__Campylobacterales;f__Campylobacteraceae;
unidentified_Bacillales	0.000125827	0	0	0	3.59505e-05	0	7.19011e-05	0	0	0	0	0	0	0	3.59505e-05	0	0	3.59505e-05	0	0	0	0	3.59505e-05	5.39258e-05	k__Bacteria;p__Firmicutes;c__Bacilli;o__Bacillales;f__unidentified_Bacillales;
unidentified_Alteromonadales	0	0	0	0	1.79753e-05	0	0.000107852	0	0	0	0	0	0	3.59505e-05	0	0	0	0	0	0	0	0	0	1.79753e-05	k__Bacteria;p__Proteobacteria;c__Gammaproteobacteria;o__Alteromonadales;f__unidentified_Alteromonadales;
Geobacteraceae	0	0	0	0	0	0	0	0	0	0	0	0	0	0	0.000107852	0	0	0	0	0	0	0	0	0	k__Bacteria;p__Proteobacteria;c__Deltaproteobacteria;o__Desulfuromonadales;f__Geobacteraceae;
unidentified_Melainabacteria	0	0	3.59505e-05	1.79753e-05	5.39258e-05	0	0	0	0	0	0	0	0	8.98763e-05	5.39258e-05	3.59505e-05	0	1.79753e-05	1.79753e-05	0	0	1.79753e-05	0	0	k__Bacteria;p__Melainabacteria;c__unidentified_Melainabacteria;o__unidentified_Melainabacteria;f__unidentified_Melainabacteria;
Leptotrichiaceae	5.39258e-05	0	0	0	0	0	8.98763e-05	0	0	0	0	0	0	0	0	0	0	0	0	0	1.79753e-05	0	0	0	k__Bacteria;p__Fusobacteria;c__Fusobacteriia;o__Fusobacteriales;f__Leptotrichiaceae;
Enterococcaceae	3.59505e-05	1.79753e-05	0	0	0	1.79753e-05	0	0	0	1.79753e-05	0	0	0	5.39258e-05	0	8.98763e-05	3.59505e-05	0	0	0	0	0	1.79753e-05	5.39258e-05	k__Bacteria;p__Firmicutes;c__Bacilli;o__Lactobacillales;f__Enterococcaceae;
Paenibacillaceae	5.39258e-05	5.39258e-05	5.39258e-05	1.79753e-05	3.59505e-05	0	3.59505e-05	1.79753e-05	5.39258e-05	8.98763e-05	1.79753e-05	0	0	0	0	3.59505e-05	0	5.39258e-05	1.79753e-05	1.79753e-05	3.59505e-05	3.59505e-05	0	0	k__Bacteria;p__Firmicutes;c__Bacilli;o__Bacillales;f__Paenibacillaceae;
Chitinophagaceae	5.39258e-05	0	0	0	0	0	8.98763e-05	0	0	0	0	0	0	0	0	0	0	5.39258e-05	0	0	0	0	0	0	k__Bacteria;p__Bacteroidetes;c__Bacteroidia;o__Chitinophagales;f__Chitinophagaceae;
Methylophilaceae	0	0	0	0	0	0	0	0	0	0	0	0	0	0	0	0	0	0	0	0	0	0	7.19011e-05	1.79753e-05	k__Bacteria;p__Proteobacteria;c__Gammaproteobacteria;o__unidentified_Gammaproteobacteria;f__Methylophilaceae;
Gaiellaceae	7.19011e-05	0	0	0	0	0	0	0	0	0	0	0	0	0	0	1.79753e-05	0	0	0	0	0	0	0	0	k__Bacteria;p__Actinobacteria;c__Thermoleophilia;o__Gaiellales;f__Gaiellaceae;
unidentified_Flavobacteriales	0	0	0	0	0	0	0	0	0	0	0	0	0	7.19011e-05	7.19011e-05	0	0	0	3.59505e-05	0	0	0	0	0	k__Bacteria;p__Bacteroidetes;c__Bacteroidia;o__Flavobacteriales;f__unidentified_Flavobacteriales;
Xanthobacteraceae	1.79753e-05	0	0	0	0	0	0	0	1.79753e-05	0	0	0	0	0	5.39258e-05	0	1.79753e-05	3.59505e-05	0	3.59505e-05	1.79753e-05	7.19011e-05	0	3.59505e-05	k__Bacteria;p__Proteobacteria;c__Alphaproteobacteria;o__Rhizobiales;f__Xanthobacteraceae;
Bogoriellaceae	0	0	0	0	0	0	0	0	0	0	0	0	0	0	5.39258e-05	7.19011e-05	0	0	0	0	0	0	0	0	k__Bacteria;p__Actinobacteria;c__unidentified_Actinobacteria;o__Micrococcales;f__Bogoriellaceae;
unidentified_Actinobacteria	0	0	0	0	0	0	0	0	0	0	0	0	0	0	0	0	0	0	0	0	0	0	0	7.19011e-05	k__Bacteria;p__Actinobacteria;c__unidentified_Actinobacteria;o__unidentified_Actinobacteria;f__unidentified_Actinobacteria;
unidentified_Gammaproteobacteria	0	7.19011e-05	0	0	0	0	0	0	0	0	0	0	0	0	0	0	0	0	0	0	0	0	0	0	k__Bacteria;p__Proteobacteria;c__Gammaproteobacteria;o__unidentified_Gammaproteobacteria;f__unidentified_Gammaproteobacteria;
Dietziaceae	0	0	1.79753e-05	0	0	0	1.79753e-05	0	0	0	0	0	0	5.39258e-05	7.19011e-05	5.39258e-05	0	3.59505e-05	0	0	0	0	0	0	k__Bacteria;p__Actinobacteria;c__unidentified_Actinobacteria;o__Corynebacteriales;f__Dietziaceae;
Chthoniobacteraceae	3.59505e-05	0	0	0	0	0	0	0	0	0	0	0	0	0	0	0	0	0	0	0	0	0	0	7.19011e-05	k__Bacteria;p__Verrucomicrobia;c__Verrucomicrobiae;o__Chthoniobacterales;f__Chthoniobacteraceae;
Haliangiaceae	0	7.19011e-05	0	0	0	0	7.19011e-05	0	0	0	0	0	0	0	0	0	0	0	0	0	0	0	0	0	k__Bacteria;p__Proteobacteria;c__Deltaproteobacteria;o__Myxococcales;f__Haliangiaceae;
unidentified_Coriobacteriales	0	0	0	0	0	0	5.39258e-05	0	0	0	1.79753e-05	0	0	0	1.79753e-05	3.59505e-05	0	0	0	0	0	1.79753e-05	0	0	k__Bacteria;p__Actinobacteria;c__Coriobacteriia;o__Coriobacteriales;f__unidentified_Coriobacteriales;
Helicobacteraceae	0	1.79753e-05	0	0	0	0	5.39258e-05	0	0	0	0	0	0	0	3.59505e-05	0	0	1.79753e-05	0	0	0	0	3.59505e-05	0	k__Bacteria;p__unidentified_Bacteria;c__unidentified_Bacteria;o__Campylobacterales;f__Helicobacteraceae;
Brevibacteriaceae	0	0	0	0	0	5.39258e-05	0	0	0	1.79753e-05	0	0	0	0	1.79753e-05	5.39258e-05	0	0	0	0	0	0	0	0	k__Bacteria;p__Actinobacteria;c__unidentified_Actinobacteria;o__Micrococcales;f__Brevibacteriaceae;
Victivallaceae	0	5.39258e-05	5.39258e-05	0	0	0	0	5.39258e-05	1.79753e-05	1.79753e-05	3.59505e-05	0	0	0	0	0	1.79753e-05	3.59505e-05	0	0	1.79753e-05	0	0	3.59505e-05	k__Bacteria;p__Lentisphaerae;c__Lentisphaeria;o__Victivallales;f__Victivallaceae;
Phycisphaeraceae	5.39258e-05	0	0	0	0	0	0	0	0	0	0	0	0	0	0	0	0	0	0	0	0	0	1.79753e-05	5.39258e-05	k__Bacteria;p__Planctomycetes;c__Phycisphaerae;o__Phycisphaerales;f__Phycisphaeraceae;
Shewanellaceae	1.79753e-05	5.39258e-05	0	0	0	0	3.59505e-05	1.79753e-05	0	0	0	0	0	0	0	0	0	0	0	1.79753e-05	1.79753e-05	0	1.79753e-05	0	k__Bacteria;p__Proteobacteria;c__Gammaproteobacteria;o__Alteromonadales;f__Shewanellaceae;
Pseudoalteromonadaceae	0	0	0	0	1.79753e-05	0	0	0	0	0	0	0	0	0	5.39258e-05	0	0	0	0	0	0	0	0	0	k__Bacteria;p__Proteobacteria;c__Gammaproteobacteria;o__Alteromonadales;f__Pseudoalteromonadaceae;
Porphyromonadaceae	0	0	0	0	0	0	5.39258e-05	0	0	0	0	0	0	0	0	0	0	0	1.79753e-05	0	0	0	0	0	k__Bacteria;p__Bacteroidetes;c__Bacteroidia;o__Bacteroidales;f__Porphyromonadaceae;
Geodermatophilaceae	0	0	0	0	0	0	5.39258e-05	0	0	0	0	0	0	0	0	0	0	0	0	0	0	0	0	0	k__Bacteria;p__Actinobacteria;c__unidentified_Actinobacteria;o__Frankiales;f__Geodermatophilaceae;
Microscillaceae	0	0	0	0	0	0	0	0	0	0	0	0	0	0	5.39258e-05	0	0	0	0	0	0	0	0	5.39258e-05	k__Bacteria;p__Bacteroidetes;c__Bacteroidia;o__Cytophagales;f__Microscillaceae;
Geminicoccaceae	0	5.39258e-05	0	0	0	0	0	0	0	0	0	0	0	0	0	0	0	0	0	0	0	0	0	0	k__Bacteria;p__Proteobacteria;c__Alphaproteobacteria;o__unidentified_Alphaproteobacteria;f__Geminicoccaceae;
Nitrospiraceae	0	0	0	0	0	0	0	0	0	0	0	0	5.39258e-05	0	0	0	0	0	0	0	0	0	0	0	k__Bacteria;p__Nitrospirae;c__Nitrospira;o__Nitrospirales;f__Nitrospiraceae;
Propionibacteriaceae	3.59505e-05	0	0	0	0	0	0	0	0	0	0	0	0	0	3.59505e-05	0	0	0	0	0	0	0	0	5.39258e-05	k__Bacteria;p__Actinobacteria;c__unidentified_Actinobacteria;o__Propionibacteriales;f__Propionibacteriaceae;
Sporichthyaceae	5.39258e-05	0	0	0	0	0	3.59505e-05	0	0	0	0	0	0	0	0	0	0	0	0	0	0	0	0	0	k__Bacteria;p__Actinobacteria;c__unidentified_Actinobacteria;o__Frankiales;f__Sporichthyaceae;
unidentified_Alphaproteobacteria	3.59505e-05	0	0	0	0	0	0	0	0	0	0	3.59505e-05	0	0	0	1.79753e-05	0	3.59505e-05	0	0	0	1.79753e-05	0	0	k__Bacteria;p__Proteobacteria;c__Alphaproteobacteria;o__unidentified_Alphaproteobacteria;f__unidentified_Alphaproteobacteria;
Gemmatimonadaceae	3.59505e-05	0	0	0	0	0	0	0	0	0	0	0	0	0	0	0	0	0	0	0	0	0	0	0	k__Bacteria;p__Gemmatimonadetes;c__unidentified_Gemmatimonadetes;o__Gemmatimonadales;f__Gemmatimonadaceae;
Thermoactinomycetaceae	0	0	0	0	0	0	0	0	0	1.79753e-05	0	0	0	0	1.79753e-05	3.59505e-05	0	0	0	1.79753e-05	0	1.79753e-05	0	0	k__Bacteria;p__Firmicutes;c__Bacilli;o__Bacillales;f__Thermoactinomycetaceae;
Mycobacteriaceae	0	0	0	0	0	0	3.59505e-05	0	0	0	0	0	0	0	0	0	0	0	0	0	0	0	0	0	k__Bacteria;p__Actinobacteria;c__unidentified_Actinobacteria;o__Corynebacteriales;f__Mycobacteriaceae;
unidentified_Planctomycetales	0	0	0	0	0	0	0	0	0	0	0	0	0	0	0	0	0	0	0	0	0	0	0	3.59505e-05	k__Bacteria;p__Planctomycetes;c__Planctomycetacia;o__Planctomycetales;f__unidentified_Planctomycetales;
Halomonadaceae	0	0	0	3.59505e-05	0	1.79753e-05	0	1.79753e-05	0	0	0	0	0	3.59505e-05	3.59505e-05	0	0	0	0	0	0	0	0	0	k__Bacteria;p__Proteobacteria;c__Gammaproteobacteria;o__Oceanospirillales;f__Halomonadaceae;
Caulobacteraceae	3.59505e-05	0	0	0	0	0	0	0	0	0	0	0	0	0	0	0	0	0	0	0	0	3.59505e-05	0	0	k__Bacteria;p__Proteobacteria;c__Alphaproteobacteria;o__Caulobacterales;f__Caulobacteraceae;
Deferribacteraceae	0	3.59505e-05	0	1.79753e-05	0	0	0	0	0	0	0	0	0	1.79753e-05	3.59505e-05	0	0	0	0	0	0	0	0	0	k__Bacteria;p__Deferribacteres;c__unidentified_Deferribacteres;o__Deferribacterales;f__Deferribacteraceae;
Chlamydiaceae	0	0	0	0	0	0	0	0	0	0	1.79753e-05	0	0	3.59505e-05	1.79753e-05	0	0	0	0	3.59505e-05	0	0	0	0	k__Bacteria;p__Chlamydiae;c__unidentified_Chlamydiae;o__Chlamydiales;f__Chlamydiaceae;
unidentified_Acidimicrobiia	3.59505e-05	0	0	0	0	0	0	0	0	0	0	0	0	0	0	0	0	0	0	0	0	0	0	0	k__Bacteria;p__Actinobacteria;c__Acidimicrobiia;o__unidentified_Acidimicrobiia;f__unidentified_Acidimicrobiia;
Oligosphaeraceae	0	0	0	0	0	0	0	0	0	0	0	0	0	0	0	0	0	3.59505e-05	0	0	0	1.79753e-05	0	0	k__Bacteria;p__Lentisphaerae;c__Oligosphaeria;o__Oligosphaerales;f__Oligosphaeraceae;
Nocardiaceae	0	3.59505e-05	0	0	0	1.79753e-05	0	0	0	0	0	0	0	0	0	0	0	0	0	0	0	0	0	0	k__Bacteria;p__Actinobacteria;c__unidentified_Actinobacteria;o__Corynebacteriales;f__Nocardiaceae;
Saprospiraceae	3.59505e-05	0	0	0	0	0	0	0	0	0	0	0	0	0	0	0	0	0	0	0	0	0	0	0	k__Bacteria;p__Bacteroidetes;c__Bacteroidia;o__Chitinophagales;f__Saprospiraceae;
Nocardioidaceae	3.59505e-05	3.59505e-05	0	0	0	0	0	0	0	0	0	0	0	0	0	0	0	0	0	0	0	0	0	0	k__Bacteria;p__Actinobacteria;c__unidentified_Actinobacteria;o__Propionibacteriales;f__Nocardioidaceae;
Rhodocyclaceae	0	0	0	0	0	0	0	0	0	0	0	0	0	0	3.59505e-05	0	0	0	0	0	0	0	0	0	k__Bacteria;p__Proteobacteria;c__Gammaproteobacteria;o__unidentified_Gammaproteobacteria;f__Rhodocyclaceae;
Dermabacteraceae	1.79753e-05	0	1.79753e-05	0	0	0	0	0	0	0	0	0	0	0	0	1.79753e-05	1.79753e-05	3.59505e-05	0	0	0	0	0	0	k__Bacteria;p__Actinobacteria;c__unidentified_Actinobacteria;o__Micrococcales;f__Dermabacteraceae;
Marinilabiliaceae	3.59505e-05	0	0	3.59505e-05	0	0	0	0	0	0	0	0	0	0	0	0	0	0	0	0	0	0	0	0	k__Bacteria;p__Bacteroidetes;c__Bacteroidia;o__Bacteroidales;f__Marinilabiliaceae;
Sphingobacteriaceae	0	0	0	0	0	0	0	0	3.59505e-05	0	0	0	0	1.79753e-05	0	3.59505e-05	0	0	0	0	0	0	0	0	k__Bacteria;p__Bacteroidetes;c__Bacteroidia;o__Sphingobacteriales;f__Sphingobacteriaceae;
Roseiflexaceae	3.59505e-05	0	0	0	0	0	0	0	0	0	0	0	0	0	0	0	0	0	0	0	0	0	0	0	k__Bacteria;p__Chloroflexi;c__Chloroflexia;o__Chloroflexales;f__Roseiflexaceae;
Methylacidiphilaceae	3.59505e-05	0	0	0	0	0	0	0	0	0	0	0	0	0	0	0	0	0	0	0	0	0	0	0	k__Bacteria;p__Verrucomicrobia;c__Verrucomicrobiae;o__Methylacidiphilales;f__Methylacidiphilaceae;
Hyphomicrobiaceae	0	0	0	0	0	0	0	0	0	0	0	0	0	0	3.59505e-05	0	0	0	0	0	0	0	0	0	k__Bacteria;p__Proteobacteria;c__Alphaproteobacteria;o__Rhizobiales;f__Hyphomicrobiaceae;
Synergistaceae	0	0	0	0	0	0	0	0	0	0	0	0	0	0	0	0	0	0	0	0	0	3.59505e-05	0	0	k__Bacteria;p__Synergistetes;c__Synergistia;o__Synergistales;f__Synergistaceae;
Listeriaceae	0	3.59505e-05	3.59505e-05	0	0	0	0	0	3.59505e-05	3.59505e-05	3.59505e-05	3.59505e-05	3.59505e-05	1.79753e-05	0	0	3.59505e-05	0	0	0	0	0	0	0	k__Bacteria;p__Firmicutes;c__Bacilli;o__Bacillales;f__Listeriaceae;
Spirosomaceae	0	0	0	0	0	0	3.59505e-05	0	0	0	0	0	0	0	0	0	0	0	0	0	0	0	0	0	k__Bacteria;p__Bacteroidetes;c__Bacteroidia;o__Cytophagales;f__Spirosomaceae;
unidentified_Campylobacterales	0	0	0	0	0	0	0	0	0	0	1.79753e-05	0	0	0	0	0	0	1.79753e-05	0	0	0	0	0	0	k__Bacteria;p__unidentified_Bacteria;c__unidentified_Bacteria;o__Campylobacterales;f__unidentified_Campylobacterales;
Chromatiaceae	0	0	0	0	0	0	0	0	0	0	0	0	0	0	0	0	0	0	0	0	0	0	0	1.79753e-05	k__Bacteria;p__Proteobacteria;c__Gammaproteobacteria;o__Chromatiales;f__Chromatiaceae;
Bdellovibrionaceae	0	0	0	0	0	0	0	0	0	0	0	0	0	0	0	0	0	0	0	1.79753e-05	0	0	0	0	k__Bacteria;p__Proteobacteria;c__Deltaproteobacteria;o__Bdellovibrionales;f__Bdellovibrionaceae;
Desulfarculaceae	1.79753e-05	0	0	0	0	0	0	0	0	0	0	0	0	0	0	0	0	0	0	0	0	0	0	0	k__Bacteria;p__Proteobacteria;c__Deltaproteobacteria;o__Desulfarculales;f__Desulfarculaceae;
Cyclobacteriaceae	0	0	0	0	0	0	0	0	0	0	0	0	0	0	0	0	0	0	0	0	0	0	0	1.79753e-05	k__Bacteria;p__Bacteroidetes;c__Bacteroidia;o__Cytophagales;f__Cyclobacteriaceae;
Intrasporangiaceae	0	0	1.79753e-05	0	0	0	0	0	0	0	0	0	0	0	0	1.79753e-05	0	0	0	0	0	0	0	0	k__Bacteria;p__Actinobacteria;c__unidentified_Actinobacteria;o__Micrococcales;f__Intrasporangiaceae;
Cryomorphaceae	0	0	0	0	0	0	1.79753e-05	0	0	0	0	0	0	0	0	0	0	0	0	0	0	0	0	0	k__Bacteria;p__Bacteroidetes;c__Bacteroidia;o__Flavobacteriales;f__Cryomorphaceae;
Sanguibacteraceae	0	0	0	0	0	0	0	0	0	0	0	0	0	0	0	0	0	0	0	0	0	1.79753e-05	0	0	k__Bacteria;p__Actinobacteria;c__unidentified_Actinobacteria;o__Micrococcales;f__Sanguibacteraceae;
Jonesiaceae	0	0	0	0	0	0	0	0	0	0	0	0	0	0	0	1.79753e-05	0	0	0	0	0	0	0	0	k__Bacteria;p__Actinobacteria;c__unidentified_Actinobacteria;o__Micrococcales;f__Jonesiaceae;
Others	0.162478	0.189603	0.187913	0.188219	0.212342	0.184157	0.166343	0.140567	0.15439	0.181191	0.191491	0.152412	0.133358	0.1717	0.170388	0.163467	0.198555	0.180508	0.139506	0.148062	0.160951	0.169758	0.173461	0.172868	Others

## Sheet: I
The aligned counts that annotated at Genus level
Taxonomy	LC1	LC2	LC3	LC4	LC5	LC6	LC7	LC8	HC1	HC2	HC3	HC4	HC5	HC6	HC7	HC8	CN1	CN2	CN3	CN4	CN5	CN6	CN7	CN8	Tax_detail
unidentified_Clostridiales	3067	2788	5770	3728	2650	2614	3725	3041	4596	4299	3849	5043	2944	1919	2029	2332	2829	3404	2554	3353	2522	3761	3206	2509	k__Bacteria;p__Firmicutes;c__Clostridia;o__Clostridiales;f__unidentified_Clostridiales;g__unidentified_Clostridiales;
unidentified_Ruminococcaceae	3606	3713	3526	3793	2024	1791	2580	1981	2026	3936	3658	2054	1304	2918	4076	5364	3096	4190	4714	5316	5543	3549	2666	3007	k__Bacteria;p__Firmicutes;c__Clostridia;o__Clostridiales;f__Ruminococcaceae;g__unidentified_Ruminococcaceae;
Candidatus_Saccharimonas	1302	889	1241	1292	514	408	2903	2598	1164	2405	1449	513	481	3689	3269	5330	1154	831	1726	2556	1130	1734	479	1341	k__Bacteria;p__unidentified_Bacteria;c__unidentified_Bacteria;o__unidentified_Bacteria;f__unidentified_Bacteria;g__Candidatus_Saccharimonas;
Bacteroides	919	2125	885	1074	2303	2695	467	493	505	473	636	1008	4832	962	715	400	1549	915	942	370	446	374	480	551	k__Bacteria;p__Bacteroidetes;c__Bacteroidia;o__Bacteroidales;f__Bacteroidaceae;g__Bacteroides;
Turicibacter	2277	1367	3065	2928	1751	1530	671	507	2342	2164	1916	474	219	705	575	666	1035	1014	751	1128	621	1024	721	728	k__Bacteria;p__Firmicutes;c__Erysipelotrichia;o__Erysipelotrichales;f__Erysipelotrichaceae;g__Turicibacter;
Alistipes	1110	2246	1046	1698	1535	1218	1562	745	2969	2318	2157	832	1515	1462	1665	983	1606	1357	1954	1372	1630	1552	1631	2763	k__Bacteria;p__Bacteroidetes;c__Bacteroidia;o__Bacteroidales;f__Rikenellaceae;g__Alistipes;
Romboutsia	1007	869	2628	905	490	416	784	771	2076	1569	1339	268	137	469	428	755	877	1135	532	910	569	958	610	379	k__Bacteria;p__Firmicutes;c__Clostridia;o__Clostridiales;f__Peptostreptococcaceae;g__Romboutsia;
Akkermansia	774	586	365	451	711	1005	266	509	850	893	781	1571	2386	784	615	562	606	370	177	94	66	267	167	282	k__Bacteria;p__Verrucomicrobia;c__Verrucomicrobiae;o__Verrucomicrobiales;f__Akkermansiaceae;g__Akkermansia;
Paeniclostridium	568	552	1775	631	398	319	853	784	2076	1984	1541	248	84	453	463	683	679	877	265	577	331	799	552	308	k__Bacteria;p__Firmicutes;c__Clostridia;o__Clostridiales;f__Peptostreptococcaceae;g__Paeniclostridium;
Mogibacterium	531	398	646	497	462	437	1362	1131	565	531	475	458	188	891	1114	1698	474	662	514	793	556	444	179	164	k__Bacteria;p__Firmicutes;c__Clostridia;o__Clostridiales;f__unidentified_Clostridiales;g__Mogibacterium;
unidentified_Spirochaetaceae	744	1333	982	1017	27	27	395	337	307	494	658	51	46	181	268	114	314	311	843	880	1659	242	421	678	k__Bacteria;p__Spirochaetes;c__Spirochaetia;o__Spirochaetales;f__Spirochaetaceae;g__unidentified_Spirochaetaceae;
Saccharofermentans	587	389	540	498	605	651	667	529	254	356	351	241	134	1455	1109	1589	529	476	592	858	593	373	185	237	k__Bacteria;p__Firmicutes;c__Clostridia;o__Clostridiales;f__Ruminococcaceae;g__Saccharofermentans;
Methanobrevibacter	127	210	327	194	364	212	412	827	44	197	139	470	137	1419	1374	1307	152	67	392	717	398	94	84	120	k__Archaea;p__Euryarchaeota;c__Methanobacteria;o__Methanobacteriales;f__Methanobacteriaceae;g__Methanobrevibacter;
Stenotrophomonas	139	129	242	162	102	114	1018	78	174	188	151	105	88	62	178	663	30	498	27	101	193	328	79	76	k__Bacteria;p__Proteobacteria;c__Gammaproteobacteria;o__Xanthomonadales;f__Xanthomonadaceae;g__Stenotrophomonas;
Cellulosilyticum	322	263	961	440	94	106	120	71	242	423	191	24	9	63	73	97	178	211	88	90	270	169	175	99	k__Bacteria;p__Firmicutes;c__Clostridia;o__Clostridiales;f__Lachnospiraceae;g__Cellulosilyticum;
Dielma	72	109	78	99	296	249	851	661	145	275	293	285	138	248	220	166	67	91	253	296	331	184	265	247	k__Bacteria;p__Firmicutes;c__Erysipelotrichia;o__Erysipelotrichales;f__Erysipelotrichaceae;g__Dielma;
Solobacterium	168	179	288	168	110	87	251	145	118	292	247	143	80	301	339	426	233	282	489	585	557	199	135	139	k__Bacteria;p__Firmicutes;c__Erysipelotrichia;o__Erysipelotrichales;f__Erysipelotrichaceae;g__Solobacterium;
Alloprevotella	201	372	154	212	390	381	137	177	236	329	202	43	73	75	94	79	296	225	483	247	256	69	76	107	k__Bacteria;p__Bacteroidetes;c__Bacteroidia;o__Bacteroidales;f__Prevotellaceae;g__Alloprevotella;
Intestinimonas	149	225	96	145	198	286	105	62	83	107	134	439	356	119	165	138	159	144	91	76	91	258	176	283	k__Bacteria;p__Firmicutes;c__Clostridia;o__Clostridiales;f__Ruminococcaceae;g__Intestinimonas;
Dorea	90	82	149	165	149	111	114	76	101	80	91	345	143	73	94	74	142	205	104	147	118	127	123	146	k__Bacteria;p__Firmicutes;c__Clostridia;o__Clostridiales;f__Lachnospiraceae;g__Dorea;
Bifidobacterium	7	0	2	1	2	1	1	1	337	176	100	3	1	0	0	1	2	2	1	1	0	6	1	1	k__Bacteria;p__Actinobacteria;c__unidentified_Actinobacteria;o__Bifidobacteriales;f__Bifidobacteriaceae;g__Bifidobacterium;
Sphingomonas	16	15	24	5	5	3	334	1	3	20	2	0	2	1	6	56	4	58	56	7	7	35	54	5	k__Bacteria;p__Proteobacteria;c__Alphaproteobacteria;o__Sphingomonadales;f__Sphingomonadaceae;g__Sphingomonas;
Tyzzerella	45	175	41	128	88	151	49	19	22	34	62	301	266	47	43	44	109	172	111	49	59	203	324	250	k__Bacteria;p__Firmicutes;c__Clostridia;o__Clostridiales;f__Lachnospiraceae;g__Tyzzerella;
Pseudomonas	317	82	82	71	70	96	72	80	65	49	73	118	81	85	60	97	88	80	68	84	74	73	91	67	k__Bacteria;p__Proteobacteria;c__Gammaproteobacteria;o__Pseudomonadales;f__Pseudomonadaceae;g__Pseudomonas;
Aerosphaera	6	0	2	0	3	8	1	8	2	2	0	0	2	149	16	315	0	4	0	0	0	3	0	1	k__Bacteria;p__Firmicutes;c__Bacilli;o__Lactobacillales;f__Aerococcaceae;g__Aerosphaera;
Candidatus_Soleaferrea	77	115	90	119	298	267	112	57	164	205	171	144	135	139	172	101	132	119	115	126	137	258	309	314	k__Bacteria;p__Firmicutes;c__Clostridia;o__Clostridiales;f__Ruminococcaceae;g__Candidatus_Soleaferrea;
Anaerosporobacter	102	115	119	140	9	1	261	204	189	234	238	44	51	42	56	40	58	76	246	240	290	133	123	120	k__Bacteria;p__Firmicutes;c__Clostridia;o__Clostridiales;f__Lachnospiraceae;g__Anaerosporobacter;
Phascolarctobacterium	4	17	2	3	44	40	2	2	3	2	6	52	231	7	7	15	84	55	58	23	27	11	7	15	k__Bacteria;p__Firmicutes;c__Negativicutes;o__Selenomonadales;f__Acidaminococcaceae;g__Phascolarctobacterium;
Anaerofustis	153	89	152	100	38	27	90	74	121	134	90	17	11	94	79	93	93	64	174	222	142	91	42	39	k__Bacteria;p__Firmicutes;c__Clostridia;o__Clostridiales;f__Eubacteriaceae;g__Anaerofustis;
Butyrivibrio	53	50	46	48	42	45	22	23	65	47	86	6	5	18	20	12	18	42	69	66	71	185	220	196	k__Bacteria;p__Firmicutes;c__Clostridia;o__Clostridiales;f__Lachnospiraceae;g__Butyrivibrio;
Odoribacter	39	91	55	51	216	192	45	17	17	13	20	39	42	106	73	56	83	52	33	28	29	33	32	30	k__Bacteria;p__Bacteroidetes;c__Bacteroidia;o__Bacteroidales;f__Marinifilaceae;g__Odoribacter;
Jeotgalibaca	14	0	6	1	46	114	3	4	5	2	0	1	9	151	42	214	1	2	1	0	1	8	1	2	k__Bacteria;p__Firmicutes;c__Bacilli;o__Lactobacillales;f__Carnobacteriaceae;g__Jeotgalibaca;
unidentified_Lachnospiraceae	135	109	90	163	167	165	114	76	99	131	106	71	80	143	167	199	154	151	175	212	144	170	98	111	k__Bacteria;p__Firmicutes;c__Clostridia;o__Clostridiales;f__Lachnospiraceae;g__unidentified_Lachnospiraceae;
Acetitomaculum	98	75	130	91	56	47	127	102	138	194	129	41	11	78	140	203	77	129	154	195	166	88	36	38	k__Bacteria;p__Firmicutes;c__Clostridia;o__Clostridiales;f__Lachnospiraceae;g__Acetitomaculum;
Erysipelatoclostridium	43	40	28	36	175	157	19	21	79	121	101	26	23	129	114	90	32	63	147	149	137	107	79	89	k__Bacteria;p__Firmicutes;c__Erysipelotrichia;o__Erysipelotrichales;f__Erysipelotrichaceae;g__Erysipelatoclostridium;
unidentified_Oxyphotobacteria	173	9	5	1	4	3	10	2	0	0	5	4	0	1	1	4	0	12	5	5	5	4	3	8	k__Bacteria;p__Oxyphotobacteria;c__unidentified_Oxyphotobacteria;o__unidentified_Oxyphotobacteria;f__unidentified_Oxyphotobacteria;g__unidentified_Oxyphotobacteria;
Methanocorpusculum	51	165	64	61	54	70	26	14	16	17	17	146	56	142	134	115	53	50	0	1	2	18	44	68	k__Archaea;p__Euryarchaeota;c__Methanomicrobia;o__Methanomicrobiales;f__Methanocorpusculaceae;g__Methanocorpusculum;
Acinetobacter	45	11	19	0	6	7	38	2	4	3	3	4	3	65	48	158	2	0	6	7	7	16	2	5	k__Bacteria;p__Proteobacteria;c__Gammaproteobacteria;o__Pseudomonadales;f__Moraxellaceae;g__Acinetobacter;
Phyllobacterium	15	12	13	9	7	4	149	5	8	13	13	3	2	7	12	113	4	79	12	12	20	68	20	8	k__Bacteria;p__Proteobacteria;c__Alphaproteobacteria;o__Rhizobiales;f__Rhizobiaceae;g__Phyllobacterium;
Oscillibacter	16	57	13	31	48	42	12	13	42	54	52	132	148	46	36	36	69	60	38	14	22	88	123	104	k__Bacteria;p__Firmicutes;c__Clostridia;o__Clostridiales;f__Ruminococcaceae;g__Oscillibacter;
unidentified_Christensenellaceae	102	79	72	112	91	79	119	69	46	40	71	92	68	84	91	80	85	65	95	106	125	70	86	96	k__Bacteria;p__Firmicutes;c__Clostridia;o__Clostridiales;f__Christensenellaceae;g__unidentified_Christensenellaceae;
Ignavigranum	1	0	5	0	0	0	0	0	1	0	0	0	0	16	5	119	0	0	1	0	0	5	0	0	k__Bacteria;p__Firmicutes;c__Bacilli;o__Lactobacillales;f__Aerococcaceae;g__Ignavigranum;
Atopobium	25	29	29	30	38	25	43	26	18	61	41	1	4	33	48	116	35	32	39	58	45	18	12	8	k__Bacteria;p__Actinobacteria;c__Coriobacteriia;o__Coriobacteriales;f__Atopobiaceae;g__Atopobium;
unidentified_Mollicutes	25	7	20	15	28	19	32	16	29	60	47	15	7	28	31	48	46	37	50	98	65	35	28	23	k__Bacteria;p__Tenericutes;c__Mollicutes;o__unidentified_Mollicutes;f__unidentified_Mollicutes;g__unidentified_Mollicutes;
Vibrio	31	5	4	5	6	1	29	7	3	1	4	0	1	1	2	5	3	4	1	26	0	3	2	96	k__Bacteria;p__Proteobacteria;c__Gammaproteobacteria;o__Vibrionales;f__Vibrionaceae;g__Vibrio;
Olsenella	3	6	12	12	7	6	33	17	11	24	16	4	0	21	48	95	5	13	24	34	12	14	7	3	k__Bacteria;p__Actinobacteria;c__Coriobacteriia;o__Coriobacteriales;f__Atopobiaceae;g__Olsenella;
Psychrobacter	88	29	42	54	66	60	36	32	57	68	25	34	64	41	54	79	68	37	66	58	29	75	31	60	k__Bacteria;p__Proteobacteria;c__Gammaproteobacteria;o__Pseudomonadales;f__Moraxellaceae;g__Psychrobacter;
Staphylococcus	57	34	43	51	33	46	54	56	51	40	47	52	43	54	49	80	52	62	52	34	43	50	38	51	k__Bacteria;p__Firmicutes;c__Bacilli;o__Bacillales;f__Staphylococcaceae;g__Staphylococcus;
Candidatus_Bacilloplasma	31	4	6	0	1	1	15	6	9	2	2	2	0	0	2	0	2	2	5	14	3	3	3	74	k__Bacteria;p__Tenericutes;c__Mollicutes;o__Mycoplasmatales;f__Mycoplasmataceae;g__Candidatus_Bacilloplasma;
Faecalitalea	13	9	8	12	73	39	4	1	1	6	1	3	18	13	9	14	29	13	12	11	2	21	17	29	k__Bacteria;p__Firmicutes;c__Erysipelotrichia;o__Erysipelotrichales;f__Erysipelotrichaceae;g__Faecalitalea;
Parvibacter	45	28	73	47	29	36	35	19	13	18	16	30	16	12	6	8	3	21	38	38	21	11	13	16	k__Bacteria;p__Actinobacteria;c__Coriobacteriia;o__Coriobacteriales;f__Eggerthellaceae;g__Parvibacter;
unidentified_Bacteroidales	6	6	3	7	1	3	2	1	33	28	63	10	8	2	1	3	54	72	24	32	36	3	5	2	k__Bacteria;p__Bacteroidetes;c__Bacteroidia;o__Bacteroidales;f__unidentified_Bacteroidales;g__unidentified_Bacteroidales;
Neisseria	1	4	0	0	0	0	70	0	0	0	0	2	0	1	1	0	0	0	19	1	0	0	21	1	k__Bacteria;p__Proteobacteria;c__Gammaproteobacteria;o__unidentified_Gammaproteobacteria;f__Neisseriaceae;g__Neisseria;
Erysipelothrix	2	0	8	0	0	1	0	1	3	2	0	0	1	63	25	68	2	0	0	0	1	10	0	0	k__Bacteria;p__Firmicutes;c__Erysipelotrichia;o__Erysipelotrichales;f__Erysipelotrichaceae;g__Erysipelothrix;
Parabacteroides	20	47	18	28	67	38	4	1	11	17	15	37	55	15	14	14	59	45	21	15	31	5	17	7	k__Bacteria;p__Bacteroidetes;c__Bacteroidia;o__Bacteroidales;f__Tannerellaceae;g__Parabacteroides;
Bacillus	32	37	43	24	23	28	41	25	20	36	34	8	4	31	42	63	21	19	20	27	27	19	14	14	k__Bacteria;p__Firmicutes;c__Bacilli;o__Bacillales;f__Bacillaceae;g__Bacillus;
Micrococcus	6	1	17	2	0	1	2	0	0	2	1	1	1	8	6	60	0	4	0	1	0	3	0	1	k__Bacteria;p__Actinobacteria;c__unidentified_Actinobacteria;o__Micrococcales;f__Micrococcaceae;g__Micrococcus;
Aliicoccus	0	2	13	0	2	1	0	1	3	1	0	1	2	23	16	52	1	0	0	2	0	7	0	3	k__Bacteria;p__Firmicutes;c__Bacilli;o__Bacillales;f__Staphylococcaceae;g__Aliicoccus;
Geobacillus	0	0	0	0	0	0	0	0	0	0	0	0	0	1	1	51	0	0	0	0	0	0	2	0	k__Bacteria;p__Firmicutes;c__Bacilli;o__Bacillales;f__Bacillaceae;g__Geobacillus;
Pygmaiobacter	3	6	4	6	26	49	2	4	10	8	8	7	7	2	8	3	24	25	14	11	18	33	41	41	k__Bacteria;p__Firmicutes;c__Clostridia;o__Clostridiales;f__Ruminococcaceae;g__Pygmaiobacter;
Succinivibrio	4	0	2	12	43	48	1	1	6	10	6	2	2	1	0	0	8	2	7	1	23	12	24	11	k__Bacteria;p__Proteobacteria;c__Gammaproteobacteria;o__Aeromonadales;f__Succinivibrionaceae;g__Succinivibrio;
unidentified_Bacteria	7	8	16	4	5	1	7	7	6	7	8	0	2	6	13	30	7	8	26	48	28	20	9	7	k__Bacteria;p__unidentified_Bacteria;c__unidentified_Bacteria;o__unidentified_Bacteria;f__unidentified_Bacteria;g__unidentified_Bacteria;
Anaerovorax	11	13	10	15	16	26	4	6	7	8	6	43	46	15	18	11	28	28	23	10	18	17	27	31	k__Bacteria;p__Firmicutes;c__Clostridia;o__Clostridiales;f__unidentified_Clostridiales;g__Anaerovorax;
Marvinbryantia	26	10	14	45	13	17	22	11	15	12	6	13	8	18	27	28	20	29	36	33	30	13	14	21	k__Bacteria;p__Firmicutes;c__Clostridia;o__Clostridiales;f__Lachnospiraceae;g__Marvinbryantia;
Lactobacillus	45	18	23	9	3	7	32	10	21	40	31	6	2	22	21	16	18	26	36	41	22	20	19	28	k__Bacteria;p__Firmicutes;c__Bacilli;o__Lactobacillales;f__Lactobacillaceae;g__Lactobacillus;
Roseburia	12	20	8	12	26	44	6	3	5	8	7	27	14	6	5	3	22	20	12	27	30	27	31	19	k__Bacteria;p__Firmicutes;c__Clostridia;o__Clostridiales;f__Lachnospiraceae;g__Roseburia;
Anaerovibrio	10	15	13	19	3	8	1	2	34	18	26	10	3	4	1	8	21	16	27	5	42	20	40	22	k__Bacteria;p__Firmicutes;c__Negativicutes;o__Selenomonadales;f__Veillonellaceae;g__Anaerovibrio;
unidentified_Enterobacteriaceae	23	5	1	5	1	2	0	0	29	11	10	5	11	21	42	15	2	1	3	3	1	2	8	2	k__Bacteria;p__Proteobacteria;c__Gammaproteobacteria;o__Enterobacteriales;f__Enterobacteriaceae;g__unidentified_Enterobacteriaceae;
Buchnera	34	0	0	0	0	2	9	0	0	0	0	0	0	0	0	0	0	4	0	0	0	1	0	0	k__Bacteria;p__Proteobacteria;c__Gammaproteobacteria;o__Enterobacteriales;f__Enterobacteriaceae;g__Buchnera;
unidentified_Corynebacteriaceae	6	4	18	6	2	1	6	6	12	11	2	2	4	26	15	33	18	3	1	17	5	2	7	11	k__Bacteria;p__Actinobacteria;c__unidentified_Actinobacteria;o__Corynebacteriales;f__Corynebacteriaceae;g__unidentified_Corynebacteriaceae;
unidentified_Prevotellaceae	19	23	14	8	10	14	32	3	1	5	7	2	0	8	5	11	18	18	9	8	6	5	10	8	k__Bacteria;p__Bacteroidetes;c__Bacteroidia;o__Bacteroidales;f__Prevotellaceae;g__unidentified_Prevotellaceae;
Blautia	25	12	16	19	16	20	28	8	32	12	11	31	15	11	17	12	10	27	19	30	15	20	25	14	k__Bacteria;p__Firmicutes;c__Clostridia;o__Clostridiales;f__Lachnospiraceae;g__Blautia;
Flavonifractor	13	24	17	15	17	26	17	12	29	14	30	30	19	25	18	31	31	20	29	23	21	27	18	30	k__Bacteria;p__Firmicutes;c__Clostridia;o__Clostridiales;f__Ruminococcaceae;g__Flavonifractor;
Howardella	3	7	4	8	2	1	5	3	10	22	8	2	0	1	31	30	5	3	1	2	3	4	5	0	k__Bacteria;p__Firmicutes;c__Clostridia;o__Clostridiales;f__Lachnospiraceae;g__Howardella;
Negativibacillus	4	6	1	7	14	21	2	3	6	5	3	13	27	15	14	4	10	12	28	24	26	24	19	19	k__Bacteria;p__Firmicutes;c__Clostridia;o__Clostridiales;f__Ruminococcaceae;g__Negativibacillus;
Atopostipes	1	0	1	0	0	0	0	0	0	0	0	0	0	17	5	27	0	0	0	0	0	1	0	1	k__Bacteria;p__Firmicutes;c__Bacilli;o__Lactobacillales;f__Carnobacteriaceae;g__Atopostipes;
Syntrophococcus	17	1	3	2	10	9	8	5	8	10	3	3	0	12	12	26	9	15	8	20	11	6	4	1	k__Bacteria;p__Firmicutes;c__Clostridia;o__Clostridiales;f__Lachnospiraceae;g__Syntrophococcus;
unidentified_Rhodospirillales	8	24	17	9	25	7	7	3	1	0	0	0	0	0	0	1	9	6	8	6	6	5	5	1	k__Bacteria;p__Proteobacteria;c__Alphaproteobacteria;o__Rhodospirillales;f__unidentified_Rhodospirillales;g__unidentified_Rhodospirillales;
Anaeroplasma	5	17	14	15	12	6	8	6	12	15	12	6	4	7	6	5	15	14	2	18	10	8	24	22	k__Bacteria;p__Tenericutes;c__Mollicutes;o__Anaeroplasmatales;f__Anaeroplasmataceae;g__Anaeroplasma;
Weissella	0	0	2	0	0	0	18	0	7	9	4	0	0	7	8	24	2	3	4	8	6	10	1	1	k__Bacteria;p__Firmicutes;c__Bacilli;o__Lactobacillales;f__Leuconostocaceae;g__Weissella;
Fibrobacter	0	4	4	2	4	4	0	1	0	1	1	3	2	4	5	3	15	24	0	0	0	0	0	0	k__Bacteria;p__Fibrobacteres;c__Fibrobacteria;o__Fibrobacterales;f__Fibrobacteraceae;g__Fibrobacter;
Ruminobacter	0	0	0	0	6	7	1	0	11	22	14	0	2	1	5	2	0	2	0	1	3	7	3	1	k__Bacteria;p__Proteobacteria;c__Gammaproteobacteria;o__Aeromonadales;f__Succinivibrionaceae;g__Ruminobacter;
Nitrosomonas	0	0	0	0	1	2	1	0	0	0	0	22	8	0	0	0	0	0	0	0	0	0	0	0	k__Bacteria;p__Proteobacteria;c__Gammaproteobacteria;o__unidentified_Gammaproteobacteria;f__Nitrosomonadaceae;g__Nitrosomonas;
Ralstonia	8	2	6	2	2	1	21	1	0	2	2	0	2	0	5	21	5	7	2	2	0	13	3	1	k__Bacteria;p__Proteobacteria;c__Gammaproteobacteria;o__unidentified_Gammaproteobacteria;f__Burkholderiaceae;g__Ralstonia;
Aerococcus	0	0	1	0	0	1	0	0	0	0	0	0	0	8	0	20	0	0	0	0	0	0	0	0	k__Bacteria;p__Firmicutes;c__Bacilli;o__Lactobacillales;f__Aerococcaceae;g__Aerococcus;
Streptococcus	15	4	1	2	0	0	20	1	1	1	1	0	0	1	14	3	5	1	8	0	1	6	4	3	k__Bacteria;p__Firmicutes;c__Bacilli;o__Lactobacillales;f__Streptococcaceae;g__Streptococcus;
Helcococcus	2	0	17	0	0	0	0	0	0	4	0	1	3	19	14	17	1	0	0	0	0	14	0	2	k__Bacteria;p__Firmicutes;c__Clostridia;o__Clostridiales;f__unidentified_Clostridiales;g__Helcococcus;
Desulfovibrio	19	4	0	1	0	0	1	0	3	0	0	2	0	4	2	8	0	0	2	1	2	0	0	1	k__Bacteria;p__Proteobacteria;c__Deltaproteobacteria;o__Desulfovibrionales;f__Desulfovibrionaceae;g__Desulfovibrio;
Acetobacter	7	6	1	1	8	5	3	5	2	8	2	8	6	12	10	17	10	4	11	9	8	12	4	15	k__Bacteria;p__Proteobacteria;c__Alphaproteobacteria;o__unidentified_Alphaproteobacteria;f__Acetobacteraceae;g__Acetobacter;
Sphaerochaeta	2	2	1	4	12	3	5	3	3	2	6	2	1	6	3	4	17	10	4	3	4	4	3	0	k__Bacteria;p__Spirochaetes;c__Spirochaetia;o__Spirochaetales;f__Spirochaetaceae;g__Sphaerochaeta;
Caproiciproducens	2	11	1	6	16	17	4	2	11	14	11	2	3	12	10	3	8	5	14	13	15	13	15	10	k__Bacteria;p__Firmicutes;c__Clostridia;o__Clostridiales;f__Ruminococcaceae;g__Caproiciproducens;
Gordonibacter	7	6	16	16	7	4	1	0	1	6	12	6	0	3	10	4	0	0	7	10	1	3	0	2	k__Bacteria;p__Actinobacteria;c__Coriobacteriia;o__Coriobacteriales;f__Eggerthellaceae;g__Gordonibacter;
Methanosphaera	1	6	9	7	3	1	2	3	1	6	2	2	4	9	9	16	3	3	5	14	13	12	5	3	k__Archaea;p__Euryarchaeota;c__Methanobacteria;o__Methanobacteriales;f__Methanobacteriaceae;g__Methanosphaera;
Elusimicrobium	1	7	3	8	4	1	0	1	4	7	7	16	9	2	5	0	15	10	1	1	1	3	10	12	k__Bacteria;p__Elusimicrobia;c__unidentified_Elusimicrobia;o__Elusimicrobiales;f__Elusimicrobiaceae;g__Elusimicrobium;
Methylobacterium	4	2	1	1	0	0	16	0	0	0	1	0	0	0	0	0	0	3	0	3	2	0	1	1	k__Bacteria;p__Proteobacteria;c__Alphaproteobacteria;o__Rhizobiales;f__Beijerinckiaceae;g__Methylobacterium;
Guggenheimella	1	0	1	0	1	0	0	0	0	0	0	0	0	15	7	13	0	0	0	0	0	5	0	0	k__Bacteria;p__Firmicutes;c__Clostridia;o__Clostridiales;f__unidentified_Clostridiales;g__Guggenheimella;
Pseudobutyrivibrio	0	2	0	0	5	3	0	2	6	5	3	4	1	2	0	0	2	1	15	8	3	0	0	0	k__Bacteria;p__Firmicutes;c__Clostridia;o__Clostridiales;f__Lachnospiraceae;g__Pseudobutyrivibrio;
Photobacterium	5	0	0	0	0	0	2	1	0	0	0	0	0	0	0	2	0	1	0	2	0	0	0	15	k__Bacteria;p__Proteobacteria;c__Gammaproteobacteria;o__Vibrionales;f__Vibrionaceae;g__Photobacterium;
Ureaplasma	1	3	0	2	1	0	2	1	4	0	1	14	7	2	1	8	4	7	3	1	3	0	0	0	k__Bacteria;p__Tenericutes;c__Mollicutes;o__Mycoplasmatales;f__Mycoplasmataceae;g__Ureaplasma;
Rummeliibacillus	0	1	14	7	2	1	5	3	3	2	5	4	0	1	3	5	2	0	1	0	2	3	0	0	k__Bacteria;p__Firmicutes;c__Bacilli;o__Bacillales;f__Planococcaceae;g__Rummeliibacillus;
Faecalibacterium	13	1	2	1	1	1	9	0	0	0	0	1	0	1	1	1	0	1	1	3	2	1	5	3	k__Bacteria;p__Firmicutes;c__Clostridia;o__Clostridiales;f__Ruminococcaceae;g__Faecalibacterium;
Murdochiella	0	0	7	0	0	0	0	0	1	2	0	0	0	7	13	7	0	0	0	0	0	2	0	0	k__Bacteria;p__Firmicutes;c__Clostridia;o__Clostridiales;f__unidentified_Clostridiales;g__Murdochiella;
Alloiococcus	0	0	4	0	0	0	0	0	0	1	0	0	0	9	1	12	1	0	0	0	0	4	0	0	k__Bacteria;p__Firmicutes;c__Bacilli;o__Lactobacillales;f__Carnobacteriaceae;g__Alloiococcus;
Spongiimonas	9	0	0	0	1	0	1	0	1	0	0	0	0	0	0	0	0	0	0	2	0	0	2	12	k__Bacteria;p__Bacteroidetes;c__Bacteroidia;o__Flavobacteriales;f__Flavobacteriaceae;g__Spongiimonas;
Neorhizobium	7	2	4	9	0	2	2	0	2	12	5	1	0	5	1	2	7	3	5	6	5	3	2	0	k__Bacteria;p__Proteobacteria;c__Alphaproteobacteria;o__Rhizobiales;f__Rhizobiaceae;g__Neorhizobium;
Devosia	1	9	7	4	5	2	5	3	0	4	10	2	1	0	3	4	2	5	12	3	5	9	5	5	k__Bacteria;p__Proteobacteria;c__Alphaproteobacteria;o__Rhizobiales;f__unidentified_Rhizobiales;g__Devosia;
Lysinibacillus	9	1	2	1	11	9	9	1	2	4	1	1	5	7	4	2	4	2	1	1	0	2	1	2	k__Bacteria;p__Firmicutes;c__Bacilli;o__Bacillales;f__Planococcaceae;g__Lysinibacillus;
Anaerococcus	0	0	0	0	0	0	0	0	0	0	0	0	0	11	0	0	0	0	0	0	0	0	0	0	k__Bacteria;p__Firmicutes;c__Clostridia;o__Clostridiales;f__unidentified_Clostridiales;g__Anaerococcus;
Facklamia	0	0	0	0	0	0	0	0	0	0	0	0	0	2	1	11	0	0	0	0	0	0	0	0	k__Bacteria;p__Firmicutes;c__Bacilli;o__Lactobacillales;f__Aerococcaceae;g__Facklamia;
Campylobacter	4	3	2	0	3	6	3	0	1	3	2	1	0	11	5	8	2	1	2	0	0	1	3	2	k__Bacteria;p__unidentified_Bacteria;c__unidentified_Bacteria;o__Campylobacterales;f__Campylobacteraceae;g__Campylobacter;
Fusobacterium	0	1	1	0	1	0	8	2	1	1	0	1	10	6	1	0	0	11	1	3	0	1	1	1	k__Bacteria;p__Fusobacteria;c__Fusobacteriia;o__Fusobacteriales;f__Fusobacteriaceae;g__Fusobacterium;
Quinella	2	0	1	7	2	11	0	0	1	1	0	0	0	0	0	5	0	0	0	0	0	0	0	0	k__Bacteria;p__Firmicutes;c__Negativicutes;o__Selenomonadales;f__Veillonellaceae;g__Quinella;
Carnobacterium	6	10	9	9	5	4	1	2	4	3	6	4	2	5	1	2	5	5	5	3	1	6	5	9	k__Bacteria;p__Firmicutes;c__Bacilli;o__Lactobacillales;f__Carnobacteriaceae;g__Carnobacterium;
Trueperella	0	0	9	1	0	0	0	0	0	0	0	0	0	2	3	10	0	0	0	0	0	0	0	0	k__Bacteria;p__Actinobacteria;c__unidentified_Actinobacteria;o__Actinomycetales;f__Actinomycetaceae;g__Trueperella;
Sanguibacteroides	1	5	1	2	9	1	0	0	0	0	0	0	0	0	0	0	4	1	2	2	0	2	1	0	k__Bacteria;p__Bacteroidetes;c__Bacteroidia;o__Bacteroidales;f__Marinifilaceae;g__Sanguibacteroides;
Lachnospira	2	9	0	5	2	1	1	2	1	2	5	0	0	1	0	0	2	0	1	1	2	6	3	0	k__Bacteria;p__Firmicutes;c__Clostridia;o__Clostridiales;f__Lachnospiraceae;g__Lachnospira;
Eubacterium	1	2	0	7	4	3	3	2	2	1	1	2	2	0	4	9	2	4	1	4	1	2	0	3	k__Bacteria;p__Firmicutes;c__Clostridia;o__Clostridiales;f__Eubacteriaceae;g__Eubacterium;
Flexilinea	0	0	2	2	2	1	0	3	0	1	0	2	2	3	2	4	5	0	7	9	6	0	0	1	k__Bacteria;p__Chloroflexi;c__Anaerolineae;o__Anaerolineales;f__Anaerolineaceae;g__Flexilinea;
Eisenbergiella	1	1	2	1	2	2	0	0	1	0	1	4	2	0	2	2	2	7	7	5	8	2	2	7	k__Bacteria;p__Firmicutes;c__Clostridia;o__Clostridiales;f__Lachnospiraceae;g__Eisenbergiella;
Lautropia	0	0	0	0	0	0	8	0	0	0	0	0	0	0	0	0	0	0	1	0	0	0	4	0	k__Bacteria;p__Proteobacteria;c__Gammaproteobacteria;o__unidentified_Gammaproteobacteria;f__Burkholderiaceae;g__Lautropia;
Geobacter	0	0	0	0	0	0	0	0	0	0	0	0	0	1	8	0	0	0	0	0	0	0	0	0	k__Bacteria;p__Proteobacteria;c__Deltaproteobacteria;o__Desulfuromonadales;f__Geobacteraceae;g__Geobacter;
Prevotella	0	0	0	0	0	1	8	1	0	1	0	0	0	2	0	1	0	1	5	0	0	0	2	0	k__Bacteria;p__Bacteroidetes;c__Bacteroidia;o__Bacteroidales;f__Prevotellaceae;g__Prevotella;
Ochrobactrum	1	4	2	8	2	1	4	0	1	4	8	0	1	2	3	3	2	5	1	1	2	2	1	1	k__Bacteria;p__Proteobacteria;c__Alphaproteobacteria;o__Rhizobiales;f__Rhizobiaceae;g__Ochrobactrum;
Kocuria	1	0	0	0	3	2	0	1	1	0	0	0	0	1	0	7	0	3	0	0	0	0	0	0	k__Bacteria;p__Actinobacteria;c__unidentified_Actinobacteria;o__Micrococcales;f__Micrococcaceae;g__Kocuria;
Anaerocolumna	1	0	1	1	1	1	7	1	0	0	1	1	2	1	0	1	4	2	0	3	2	1	1	3	k__Bacteria;p__Firmicutes;c__Clostridia;o__Clostridiales;f__Lachnospiraceae;g__Anaerocolumna;
Leptotrichia	4	0	0	0	0	0	7	0	0	0	0	0	0	0	0	0	0	0	1	0	0	0	1	0	k__Bacteria;p__Fusobacteria;c__Fusobacteriia;o__Fusobacteriales;f__Leptotrichiaceae;g__Leptotrichia;
Exiguobacterium	7	0	0	0	1	0	1	0	0	0	0	0	0	0	3	0	0	0	0	0	0	0	1	2	k__Bacteria;p__Firmicutes;c__Bacilli;o__Bacillales;f__unidentified_Bacillales;g__Exiguobacterium;
Marinobacter	0	0	0	0	1	0	7	0	0	0	0	0	0	3	0	0	0	0	0	0	0	0	0	1	k__Bacteria;p__Proteobacteria;c__Gammaproteobacteria;o__Alteromonadales;f__unidentified_Alteromonadales;g__Marinobacter;
Oceanobacillus	1	1	2	3	7	2	2	0	2	0	0	1	0	0	0	1	6	1	1	0	1	0	1	0	k__Bacteria;p__Firmicutes;c__Bacilli;o__Bacillales;f__Bacillaceae;g__Oceanobacillus;
Clavibacter	1	0	0	1	0	2	2	0	1	0	0	0	0	4	2	6	0	1	0	0	0	3	2	2	k__Bacteria;p__Actinobacteria;c__unidentified_Actinobacteria;o__Micrococcales;f__Microbacteriaceae;g__Clavibacter;
unidentified_Melainabacteria	1	0	1	1	1	0	0	0	0	0	0	0	0	6	4	2	0	2	1	1	0	1	0	1	k__Bacteria;p__Melainabacteria;c__unidentified_Melainabacteria;o__unidentified_Melainabacteria;f__unidentified_Melainabacteria;g__unidentified_Melainabacteria;
Catenisphaera	0	1	3	1	2	3	1	2	0	3	3	4	0	3	1	3	3	0	3	0	0	6	2	2	k__Bacteria;p__Firmicutes;c__Erysipelotrichia;o__Erysipelotrichales;f__Erysipelotrichaceae;g__Catenisphaera;
Gaiella	6	0	0	0	0	0	0	0	0	0	0	0	0	0	0	1	0	0	0	0	0	0	0	0	k__Bacteria;p__Actinobacteria;c__Thermoleophilia;o__Gaiellales;f__Gaiellaceae;g__Gaiella;
unidentified_Erysipelotrichaceae	1	5	0	1	6	1	5	2	0	0	0	0	0	0	1	6	1	1	4	5	5	4	5	2	k__Bacteria;p__Firmicutes;c__Erysipelotrichia;o__Erysipelotrichales;f__Erysipelotrichaceae;g__unidentified_Erysipelotrichaceae;
Mycoplasma	0	1	0	1	0	0	0	0	0	0	0	0	0	0	6	0	0	0	2	0	0	0	0	0	k__Bacteria;p__Tenericutes;c__Mollicutes;o__Mycoplasmatales;f__Mycoplasmataceae;g__Mycoplasma;
Georgenia	0	0	0	0	0	0	0	0	0	0	0	0	0	0	3	6	0	0	0	0	0	0	0	0	k__Bacteria;p__Actinobacteria;c__unidentified_Actinobacteria;o__Micrococcales;f__Bogoriellaceae;g__Georgenia;
Microbacterium	3	1	0	1	0	0	5	3	1	1	1	0	0	0	5	6	0	1	1	2	0	3	0	3	k__Bacteria;p__Actinobacteria;c__unidentified_Actinobacteria;o__Micrococcales;f__Microbacteriaceae;g__Microbacterium;
Butyricicoccus	0	6	0	1	6	5	2	0	1	3	1	0	3	0	0	1	0	5	0	0	0	1	0	1	k__Bacteria;p__Firmicutes;c__Clostridia;o__Clostridiales;f__Ruminococcaceae;g__Butyricicoccus;
Aureimonas	5	0	6	5	2	1	1	0	0	3	3	1	0	1	1	6	0	3	1	0	5	3	2	2	k__Bacteria;p__Proteobacteria;c__Alphaproteobacteria;o__Rhizobiales;f__Rhizobiaceae;g__Aureimonas;
Cloacibacterium	0	0	0	0	0	0	1	0	0	0	0	0	0	0	6	0	0	0	0	1	0	0	0	0	k__Bacteria;p__Bacteroidetes;c__Bacteroidia;o__Flavobacteriales;f__unidentified_Flavobacteriales;g__Cloacibacterium;
Lacticigenium	0	0	0	0	0	0	0	0	0	0	0	0	0	6	1	4	0	0	0	0	0	1	0	0	k__Bacteria;p__Firmicutes;c__Bacilli;o__Lactobacillales;f__Carnobacteriaceae;g__Lacticigenium;
Flavobacterium	5	0	4	2	0	1	6	0	0	2	0	0	0	0	0	0	0	0	0	0	3	1	0	1	k__Bacteria;p__Bacteroidetes;c__Bacteroidia;o__Flavobacteriales;f__Flavobacteriaceae;g__Flavobacterium;
Enterorhabdus	6	0	3	4	3	1	2	1	0	1	0	1	0	3	5	3	1	2	2	6	2	2	0	0	k__Bacteria;p__Actinobacteria;c__Coriobacteriia;o__Coriobacteriales;f__Eggerthellaceae;g__Enterorhabdus;
Serratia	4	1	3	0	0	2	1	3	3	3	2	4	2	0	2	6	4	2	2	3	2	3	3	1	k__Bacteria;p__Proteobacteria;c__Gammaproteobacteria;o__Enterobacteriales;f__Enterobacteriaceae;g__Serratia;
Paenibacillus	0	2	0	2	2	0	1	2	5	2	2	0	0	0	0	2	0	2	2	3	3	1	0	0	k__Bacteria;p__Firmicutes;c__Bacilli;o__Bacillales;f__Paenibacillaceae;g__Paenibacillus;
Arcanobacterium	0	0	1	0	0	0	0	0	0	2	0	0	1	2	0	5	0	0	0	0	0	1	0	0	k__Bacteria;p__Actinobacteria;c__unidentified_Actinobacteria;o__Actinomycetales;f__Actinomycetaceae;g__Arcanobacterium;
Camelimonas	1	5	1	0	0	0	4	0	1	0	2	1	0	2	1	1	1	0	0	1	0	1	0	1	k__Bacteria;p__Proteobacteria;c__Alphaproteobacteria;o__Rhizobiales;f__Beijerinckiaceae;g__Camelimonas;
Aliihoeflea	0	1	5	1	3	0	0	0	2	1	1	1	0	3	1	3	1	0	1	2	0	1	0	1	k__Bacteria;p__Proteobacteria;c__Alphaproteobacteria;o__Rhizobiales;f__Rhizobiaceae;g__Aliihoeflea;
Brevibacterium	0	0	0	0	0	2	0	0	0	1	0	0	0	0	1	5	0	0	0	0	0	0	0	0	k__Bacteria;p__Actinobacteria;c__unidentified_Actinobacteria;o__Micrococcales;f__Brevibacteriaceae;g__Brevibacterium;
Proteiniclasticum	0	0	0	0	0	0	0	0	0	0	0	0	0	3	1	5	0	0	0	0	0	1	0	0	k__Bacteria;p__Firmicutes;c__Clostridia;o__Clostridiales;f__unidentified_Clostridiales;g__Proteiniclasticum;
Enterococcus	2	2	0	0	0	2	0	0	1	1	0	0	0	5	0	5	2	0	0	1	0	0	1	4	k__Bacteria;p__Firmicutes;c__Bacilli;o__Lactobacillales;f__Enterococcaceae;g__Enterococcus;
Fastidiosipila	1	0	4	0	0	0	0	0	0	1	0	0	1	5	0	2	0	0	0	0	0	5	0	0	k__Bacteria;p__Firmicutes;c__Clostridia;o__Clostridiales;f__Ruminococcaceae;g__Fastidiosipila;
Empedobacter	0	0	0	0	0	0	0	0	0	0	0	0	0	5	0	0	0	0	2	0	0	0	0	0	k__Bacteria;p__Bacteroidetes;c__Bacteroidia;o__Flavobacteriales;f__unidentified_Flavobacteriales;g__Empedobacter;
Dietzia	0	0	2	0	0	0	1	0	0	0	1	0	0	4	5	4	0	1	0	0	1	0	0	0	k__Bacteria;p__Actinobacteria;c__unidentified_Actinobacteria;o__Corynebacteriales;f__Dietziaceae;g__Dietzia;
Gemella	0	0	0	0	0	0	5	0	0	0	0	0	0	1	0	0	0	2	0	0	0	0	0	1	k__Bacteria;p__Firmicutes;c__Bacilli;o__Bacillales;f__unidentified_Bacillales;g__Gemella;
Flaviflexus	0	0	0	0	0	0	0	0	0	0	0	0	0	4	0	5	1	0	0	0	0	0	0	0	k__Bacteria;p__Actinobacteria;c__unidentified_Actinobacteria;o__Actinomycetales;f__Actinomycetaceae;g__Flaviflexus;
Peptoclostridium	0	0	0	0	0	0	0	0	0	0	0	0	0	0	0	0	0	5	0	0	0	0	0	0	k__Bacteria;p__Firmicutes;c__Clostridia;o__Clostridiales;f__Peptostreptococcaceae;g__Peptoclostridium;
Porphyromonas	0	1	0	0	0	0	5	0	0	0	0	0	0	0	0	0	0	0	1	0	0	0	1	0	k__Bacteria;p__Bacteroidetes;c__Bacteroidia;o__Bacteroidales;f__Porphyromonadaceae;g__Porphyromonas;
Alkalibacterium	0	0	2	0	0	0	0	0	0	0	0	0	0	3	1	4	0	0	0	0	0	0	0	0	k__Bacteria;p__Firmicutes;c__Bacilli;o__Lactobacillales;f__Carnobacteriaceae;g__Alkalibacterium;
Chitinophaga	4	0	0	0	0	0	2	0	0	0	0	0	0	0	0	0	0	0	0	0	0	0	0	0	k__Bacteria;p__Bacteroidetes;c__Bacteroidia;o__Chitinophagales;f__Chitinophagaceae;g__Chitinophaga;
unidentified_Veillonellaceae	0	0	0	0	0	1	0	0	2	3	0	0	0	0	0	0	2	0	1	1	1	4	0	0	k__Bacteria;p__Firmicutes;c__Negativicutes;o__Selenomonadales;f__Veillonellaceae;g__unidentified_Veillonellaceae;
Mailhella	0	1	0	0	0	2	0	0	2	2	0	4	1	1	0	1	1	2	2	1	1	2	1	2	k__Bacteria;p__Proteobacteria;c__Deltaproteobacteria;o__Desulfovibrionales;f__Desulfovibrionaceae;g__Mailhella;
Leucobacter	0	0	0	0	1	0	0	0	0	2	0	0	0	4	0	1	1	0	0	1	0	2	0	0	k__Bacteria;p__Actinobacteria;c__unidentified_Actinobacteria;o__Micrococcales;f__Microbacteriaceae;g__Leucobacter;
Rhodobacter	2	0	0	0	1	0	1	0	0	4	1	0	1	0	2	2	0	0	0	4	1	0	0	3	k__Bacteria;p__Proteobacteria;c__Alphaproteobacteria;o__Rhodobacterales;f__Rhodobacteraceae;g__Rhodobacter;
Pseudoramibacter	0	0	0	0	0	0	0	0	0	1	0	4	1	1	0	0	1	2	2	3	2	0	1	0	k__Bacteria;p__Firmicutes;c__Clostridia;o__Clostridiales;f__Eubacteriaceae;g__Pseudoramibacter;
Shuttleworthia	0	0	2	2	0	2	1	0	0	3	0	0	0	0	1	1	0	1	0	4	2	1	3	0	k__Bacteria;p__Firmicutes;c__Clostridia;o__Clostridiales;f__Lachnospiraceae;g__Shuttleworthia;
Proteiniphilum	0	0	0	0	0	0	0	0	0	0	0	0	0	4	1	2	0	0	0	0	0	0	0	0	k__Bacteria;p__Bacteroidetes;c__Bacteroidia;o__Bacteroidales;f__unidentified_Bacteroidales;g__Proteiniphilum;
Ruminiclostridium	0	0	0	0	0	0	4	1	1	0	0	0	0	0	0	0	0	0	1	0	0	0	0	0	k__Bacteria;p__Firmicutes;c__Clostridia;o__Clostridiales;f__Ruminococcaceae;g__Ruminiclostridium;
Fermentimonas	1	0	0	0	0	0	0	0	0	0	0	0	0	2	0	4	0	0	0	0	0	0	0	0	k__Bacteria;p__Bacteroidetes;c__Bacteroidia;o__Bacteroidales;f__unidentified_Bacteroidales;g__Fermentimonas;
Porphyrobacter	0	0	0	0	0	0	4	0	0	0	0	0	0	0	0	0	0	0	0	0	0	0	0	0	k__Bacteria;p__Proteobacteria;c__Alphaproteobacteria;o__Sphingomonadales;f__Sphingomonadaceae;g__Porphyrobacter;
Tessaracoccus	0	0	0	0	0	0	0	0	0	0	0	0	0	0	2	1	0	0	0	0	0	0	0	4	k__Bacteria;p__Actinobacteria;c__unidentified_Actinobacteria;o__Propionibacteriales;f__Propionibacteriaceae;g__Tessaracoccus;
Niastella	0	0	0	0	0	0	4	0	0	0	0	0	0	0	0	0	0	0	0	0	0	0	0	0	k__Bacteria;p__Bacteroidetes;c__Bacteroidia;o__Chitinophagales;f__Chitinophagaceae;g__Niastella;
Bosea	1	3	2	3	0	0	1	1	1	0	2	3	1	3	2	0	4	4	1	1	1	0	0	2	k__Bacteria;p__Proteobacteria;c__Alphaproteobacteria;o__Rhizobiales;f__Beijerinckiaceae;g__Bosea;
Moryella	0	0	0	0	0	0	0	0	0	0	0	0	0	0	0	0	0	0	2	4	3	0	0	0	k__Bacteria;p__Firmicutes;c__Clostridia;o__Clostridiales;f__Lachnospiraceae;g__Moryella;
Megamonas	0	0	1	0	1	3	1	1	0	0	1	2	0	0	0	1	0	4	1	0	1	2	0	1	k__Bacteria;p__Firmicutes;c__Negativicutes;o__Selenomonadales;f__Veillonellaceae;g__Megamonas;
Terrisporobacter	2	2	1	1	0	0	1	0	3	3	0	0	0	0	4	1	1	0	0	3	3	2	1	0	k__Bacteria;p__Firmicutes;c__Clostridia;o__Clostridiales;f__Peptostreptococcaceae;g__Terrisporobacter;
Chelatococcus	0	0	3	1	1	0	1	0	1	0	2	0	0	3	1	0	1	2	0	1	0	0	1	0	k__Bacteria;p__Proteobacteria;c__Alphaproteobacteria;o__Rhizobiales;f__Beijerinckiaceae;g__Chelatococcus;
Afipia	1	0	0	0	0	0	0	0	0	0	0	0	0	0	0	1	0	3	0	0	0	0	0	0	k__Bacteria;p__Proteobacteria;c__Alphaproteobacteria;o__Rhizobiales;f__Xanthobacteraceae;g__Afipia;
Steroidobacter	0	3	0	0	0	0	0	0	0	0	0	0	1	0	0	0	0	0	0	0	0	0	0	0	k__Bacteria;p__Proteobacteria;c__Gammaproteobacteria;o__unidentified_Gammaproteobacteria;f__unidentified_Gammaproteobacteria;g__Steroidobacter;
Qipengyuania	0	0	0	0	0	0	3	0	0	0	0	0	0	0	0	0	0	0	0	3	0	0	0	0	k__Bacteria;p__Proteobacteria;c__Alphaproteobacteria;o__Sphingomonadales;f__Sphingomonadaceae;g__Qipengyuania;
Pirellula	3	1	0	0	0	0	2	0	0	0	0	0	0	0	0	0	0	0	0	0	0	0	0	1	k__Bacteria;p__Planctomycetes;c__Planctomycetacia;o__unidentified_Planctomycetacia;f__unidentified_Planctomycetacia;g__Pirellula;
Veillonella	0	0	0	0	0	0	3	0	0	0	0	0	1	0	1	1	0	0	0	0	0	0	1	0	k__Bacteria;p__Firmicutes;c__Negativicutes;o__Selenomonadales;f__Veillonellaceae;g__Veillonella;
Raoultibacter	0	0	0	0	0	0	3	0	1	1	1	0	0	0	2	2	0	0	0	0	1	1	0	0	k__Bacteria;p__Actinobacteria;c__Coriobacteriia;o__Coriobacteriales;f__unidentified_Coriobacteriales;g__Raoultibacter;
Brochothrix	0	3	2	1	0	0	0	0	3	3	3	2	1	2	0	1	2	0	1	0	0	0	0	0	k__Bacteria;p__Firmicutes;c__Bacilli;o__Bacillales;f__Listeriaceae;g__Brochothrix;
unidentified_Acidimicrobiia	3	0	0	0	0	0	0	0	0	0	0	0	0	0	0	0	0	0	0	0	0	0	0	0	k__Bacteria;p__Actinobacteria;c__Acidimicrobiia;o__unidentified_Acidimicrobiia;f__unidentified_Acidimicrobiia;g__unidentified_Acidimicrobiia;
Roseovarius	0	0	0	0	0	0	2	0	0	3	0	0	0	0	1	0	0	0	0	0	0	0	0	0	k__Bacteria;p__Proteobacteria;c__Alphaproteobacteria;o__Rhodobacterales;f__Rhodobacteraceae;g__Roseovarius;
Anaerobiospirillum	0	0	0	0	0	0	0	0	0	0	0	0	0	0	0	0	0	3	0	0	0	0	0	0	k__Bacteria;p__Proteobacteria;c__Gammaproteobacteria;o__Aeromonadales;f__Succinivibrionaceae;g__Anaerobiospirillum;
Chelativorans	0	0	1	0	0	0	0	0	1	0	2	1	0	0	1	3	0	0	0	0	2	0	1	0	k__Bacteria;p__Proteobacteria;c__Alphaproteobacteria;o__Rhizobiales;f__Rhizobiaceae;g__Chelativorans;
Chlamydia	0	0	0	0	0	0	1	0	0	0	1	0	0	3	2	1	0	0	0	1	0	0	0	0	k__Bacteria;p__Chlamydiae;c__unidentified_Chlamydiae;o__Chlamydiales;f__Chlamydiaceae;g__Chlamydia;
Planctomicrobium	0	0	0	0	0	0	0	0	0	0	0	0	0	0	0	0	0	0	0	0	0	0	0	3	k__Bacteria;p__Planctomycetes;c__Planctomycetacia;o__Planctomycetales;f__unidentified_Planctomycetales;g__Planctomicrobium;
Subdoligranulum	1	0	1	3	0	0	3	1	0	0	0	0	1	0	0	0	1	0	3	0	0	0	0	3	k__Bacteria;p__Firmicutes;c__Clostridia;o__Clostridiales;f__Ruminococcaceae;g__Subdoligranulum;
Brevibacillus	0	2	3	0	0	0	0	0	1	1	0	0	0	0	0	1	1	2	0	1	0	1	0	0	k__Bacteria;p__Firmicutes;c__Bacilli;o__Bacillales;f__Paenibacillaceae;g__Brevibacillus;
Mucispirillum	0	1	0	1	0	0	0	0	0	0	0	0	0	1	3	0	0	0	0	0	0	0	0	1	k__Bacteria;p__Deferribacteres;c__unidentified_Deferribacteres;o__Deferribacterales;f__Deferribacteraceae;g__Mucispirillum;
Thermoactinomyces	0	0	0	0	0	0	0	0	0	1	0	0	0	0	1	3	0	0	0	1	0	2	0	0	k__Bacteria;p__Firmicutes;c__Bacilli;o__Bacillales;f__Thermoactinomycetaceae;g__Thermoactinomyces;
Marinococcus	3	0	0	0	0	0	0	0	0	0	0	0	0	0	0	0	0	0	0	0	0	0	0	0	k__Bacteria;p__Firmicutes;c__Bacilli;o__Bacillales;f__Bacillaceae;g__Marinococcus;
Halomonas	1	0	0	1	0	1	0	1	0	0	0	0	0	2	3	0	0	0	0	0	0	0	0	0	k__Bacteria;p__Proteobacteria;c__Gammaproteobacteria;o__Oceanospirillales;f__Halomonadaceae;g__Halomonas;
Curvibacter	3	1	0	0	1	0	2	0	0	0	0	0	0	1	2	2	0	1	0	0	2	0	1	0	k__Bacteria;p__Proteobacteria;c__Gammaproteobacteria;o__unidentified_Gammaproteobacteria;f__Burkholderiaceae;g__Curvibacter;
unidentified_Actinobacteria	0	0	0	0	0	0	0	0	0	0	0	0	0	0	0	0	0	0	0	0	0	0	0	2	k__Bacteria;p__Actinobacteria;c__unidentified_Actinobacteria;o__unidentified_Actinobacteria;f__unidentified_Actinobacteria;g__unidentified_Actinobacteria;
Geodermatophilus	0	0	0	0	0	0	2	0	0	0	0	0	0	0	0	0	0	0	0	0	0	0	0	0	k__Bacteria;p__Actinobacteria;c__unidentified_Actinobacteria;o__Frankiales;f__Geodermatophilaceae;g__Geodermatophilus;
Parasutterella	0	0	0	0	0	0	2	0	0	0	0	0	0	1	0	0	1	1	0	0	1	0	0	2	k__Bacteria;p__Proteobacteria;c__Gammaproteobacteria;o__unidentified_Gammaproteobacteria;f__Burkholderiaceae;g__Parasutterella;
Hyphomicrobium	0	0	0	0	0	0	0	0	0	0	0	0	0	0	2	0	0	0	0	0	0	0	0	0	k__Bacteria;p__Proteobacteria;c__Alphaproteobacteria;o__Rhizobiales;f__Hyphomicrobiaceae;g__Hyphomicrobium;
Marmoricola	0	2	0	0	0	0	0	0	0	0	0	0	0	0	0	0	0	0	0	0	0	0	0	0	k__Bacteria;p__Actinobacteria;c__unidentified_Actinobacteria;o__Propionibacteriales;f__Nocardioidaceae;g__Marmoricola;
Proteocatella	1	0	0	0	0	0	0	0	0	0	0	0	0	1	0	2	0	0	0	0	0	0	0	0	k__Bacteria;p__Firmicutes;c__Clostridia;o__Clostridiales;f__Peptostreptococcaceae;g__Proteocatella;
Methylophilus	0	0	0	0	0	0	0	0	0	0	0	0	0	0	0	0	0	0	0	0	0	1	1	2	k__Bacteria;p__Proteobacteria;c__Gammaproteobacteria;o__unidentified_Gammaproteobacteria;f__Methylophilaceae;g__Methylophilus;
Haliangium	0	2	0	0	0	0	2	0	0	0	0	0	0	0	0	0	0	0	0	0	0	0	0	0	k__Bacteria;p__Proteobacteria;c__Deltaproteobacteria;o__Myxococcales;f__Haliangiaceae;g__Haliangium;
Eggerthella	0	2	0	1	1	0	0	0	0	0	0	0	0	0	0	2	0	0	0	0	0	0	1	0	k__Bacteria;p__Actinobacteria;c__Coriobacteriia;o__Coriobacteriales;f__Eggerthellaceae;g__Eggerthella;
Paracoccus	1	0	0	0	0	0	1	0	0	1	0	0	0	0	2	0	0	0	0	1	0	1	0	2	k__Bacteria;p__Proteobacteria;c__Alphaproteobacteria;o__Rhodobacterales;f__Rhodobacteraceae;g__Paracoccus;
Lactococcus	0	0	0	0	0	0	1	0	0	0	0	0	0	1	1	0	0	0	2	0	0	0	1	1	k__Bacteria;p__Firmicutes;c__Bacilli;o__Lactobacillales;f__Streptococcaceae;g__Lactococcus;
Holdemanella	0	2	0	0	0	0	0	0	0	0	0	0	0	0	0	0	0	1	0	0	0	0	0	2	k__Bacteria;p__Firmicutes;c__Erysipelotrichia;o__Erysipelotrichales;f__Erysipelotrichaceae;g__Holdemanella;
Sutterella	2	0	0	0	1	0	1	0	0	0	0	0	0	1	0	0	0	1	0	0	0	0	2	0	k__Bacteria;p__Proteobacteria;c__Gammaproteobacteria;o__unidentified_Gammaproteobacteria;f__Burkholderiaceae;g__Sutterella;
Xanthobacter	0	1	0	0	0	0	0	0	1	0	0	0	0	0	0	0	1	0	0	0	2	0	0	0	k__Bacteria;p__Proteobacteria;c__Alphaproteobacteria;o__Rhizobiales;f__Xanthobacteraceae;g__Xanthobacter;
Aeromicrobium	2	0	0	0	0	0	0	0	0	0	0	0	0	0	0	0	0	0	0	0	0	0	0	0	k__Bacteria;p__Actinobacteria;c__unidentified_Actinobacteria;o__Propionibacteriales;f__Nocardioidaceae;g__Aeromicrobium;
Filifactor	0	0	0	0	0	0	2	0	0	0	0	0	0	0	0	0	0	0	0	0	0	0	0	0	k__Bacteria;p__Firmicutes;c__Clostridia;o__Clostridiales;f__Peptostreptococcaceae;g__Filifactor;
Helicobacter	0	1	0	0	0	0	1	0	0	0	0	0	0	0	2	0	0	1	0	0	0	0	2	0	k__Bacteria;p__unidentified_Bacteria;c__unidentified_Bacteria;o__Campylobacterales;f__Helicobacteraceae;g__Helicobacter;
Sphingobacterium	0	0	0	0	0	0	0	0	1	0	0	0	0	2	0	1	0	0	1	0	0	0	0	0	k__Bacteria;p__Bacteroidetes;c__Bacteroidia;o__Sphingobacteriales;f__Sphingobacteriaceae;g__Sphingobacterium;
Enhydrobacter	1	0	0	0	0	0	1	0	0	0	0	0	0	2	0	0	0	2	0	0	0	0	0	1	k__Bacteria;p__Proteobacteria;c__Gammaproteobacteria;o__Pseudomonadales;f__Moraxellaceae;g__Enhydrobacter;
Chryseolinea	0	0	0	0	0	0	0	0	0	0	0	0	0	0	2	0	0	0	0	0	0	0	0	0	k__Bacteria;p__Bacteroidetes;c__Bacteroidia;o__Cytophagales;f__Microscillaceae;g__Chryseolinea;
Mycobacterium	0	0	0	0	0	0	2	0	0	1	0	0	0	0	0	0	0	0	0	0	0	0	0	0	k__Bacteria;p__Actinobacteria;c__unidentified_Actinobacteria;o__Corynebacteriales;f__Mycobacteriaceae;g__Mycobacterium;
Kaistia	0	0	0	0	0	0	0	0	0	0	0	0	0	0	0	0	0	2	0	0	0	0	0	0	k__Bacteria;p__Proteobacteria;c__Alphaproteobacteria;o__Rhizobiales;f__unidentified_Rhizobiales;g__Kaistia;
Blastopirellula	0	2	0	0	0	0	0	0	0	0	0	0	0	0	0	0	0	0	0	0	0	0	0	0	k__Bacteria;p__Planctomycetes;c__Planctomycetacia;o__unidentified_Planctomycetacia;f__unidentified_Planctomycetacia;g__Blastopirellula;
Ornithinimicrobium	0	0	2	0	0	0	0	0	0	0	0	1	0	0	1	2	0	0	0	0	0	0	0	0	k__Bacteria;p__Actinobacteria;c__unidentified_Actinobacteria;o__Micrococcales;f__Intrasporangiaceae;g__Ornithinimicrobium;
unidentified_Muribaculaceae	0	0	0	0	0	2	0	0	0	0	0	0	0	0	0	1	0	0	0	1	0	0	0	0	k__Bacteria;p__Bacteroidetes;c__Bacteroidia;o__Bacteroidales;f__Muribaculaceae;g__unidentified_Muribaculaceae;
unidentified_Alphaproteobacteria	2	0	0	0	0	0	0	0	0	0	0	0	0	0	0	0	0	0	0	0	0	0	0	0	k__Bacteria;p__Proteobacteria;c__Alphaproteobacteria;o__unidentified_Alphaproteobacteria;f__unidentified_Alphaproteobacteria;g__unidentified_Alphaproteobacteria;
Massilia	0	2	1	0	0	0	1	0	0	0	0	0	0	0	1	0	0	1	0	0	0	0	0	0	k__Bacteria;p__Proteobacteria;c__Gammaproteobacteria;o__unidentified_Gammaproteobacteria;f__Burkholderiaceae;g__Massilia;
Sanguibacter	0	0	0	0	0	0	1	0	0	0	0	0	0	0	0	0	0	0	0	0	0	2	0	0	k__Bacteria;p__Actinobacteria;c__unidentified_Actinobacteria;o__Micrococcales;f__Sanguibacteraceae;g__Sanguibacter;
Cryomorpha	0	0	0	0	0	0	2	0	0	0	0	0	0	0	0	0	0	0	0	0	0	0	0	0	k__Bacteria;p__Bacteroidetes;c__Bacteroidia;o__Flavobacteriales;f__Cryomorphaceae;g__Cryomorpha;
Paraprevotella	0	0	0	0	0	0	0	0	0	0	0	0	0	0	0	0	0	0	0	0	0	0	0	2	k__Bacteria;p__Bacteroidetes;c__Bacteroidia;o__Bacteroidales;f__Prevotellaceae;g__Paraprevotella;
Desulfatiglans	2	0	0	0	0	0	0	0	0	0	0	0	0	0	0	0	0	0	0	0	0	0	0	0	k__Bacteria;p__Proteobacteria;c__Deltaproteobacteria;o__Desulfarculales;f__Desulfarculaceae;g__Desulfatiglans;
Succiniclasticum	0	0	0	0	0	0	0	0	0	0	0	2	2	0	0	0	0	0	0	0	0	0	0	0	k__Bacteria;p__Firmicutes;c__Negativicutes;o__Selenomonadales;f__Acidaminococcaceae;g__Succiniclasticum;
Bdellovibrio	0	0	0	0	0	0	0	0	0	0	0	0	0	0	0	0	0	0	0	2	0	0	0	0	k__Bacteria;p__Proteobacteria;c__Deltaproteobacteria;o__Bdellovibrionales;f__Bdellovibrionaceae;g__Bdellovibrio;
Succinimonas	2	0	0	0	0	0	0	0	0	0	0	0	0	0	0	0	0	0	0	0	0	0	0	0	k__Bacteria;p__Proteobacteria;c__Gammaproteobacteria;o__Aeromonadales;f__Succinivibrionaceae;g__Succinimonas;
Shewanella	1	1	0	0	0	0	2	2	0	0	0	0	1	0	0	0	0	0	0	2	1	0	1	1	k__Bacteria;p__Proteobacteria;c__Gammaproteobacteria;o__Alteromonadales;f__Shewanellaceae;g__Shewanella;
Alkaliflexus	2	0	0	1	0	0	0	0	0	0	0	0	0	0	0	0	0	0	0	0	0	0	0	0	k__Bacteria;p__Bacteroidetes;c__Bacteroidia;o__Bacteroidales;f__Marinilabiliaceae;g__Alkaliflexus;
unidentified_Defluviitaleaceae	0	0	0	0	0	0	2	0	0	0	0	0	0	0	0	0	0	0	0	0	0	0	0	0	k__Bacteria;p__Firmicutes;c__Clostridia;o__Clostridiales;f__Defluviitaleaceae;g__unidentified_Defluviitaleaceae;
Rhodopseudomonas	0	0	0	0	0	0	0	0	0	0	0	0	0	1	0	0	0	0	0	0	0	1	0	0	k__Bacteria;p__Proteobacteria;c__Alphaproteobacteria;o__Rhizobiales;f__Xanthobacteraceae;g__Rhodopseudomonas;
Thermobacillus	1	0	0	0	1	0	0	0	0	0	0	0	0	0	0	0	0	0	0	0	0	0	0	0	k__Bacteria;p__Firmicutes;c__Bacilli;o__Bacillales;f__Paenibacillaceae;g__Thermobacillus;
Terribacillus	0	0	0	0	0	0	0	0	0	0	0	0	0	0	1	0	0	0	1	0	0	0	0	0	k__Bacteria;p__Firmicutes;c__Bacilli;o__Bacillales;f__Bacillaceae;g__Terribacillus;
Spirosoma	0	0	0	0	0	0	1	0	0	0	0	0	0	0	0	0	0	0	0	0	0	0	0	1	k__Bacteria;p__Bacteroidetes;c__Bacteroidia;o__Cytophagales;f__Spirosomaceae;g__Spirosoma;
Pyramidobacter	0	0	0	0	0	0	0	0	0	0	0	0	0	0	1	0	0	0	0	0	0	1	0	0	k__Bacteria;p__Synergistetes;c__Synergistia;o__Synergistales;f__Synergistaceae;g__Pyramidobacter;
Rhodoligotrophos	0	0	0	0	0	0	0	0	0	0	0	1	0	0	0	1	0	1	0	0	0	1	0	0	k__Bacteria;p__Proteobacteria;c__Alphaproteobacteria;o__unidentified_Alphaproteobacteria;f__unidentified_Alphaproteobacteria;g__Rhodoligotrophos;
Morganella	1	0	0	0	0	0	1	0	0	0	0	0	0	0	0	0	0	0	0	0	0	0	0	1	k__Bacteria;p__Proteobacteria;c__Gammaproteobacteria;o__Enterobacteriales;f__Enterobacteriaceae;g__Morganella;
Jonesia	0	0	0	0	0	0	0	0	0	0	0	0	0	0	1	1	0	0	0	0	0	0	0	0	k__Bacteria;p__Actinobacteria;c__unidentified_Actinobacteria;o__Micrococcales;f__Jonesiaceae;g__Jonesia;
Pseudoalteromonas	0	1	0	0	1	0	1	0	0	0	0	0	0	0	1	0	0	0	0	0	0	0	0	0	k__Bacteria;p__Proteobacteria;c__Gammaproteobacteria;o__Alteromonadales;f__Pseudoalteromonadaceae;g__Pseudoalteromonas;
Aeribacillus	0	0	0	0	0	0	0	0	0	0	0	0	0	0	0	1	0	0	0	0	0	0	0	1	k__Bacteria;p__Firmicutes;c__Bacilli;o__Bacillales;f__Bacillaceae;g__Aeribacillus;
Tepidimonas	1	0	0	0	0	0	1	0	0	0	0	0	0	0	1	0	0	0	0	0	0	1	1	0	k__Bacteria;p__Proteobacteria;c__Gammaproteobacteria;o__unidentified_Gammaproteobacteria;f__Burkholderiaceae;g__Tepidimonas;
Mesorhizobium	0	1	0	0	1	0	1	0	1	1	0	0	0	1	0	0	0	0	0	0	1	1	0	0	k__Bacteria;p__Proteobacteria;c__Alphaproteobacteria;o__Rhizobiales;f__Rhizobiaceae;g__Mesorhizobium;
Hypnocyclicus	1	0	0	0	0	0	0	1	0	0	0	0	0	0	0	0	0	0	0	0	1	0	0	1	k__Bacteria;p__Fusobacteria;c__Fusobacteriia;o__Fusobacteriales;f__Leptotrichiaceae;g__Hypnocyclicus;
Asinibacterium	1	0	0	0	0	0	0	0	0	0	0	0	0	0	0	0	0	1	0	0	0	0	0	0	k__Bacteria;p__Bacteroidetes;c__Bacteroidia;o__Chitinophagales;f__Chitinophagaceae;g__Asinibacterium;
Tissierella	1	0	0	0	0	0	0	0	0	0	0	0	0	1	0	1	0	0	0	0	0	0	0	0	k__Bacteria;p__Firmicutes;c__Clostridia;o__Clostridiales;f__unidentified_Clostridiales;g__Tissierella;
Rhodococcus	0	1	0	0	0	1	0	0	0	0	0	0	0	0	0	0	0	0	1	0	0	0	0	0	k__Bacteria;p__Actinobacteria;c__unidentified_Actinobacteria;o__Corynebacteriales;f__Nocardiaceae;g__Rhodococcus;
Brevundimonas	0	0	0	0	0	0	1	0	0	0	0	0	0	0	0	0	0	0	1	0	0	1	0	0	k__Bacteria;p__Proteobacteria;c__Alphaproteobacteria;o__Caulobacterales;f__Caulobacteraceae;g__Brevundimonas;
Halolactibacillus	0	0	1	0	0	0	0	0	0	0	0	0	0	1	1	0	0	0	1	0	0	0	0	0	k__Bacteria;p__Firmicutes;c__Bacilli;o__Bacillales;f__Bacillaceae;g__Halolactibacillus;
Perlucidibaca	0	0	0	0	0	0	0	0	0	1	0	0	0	0	0	0	0	0	0	0	0	0	1	0	k__Bacteria;p__Proteobacteria;c__Gammaproteobacteria;o__Pseudomonadales;f__Moraxellaceae;g__Perlucidibaca;
Cutibacterium	1	0	0	0	0	0	1	0	0	0	1	0	0	0	1	1	0	0	0	0	0	0	0	0	k__Bacteria;p__Actinobacteria;c__unidentified_Actinobacteria;o__Propionibacteriales;f__Propionibacteriaceae;g__Cutibacterium;
Arcobacter	0	0	0	0	0	0	0	0	0	0	1	0	0	0	1	0	0	1	0	0	0	0	0	0	k__Bacteria;p__unidentified_Bacteria;c__unidentified_Bacteria;o__Campylobacterales;f__unidentified_Campylobacterales;g__Arcobacter;
Brachybacterium	1	0	1	1	0	0	0	0	0	0	0	0	0	0	0	1	1	1	0	0	0	0	0	0	k__Bacteria;p__Actinobacteria;c__unidentified_Actinobacteria;o__Micrococcales;f__Dermabacteraceae;g__Brachybacterium;
Others	50107	53074	47457	51675	56254	55304	51765	40565	49769	48506	51637	49516	38630	51871	52342	47221	54476	54868	53084	50336	54020	54311	57587	56625	Others

## Sheet: J
The aligned percentages that annotated at Genus level
Taxonomy	LC1	LC2	LC3	LC4	LC5	LC6	LC7	LC8	HC1	HC2	HC3	HC4	HC5	HC6	HC7	HC8	CN1	CN2	CN3	CN4	CN5	CN6	CN7	CN8	Tax_detail
Bacteroides	0.0130321	0.0288503	0.0118817	0.0146139	0.0311332	0.0374065	0.00638122	0.00861015	0.00688453	0.00636324	0.00861015	0.015279	0.0868745	0.0131938	0.00961677	0.00541056	0.0214085	0.012349	0.0129422	0.00510498	0.00605766	0.005087	0.00663287	0.00749569	k__Bacteria;p__Bacteroidetes;c__Bacteroidia;o__Bacteroidales;f__Bacteroidaceae;g__Bacteroides;
unidentified_Clostridiales	0.0437698	0.0377481	0.0779767	0.0506004	0.0359865	0.03631	0.0506903	0.0531169	0.063255	0.0580421	0.0521462	0.0765567	0.0528473	0.0266573	0.0276639	0.031259	0.0390243	0.045801	0.0349619	0.0458549	0.0339733	0.0513014	0.0442371	0.0343867	k__Bacteria;p__Firmicutes;c__Clostridia;o__Clostridiales;f__unidentified_Clostridiales;g__unidentified_Clostridiales;
unidentified_Ruminococcaceae	0.0513733	0.0503487	0.0476524	0.0514812	0.0273224	0.02468	0.034908	0.0347642	0.0278257	0.0532248	0.0495938	0.0311691	0.023278	0.0402107	0.0556874	0.0723504	0.0426373	0.0562985	0.0648368	0.0724763	0.074831	0.0484793	0.0367414	0.0410735	k__Bacteria;p__Firmicutes;c__Clostridia;o__Clostridiales;f__Ruminococcaceae;g__unidentified_Ruminococcaceae;
Candidatus_Saccharimonas	0.0185325	0.0119356	0.0165732	0.0175618	0.00692048	0.00566221	0.0395096	0.0456212	0.016016	0.0324993	0.019629	0.00785519	0.00880788	0.0509599	0.0445607	0.0718831	0.015962	0.0110548	0.0237094	0.034908	0.015297	0.0235656	0.0067587	0.0182988	k__Bacteria;p__unidentified_Bacteria;c__unidentified_Bacteria;o__unidentified_Bacteria;f__unidentified_Bacteria;g__Candidatus_Saccharimonas;
Akkermansia	0.0110548	0.00801697	0.00497915	0.00611159	0.00963474	0.0138949	0.00361303	0.00886181	0.0116659	0.0120434	0.0106054	0.0238172	0.042907	0.0108031	0.00837647	0.00758556	0.00834052	0.00492522	0.00244464	0.00131219	0.000898763	0.0037029	0.00226488	0.00384671	k__Bacteria;p__Verrucomicrobia;c__Verrucomicrobiae;o__Verrucomicrobiales;f__Akkermansiaceae;g__Akkermansia;
Turicibacter	0.0324094	0.0185325	0.041397	0.0397793	0.0237633	0.0211749	0.00914941	0.00884383	0.0322117	0.0292098	0.0259203	0.00719011	0.00393658	0.00970664	0.00783722	0.00896966	0.0143083	0.0136432	0.0103178	0.0153868	0.00837647	0.0139668	0.0099583	0.00994032	k__Bacteria;p__Firmicutes;c__Erysipelotrichia;o__Erysipelotrichales;f__Erysipelotrichaceae;g__Turicibacter;
Alistipes	0.0157463	0.0304142	0.0141465	0.0230263	0.0207974	0.0167709	0.0211928	0.0129602	0.0408758	0.031259	0.0291918	0.0127265	0.0272325	0.0201862	0.0226848	0.0132298	0.0220916	0.0182808	0.0266753	0.0187302	0.0219838	0.0211928	0.022523	0.0378739	k__Bacteria;p__Bacteroidetes;c__Bacteroidia;o__Bacteroidales;f__Rikenellaceae;g__Alistipes;
Romboutsia	0.0143443	0.0117738	0.0355191	0.0123131	0.0066868	0.00578804	0.0106593	0.0134455	0.0285627	0.0211928	0.0181011	0.00406241	0.00246261	0.00650705	0.00582399	0.010192	0.0120974	0.015261	0.00727998	0.0124029	0.00765746	0.013086	0.0084304	0.00517688	k__Bacteria;p__Firmicutes;c__Clostridia;o__Clostridiales;f__Peptostreptococcaceae;g__Romboutsia;
Paeniclostridium	0.00807089	0.00745974	0.023979	0.00859218	0.00539258	0.00440394	0.011594	0.0137331	0.0285447	0.0267831	0.0208513	0.00377481	0.00150992	0.00623742	0.00630932	0.00920334	0.00940106	0.0117918	0.003631	0.00785519	0.00445787	0.010893	0.00762151	0.00420621	k__Bacteria;p__Firmicutes;c__Clostridia;o__Clostridiales;f__Peptostreptococcaceae;g__Paeniclostridium;
Mogibacterium	0.00758556	0.00535663	0.00875395	0.00672275	0.00623742	0.00611159	0.0185684	0.0197908	0.00778329	0.00713618	0.00639919	0.00692048	0.0033434	0.0122591	0.0151531	0.0228825	0.006543	0.00891573	0.00701035	0.0108211	0.00747771	0.00607564	0.00248059	0.00222893	k__Bacteria;p__Firmicutes;c__Clostridia;o__Clostridiales;f__unidentified_Clostridiales;g__Mogibacterium;
unidentified_Spirochaetaceae	0.0105874	0.0180831	0.0132837	0.0137691	0.000359505	0.000359505	0.0053746	0.00585994	0.00422419	0.00665085	0.00889776	0.000772936	0.000790912	0.00255249	0.00364898	0.00154587	0.00431406	0.00418824	0.011594	0.0120075	0.0223792	0.00330745	0.00580601	0.00931119	k__Bacteria;p__Spirochaetes;c__Spirochaetia;o__Spirochaetales;f__Spirochaetaceae;g__unidentified_Spirochaetaceae;
Saccharofermentans	0.00834052	0.00526675	0.00727998	0.00679465	0.0082147	0.00902358	0.00904156	0.00923929	0.00350518	0.00483535	0.00474547	0.00366695	0.00240869	0.0200424	0.0151352	0.0214085	0.00731593	0.00639919	0.00807089	0.0117019	0.00798102	0.00506903	0.00258844	0.00323555	k__Bacteria;p__Firmicutes;c__Clostridia;o__Clostridiales;f__Ruminococcaceae;g__Saccharofermentans;
Methanobrevibacter	0.00183348	0.00284009	0.00438596	0.00266034	0.00490725	0.00289402	0.00560828	0.0144162	0.000593184	0.00266034	0.00185145	0.00710023	0.00249856	0.019611	0.0187302	0.0176158	0.00215703	0.000880788	0.00541056	0.0098145	0.00535663	0.00127624	0.00115042	0.00165372	k__Archaea;p__Euryarchaeota;c__Methanobacteria;o__Methanobacteriales;f__Methanobacteriaceae;g__Methanobrevibacter;
Stenotrophomonas	0.00199525	0.0017436	0.0032715	0.00221096	0.0013841	0.00158182	0.013841	0.00136612	0.00239071	0.00253451	0.00206716	0.00158182	0.00158182	0.000844838	0.00244464	0.00891573	0.000413431	0.00670477	0.000377481	0.00136612	0.00262439	0.00447584	0.00111447	0.00106054	k__Bacteria;p__Proteobacteria;c__Gammaproteobacteria;o__Xanthomonadales;f__Xanthomonadaceae;g__Stenotrophomonas;
Cellulosilyticum	0.00458369	0.00354113	0.0130141	0.00596779	0.00129422	0.00142005	0.00165372	0.00122232	0.00328947	0.00571613	0.00262439	0.000359505	0.000179753	0.000898763	0.00098864	0.00133017	0.00251654	0.00284009	0.00122232	0.00124029	0.003631	0.00237274	0.00240869	0.00133017	k__Bacteria;p__Firmicutes;c__Clostridia;o__Clostridiales;f__Lachnospiraceae;g__Cellulosilyticum;
Dielma	0.00100661	0.00147397	0.00104257	0.00133017	0.00399051	0.00343328	0.0115581	0.0115401	0.00199525	0.0037029	0.00395456	0.00433204	0.00249856	0.0034153	0.00301984	0.00224691	0.000916739	0.00124029	0.00345125	0.00404443	0.00443989	0.00255249	0.00364898	0.0033434	k__Bacteria;p__Firmicutes;c__Erysipelotrichia;o__Erysipelotrichales;f__Erysipelotrichaceae;g__Dielma;
Solobacterium	0.00239071	0.00242666	0.00391861	0.00226488	0.00147397	0.00118637	0.00345125	0.00255249	0.00161777	0.00393658	0.00337935	0.00221096	0.0015279	0.00418824	0.00463762	0.00568018	0.00321757	0.00381076	0.00672275	0.00803494	0.00753164	0.00275022	0.00194133	0.00192335	k__Bacteria;p__Firmicutes;c__Erysipelotrichia;o__Erysipelotrichales;f__Erysipelotrichaceae;g__Solobacterium;
Intestinimonas	0.00210311	0.00301984	0.00129422	0.00197728	0.00267831	0.00399051	0.00142005	0.00107852	0.00111447	0.00143802	0.0018155	0.00665085	0.00641717	0.00161777	0.00226488	0.00185145	0.00217501	0.00194133	0.00125827	0.00106054	0.00122232	0.0035591	0.00242666	0.00391861	k__Bacteria;p__Firmicutes;c__Clostridia;o__Clostridiales;f__Ruminococcaceae;g__Intestinimonas;
Alloprevotella	0.00282212	0.00506903	0.00206716	0.00287604	0.00532068	0.00528473	0.00186943	0.00307377	0.00323555	0.00442192	0.00271427	0.000629134	0.00131219	0.00104257	0.00129422	0.00104257	0.00406241	0.00301984	0.00657895	0.00336137	0.00343328	0.000916739	0.00104257	0.00147397	k__Bacteria;p__Bacteroidetes;c__Bacteroidia;o__Bacteroidales;f__Prevotellaceae;g__Alloprevotella;
Dorea	0.00127624	0.00109649	0.00201323	0.00224691	0.00201323	0.0015279	0.00156385	0.00133017	0.00140207	0.00107852	0.00125827	0.0052308	0.00258844	0.00100661	0.00129422	0.00100661	0.0019593	0.00275022	0.00143802	0.00199525	0.0015998	0.00172563	0.00168968	0.00197728	k__Bacteria;p__Firmicutes;c__Clostridia;o__Clostridiales;f__Lachnospiraceae;g__Dorea;
Tyzzerella	0.000611159	0.00235476	0.000539258	0.00172563	0.00118637	0.00208513	0.000665085	0.00034153	0.000323555	0.000467357	0.000862813	0.00454774	0.0047994	0.000665085	0.000575209	0.000575209	0.0015279	0.00231881	0.0015279	0.000701035	0.000772936	0.00276819	0.00449382	0.00339733	k__Bacteria;p__Firmicutes;c__Clostridia;o__Clostridiales;f__Lachnospiraceae;g__Tyzzerella;
Bifidobacterium	8.98763e-05	0	1.79753e-05	3.59505e-05	1.79753e-05	0	0	1.79753e-05	0.00465559	0.00237274	0.00134814	3.59505e-05	1.79753e-05	0	0	3.59505e-05	1.79753e-05	1.79753e-05	0	1.79753e-05	0	7.19011e-05	3.59505e-05	3.59505e-05	k__Bacteria;p__Actinobacteria;c__unidentified_Actinobacteria;o__Bifidobacteriales;f__Bifidobacteriaceae;g__Bifidobacterium;
Sphingomonas	0.000233678	0.000197728	0.000323555	5.39258e-05	0.000107852	3.59505e-05	0.00454774	0	3.59505e-05	0.000269629	1.79753e-05	0	1.79753e-05	1.79753e-05	7.19011e-05	0.000790912	5.39258e-05	0.000772936	0.000754961	8.98763e-05	0.000107852	0.000485332	0.000736986	7.19011e-05	k__Bacteria;p__Proteobacteria;c__Alphaproteobacteria;o__Sphingomonadales;f__Sphingomonadaceae;g__Sphingomonas;
Pseudomonas	0.00452977	0.00113244	0.00111447	0.000970664	0.000934714	0.00133017	0.000952689	0.0013841	0.000898763	0.00068306	0.000970664	0.00177955	0.00143802	0.00116839	0.000826862	0.00129422	0.00120434	0.00106054	0.000952689	0.00115042	0.00100661	0.000970664	0.00127624	0.000898763	k__Bacteria;p__Proteobacteria;c__Gammaproteobacteria;o__Pseudomonadales;f__Pseudomonadaceae;g__Pseudomonas;
Candidatus_Soleaferrea	0.00111447	0.00158182	0.00122232	0.0015998	0.00406241	0.0037029	0.00150992	0.00098864	0.00224691	0.00276819	0.00231881	0.00221096	0.00242666	0.00192335	0.00233678	0.00134814	0.00185145	0.00156385	0.00156385	0.00172563	0.00186943	0.00354113	0.00429609	0.00424216	k__Bacteria;p__Firmicutes;c__Clostridia;o__Clostridiales;f__Ruminococcaceae;g__Candidatus_Soleaferrea;
Aerosphaera	0.000107852	0	3.59505e-05	0	5.39258e-05	0.000107852	1.79753e-05	0.000125827	3.59505e-05	1.79753e-05	0	0	5.39258e-05	0.00204918	0.000215703	0.00424216	0	7.19011e-05	0	0	0	7.19011e-05	0	0	k__Bacteria;p__Firmicutes;c__Bacilli;o__Lactobacillales;f__Aerococcaceae;g__Aerosphaera;
Phascolarctobacterium	5.39258e-05	0.000233678	1.79753e-05	3.59505e-05	0.000593184	0.000539258	5.39258e-05	3.59505e-05	3.59505e-05	1.79753e-05	8.98763e-05	0.000790912	0.00415229	8.98763e-05	8.98763e-05	0.000197728	0.00116839	0.000736986	0.000790912	0.00030558	0.000359505	0.000143802	0.000107852	0.000197728	k__Bacteria;p__Firmicutes;c__Negativicutes;o__Selenomonadales;f__Acidaminococcaceae;g__Phascolarctobacterium;
Anaerosporobacter	0.001456	0.00154587	0.00158182	0.00190538	0.000107852	0	0.00357708	0.00357708	0.00260641	0.00314567	0.0031996	0.00064711	0.000898763	0.000575209	0.000754961	0.000539258	0.000772936	0.00100661	0.00337935	0.00328947	0.00390063	0.0018155	0.0016717	0.00165372	k__Bacteria;p__Firmicutes;c__Clostridia;o__Clostridiales;f__Lachnospiraceae;g__Anaerosporobacter;
Anaerofustis	0.00217501	0.00120434	0.00204918	0.00136612	0.000503307	0.000359505	0.00122232	0.00127624	0.0016717	0.0018155	0.00120434	0.000287604	0.000197728	0.00129422	0.00109649	0.00125827	0.00127624	0.000862813	0.00239071	0.00303782	0.00190538	0.00125827	0.000593184	0.000557233	k__Bacteria;p__Firmicutes;c__Clostridia;o__Clostridiales;f__Eubacteriaceae;g__Anaerofustis;
Butyrivibrio	0.000772936	0.000701035	0.000629134	0.000665085	0.000539258	0.000611159	0.000287604	0.000431406	0.000934714	0.000629134	0.00118637	8.98763e-05	8.98763e-05	0.000215703	0.00030558	0.000197728	0.000269629	0.000575209	0.000934714	0.000916739	0.000934714	0.00253451	0.00303782	0.00267831	k__Bacteria;p__Firmicutes;c__Clostridia;o__Clostridiales;f__Lachnospiraceae;g__Butyrivibrio;
Odoribacter	0.000539258	0.00122232	0.000736986	0.00068306	0.00294794	0.00264236	0.000629134	0.000287604	0.000233678	0.000251654	0.000269629	0.000575209	0.000754961	0.001456	0.000970664	0.000736986	0.00113244	0.000701035	0.000467357	0.000377481	0.000395456	0.000467357	0.000431406	0.000431406	k__Bacteria;p__Bacteroidetes;c__Bacteroidia;o__Bacteroidales;f__Marinifilaceae;g__Odoribacter;
Jeotgalibaca	0.000197728	0	0.000107852	3.59505e-05	0.000611159	0.0015998	5.39258e-05	5.39258e-05	5.39258e-05	1.79753e-05	0	3.59505e-05	0.000161777	0.00208513	0.000593184	0.00289402	7.19011e-05	3.59505e-05	1.79753e-05	0	3.59505e-05	0.000107852	1.79753e-05	1.79753e-05	k__Bacteria;p__Firmicutes;c__Bacilli;o__Lactobacillales;f__Carnobacteriaceae;g__Jeotgalibaca;
unidentified_Lachnospiraceae	0.00190538	0.0015279	0.00111447	0.00221096	0.00222893	0.00222893	0.00150992	0.0013841	0.0013841	0.00170765	0.00140207	0.000952689	0.00140207	0.00197728	0.00226488	0.00276819	0.00210311	0.00208513	0.00230083	0.00284009	0.00192335	0.00222893	0.00129422	0.00149195	k__Bacteria;p__Firmicutes;c__Clostridia;o__Clostridiales;f__Lachnospiraceae;g__unidentified_Lachnospiraceae;
Acetitomaculum	0.00134814	0.00104257	0.00172563	0.00124029	0.000808887	0.000629134	0.0017436	0.00170765	0.0018874	0.00258844	0.00170765	0.00064711	0.000179753	0.00113244	0.00186943	0.00267831	0.00106054	0.00170765	0.00208513	0.00255249	0.00222893	0.00115042	0.000449382	0.000503307	k__Bacteria;p__Firmicutes;c__Clostridia;o__Clostridiales;f__Lachnospiraceae;g__Acetitomaculum;
Oscillibacter	0.000215703	0.000772936	0.000179753	0.000395456	0.000629134	0.000575209	0.000179753	0.000179753	0.000629134	0.000701035	0.00068306	0.00201323	0.00266034	0.000629134	0.000485332	0.000485332	0.000970664	0.000790912	0.000521283	0.000179753	0.00030558	0.00118637	0.00170765	0.00142005	k__Bacteria;p__Firmicutes;c__Clostridia;o__Clostridiales;f__Ruminococcaceae;g__Oscillibacter;
unidentified_Oxyphotobacteria	0.00246261	0.000125827	5.39258e-05	0	5.39258e-05	3.59505e-05	0.000125827	5.39258e-05	0	0	5.39258e-05	5.39258e-05	0	1.79753e-05	0	7.19011e-05	0	0.000143802	7.19011e-05	7.19011e-05	7.19011e-05	5.39258e-05	3.59505e-05	8.98763e-05	k__Bacteria;p__Oxyphotobacteria;c__unidentified_Oxyphotobacteria;o__unidentified_Oxyphotobacteria;f__unidentified_Oxyphotobacteria;g__unidentified_Oxyphotobacteria;
Erysipelatoclostridium	0.000629134	0.000539258	0.000377481	0.000485332	0.00237274	0.00217501	0.000251654	0.000359505	0.00107852	0.00163575	0.00136612	0.000395456	0.000413431	0.00176158	0.00156385	0.00120434	0.000431406	0.000862813	0.00201323	0.00203121	0.00185145	0.00147397	0.00107852	0.00122232	k__Bacteria;p__Firmicutes;c__Erysipelotrichia;o__Erysipelotrichales;f__Erysipelotrichaceae;g__Erysipelatoclostridium;
Methanocorpusculum	0.000719011	0.00222893	0.000862813	0.000844838	0.000719011	0.000970664	0.00034153	0.000233678	0.000233678	0.000251654	0.000233678	0.00221096	0.00098864	0.0019593	0.0018155	0.00156385	0.000736986	0.000665085	0	1.79753e-05	1.79753e-05	0.000251654	0.000629134	0.000934714	k__Archaea;p__Euryarchaeota;c__Methanomicrobia;o__Methanomicrobiales;f__Methanocorpusculaceae;g__Methanocorpusculum;
Acinetobacter	0.00064711	0.000161777	0.000251654	0	7.19011e-05	0.000125827	0.000503307	5.39258e-05	3.59505e-05	3.59505e-05	1.79753e-05	5.39258e-05	3.59505e-05	0.000880788	0.000665085	0.00212108	1.79753e-05	0	8.98763e-05	8.98763e-05	8.98763e-05	0.000233678	1.79753e-05	5.39258e-05	k__Bacteria;p__Proteobacteria;c__Gammaproteobacteria;o__Pseudomonadales;f__Moraxellaceae;g__Acinetobacter;
Phyllobacterium	0.000233678	0.000161777	0.000161777	0.000107852	8.98763e-05	5.39258e-05	0.00201323	8.98763e-05	0.000107852	0.000179753	0.000161777	5.39258e-05	1.79753e-05	0.000107852	0.000161777	0.00150992	5.39258e-05	0.00106054	0.000161777	0.000161777	0.000269629	0.000916739	0.000287604	0.000107852	k__Bacteria;p__Proteobacteria;c__Alphaproteobacteria;o__Rhizobiales;f__Rhizobiaceae;g__Phyllobacterium;
unidentified_Christensenellaceae	0.00142005	0.00104257	0.000970664	0.0015279	0.00124029	0.00106054	0.0015998	0.00118637	0.000593184	0.000575209	0.000970664	0.00142005	0.00120434	0.00120434	0.00124029	0.00107852	0.00116839	0.000826862	0.00127624	0.00147397	0.0016717	0.000952689	0.00120434	0.00129422	k__Bacteria;p__Firmicutes;c__Clostridia;o__Clostridiales;f__Christensenellaceae;g__unidentified_Christensenellaceae;
Ignavigranum	1.79753e-05	0	5.39258e-05	0	0	0	0	0	3.59505e-05	0	0	0	0	0.000233678	7.19011e-05	0.0015998	0	0	3.59505e-05	0	0	7.19011e-05	0	0	k__Bacteria;p__Firmicutes;c__Bacilli;o__Lactobacillales;f__Aerococcaceae;g__Ignavigranum;
Atopobium	0.00034153	0.000359505	0.000359505	0.000413431	0.000575209	0.000287604	0.000557233	0.000431406	0.000251654	0.000844838	0.000521283	1.79753e-05	3.59505e-05	0.000503307	0.000665085	0.00158182	0.000467357	0.000449382	0.000521283	0.000880788	0.00064711	0.000215703	0.000143802	0.000125827	k__Bacteria;p__Actinobacteria;c__Coriobacteriia;o__Coriobacteriales;f__Atopobiaceae;g__Atopobium;
unidentified_Mollicutes	0.000395456	0.000107852	0.000269629	0.000233678	0.000395456	0.00030558	0.000431406	0.000287604	0.000377481	0.000808887	0.000629134	0.000233678	0.000125827	0.000377481	0.000413431	0.00064711	0.000629134	0.000503307	0.00068306	0.00134814	0.000862813	0.000485332	0.000377481	0.00030558	k__Bacteria;p__Tenericutes;c__Mollicutes;o__unidentified_Mollicutes;f__unidentified_Mollicutes;g__unidentified_Mollicutes;
Vibrio	0.000431406	7.19011e-05	5.39258e-05	7.19011e-05	0.000107852	1.79753e-05	0.000377481	0.000107852	3.59505e-05	1.79753e-05	5.39258e-05	0	1.79753e-05	1.79753e-05	1.79753e-05	7.19011e-05	3.59505e-05	3.59505e-05	3.59505e-05	0.000359505	0	5.39258e-05	3.59505e-05	0.00131219	k__Bacteria;p__Proteobacteria;c__Gammaproteobacteria;o__Vibrionales;f__Vibrionaceae;g__Vibrio;
Olsenella	3.59505e-05	8.98763e-05	0.000197728	0.000179753	0.000107852	5.39258e-05	0.000449382	0.00030558	0.000125827	0.000395456	0.000197728	7.19011e-05	0	0.000287604	0.00064711	0.00127624	5.39258e-05	0.000179753	0.000323555	0.000449382	0.000161777	0.000233678	7.19011e-05	5.39258e-05	k__Bacteria;p__Actinobacteria;c__Coriobacteriia;o__Coriobacteriales;f__Atopobiaceae;g__Olsenella;
Psychrobacter	0.00125827	0.000395456	0.000539258	0.000719011	0.000862813	0.000844838	0.000503307	0.000539258	0.000862813	0.000898763	0.00034153	0.000503307	0.00113244	0.000539258	0.000719011	0.00106054	0.000952689	0.000503307	0.000916739	0.000790912	0.000377481	0.00102459	0.000395456	0.000826862	k__Bacteria;p__Proteobacteria;c__Gammaproteobacteria;o__Pseudomonadales;f__Moraxellaceae;g__Psychrobacter;
Staphylococcus	0.000844838	0.000449382	0.000575209	0.000665085	0.000467357	0.00064711	0.000736986	0.000970664	0.000701035	0.000539258	0.000719011	0.000772936	0.000772936	0.000719011	0.00064711	0.00107852	0.000701035	0.000862813	0.000701035	0.000449382	0.000593184	0.000665085	0.000503307	0.000719011	k__Bacteria;p__Firmicutes;c__Bacilli;o__Bacillales;f__Staphylococcaceae;g__Staphylococcus;
Faecalitalea	0.000161777	0.000107852	0.000107852	0.000179753	0.00102459	0.000539258	5.39258e-05	1.79753e-05	1.79753e-05	8.98763e-05	0	5.39258e-05	0.000323555	0.000161777	8.98763e-05	0.000269629	0.000449382	0.000179753	0.000143802	0.000125827	1.79753e-05	0.000287604	0.000233678	0.000377481	k__Bacteria;p__Firmicutes;c__Erysipelotrichia;o__Erysipelotrichales;f__Erysipelotrichaceae;g__Faecalitalea;
Candidatus_Bacilloplasma	0.000449382	5.39258e-05	8.98763e-05	0	0	0	0.000179753	0.000143802	0.000125827	1.79753e-05	3.59505e-05	1.79753e-05	0	0	1.79753e-05	0	1.79753e-05	1.79753e-05	5.39258e-05	0.000197728	1.79753e-05	5.39258e-05	8.98763e-05	0.00100661	k__Bacteria;p__Tenericutes;c__Mollicutes;o__Mycoplasmatales;f__Mycoplasmataceae;g__Candidatus_Bacilloplasma;
Parabacteroides	0.000251654	0.000629134	0.000233678	0.000377481	0.000898763	0.000521283	3.59505e-05	0	0.000143802	0.000215703	0.000215703	0.000593184	0.00098864	0.000215703	0.000197728	0.000179753	0.000790912	0.000611159	0.000287604	0.000197728	0.000467357	5.39258e-05	0.000251654	8.98763e-05	k__Bacteria;p__Bacteroidetes;c__Bacteroidia;o__Bacteroidales;f__Tannerellaceae;g__Parabacteroides;
Parvibacter	0.000629134	0.000359505	0.00098864	0.000629134	0.000395456	0.000485332	0.000485332	0.000377481	0.000161777	0.000233678	0.000233678	0.000449382	0.000287604	0.000161777	0.000107852	0.000179753	3.59505e-05	0.000287604	0.000557233	0.000557233	0.000287604	0.000143802	0.000197728	0.000215703	k__Bacteria;p__Actinobacteria;c__Coriobacteriia;o__Coriobacteriales;f__Eggerthellaceae;g__Parvibacter;
unidentified_Bacteroidales	0.000125827	7.19011e-05	5.39258e-05	0.000125827	1.79753e-05	7.19011e-05	1.79753e-05	0	0.000449382	0.000377481	0.000862813	0.000215703	0.000161777	5.39258e-05	1.79753e-05	3.59505e-05	0.000736986	0.000952689	0.00030558	0.000485332	0.000485332	1.79753e-05	7.19011e-05	1.79753e-05	k__Bacteria;p__Bacteroidetes;c__Bacteroidia;o__Bacteroidales;f__unidentified_Bacteroidales;g__unidentified_Bacteroidales;
Neisseria	0	5.39258e-05	0	0	0	0	0.000934714	0	0	0	0	1.79753e-05	0	0	3.59505e-05	0	0	0	0.000251654	0	0	0	0.000287604	3.59505e-05	k__Bacteria;p__Proteobacteria;c__Gammaproteobacteria;o__unidentified_Gammaproteobacteria;f__Neisseriaceae;g__Neisseria;
Erysipelothrix	3.59505e-05	0	8.98763e-05	0	0	0	0	1.79753e-05	3.59505e-05	1.79753e-05	0	0	1.79753e-05	0.000862813	0.000323555	0.000934714	1.79753e-05	0	0	0	1.79753e-05	0.000143802	0	0	k__Bacteria;p__Firmicutes;c__Erysipelotrichia;o__Erysipelotrichales;f__Erysipelotrichaceae;g__Erysipelothrix;
Bacillus	0.000467357	0.000503307	0.000557233	0.00030558	0.00030558	0.000449382	0.000593184	0.000431406	0.000251654	0.000485332	0.000467357	0.000125827	8.98763e-05	0.000431406	0.000539258	0.000826862	0.00034153	0.000269629	0.000287604	0.00034153	0.000377481	0.000323555	0.000179753	0.000161777	k__Bacteria;p__Firmicutes;c__Bacilli;o__Bacillales;f__Bacillaceae;g__Bacillus;
Anaerovorax	0.000215703	0.000197728	0.000125827	0.000179753	0.000215703	0.000323555	5.39258e-05	0.000107852	0.000125827	8.98763e-05	5.39258e-05	0.00068306	0.000808887	0.000251654	0.000269629	0.000197728	0.000377481	0.00034153	0.00030558	0.000107852	0.000251654	0.000197728	0.000359505	0.000449382	k__Bacteria;p__Firmicutes;c__Clostridia;o__Clostridiales;f__unidentified_Clostridiales;g__Anaerovorax;
Micrococcus	7.19011e-05	0	0.000215703	3.59505e-05	0	1.79753e-05	1.79753e-05	0	0	5.39258e-05	1.79753e-05	7.19011e-05	1.79753e-05	0.000107852	7.19011e-05	0.000808887	0	3.59505e-05	0	1.79753e-05	0	3.59505e-05	0	3.59505e-05	k__Bacteria;p__Actinobacteria;c__unidentified_Actinobacteria;o__Micrococcales;f__Micrococcaceae;g__Micrococcus;
Aliicoccus	0	1.79753e-05	0.000161777	0	1.79753e-05	0	0	0	3.59505e-05	1.79753e-05	0	0	1.79753e-05	0.00030558	0.000215703	0.000701035	1.79753e-05	0	0	5.39258e-05	0	0.000107852	0	5.39258e-05	k__Bacteria;p__Firmicutes;c__Bacilli;o__Bacillales;f__Staphylococcaceae;g__Aliicoccus;
Geobacillus	0	0	0	0	0	0	0	0	0	0	0	0	0	1.79753e-05	1.79753e-05	0.00068306	0	0	0	0	0	0	3.59505e-05	0	k__Bacteria;p__Firmicutes;c__Bacilli;o__Bacillales;f__Bacillaceae;g__Geobacillus;
Pygmaiobacter	7.19011e-05	7.19011e-05	5.39258e-05	8.98763e-05	0.000359505	0.000665085	1.79753e-05	5.39258e-05	0.000179753	0.000107852	0.000107852	0.000107852	0.000107852	1.79753e-05	0.000107852	3.59505e-05	0.000323555	0.00034153	0.000197728	0.000143802	0.000233678	0.000449382	0.000575209	0.000575209	k__Bacteria;p__Firmicutes;c__Clostridia;o__Clostridiales;f__Ruminococcaceae;g__Pygmaiobacter;
Succinivibrio	3.59505e-05	0	3.59505e-05	0.000143802	0.000575209	0.000665085	1.79753e-05	1.79753e-05	7.19011e-05	0.000125827	7.19011e-05	3.59505e-05	3.59505e-05	0	0	0	0.000107852	3.59505e-05	8.98763e-05	5.39258e-05	0.000359505	0.000161777	0.00030558	0.000143802	k__Bacteria;p__Proteobacteria;c__Gammaproteobacteria;o__Aeromonadales;f__Succinivibrionaceae;g__Succinivibrio;
Lactobacillus	0.000665085	0.000251654	0.00030558	0.000125827	3.59505e-05	0.000107852	0.000431406	0.000161777	0.000287604	0.000539258	0.000431406	0.000107852	1.79753e-05	0.00030558	0.00034153	0.000197728	0.000251654	0.00034153	0.000485332	0.000521283	0.00030558	0.000269629	0.000251654	0.000377481	k__Bacteria;p__Firmicutes;c__Bacilli;o__Lactobacillales;f__Lactobacillaceae;g__Lactobacillus;
unidentified_Bacteria	0.000107852	0.000107852	0.000233678	5.39258e-05	5.39258e-05	0	8.98763e-05	0.000125827	7.19011e-05	8.98763e-05	0.000107852	0	1.79753e-05	8.98763e-05	0.000215703	0.000395456	0.000107852	8.98763e-05	0.000359505	0.000629134	0.000359505	0.00030558	0.000125827	7.19011e-05	k__Bacteria;p__unidentified_Bacteria;c__unidentified_Bacteria;o__unidentified_Bacteria;f__unidentified_Bacteria;g__unidentified_Bacteria;
Roseburia	0.000179753	0.000269629	0.000107852	0.000143802	0.000323555	0.000611159	7.19011e-05	5.39258e-05	5.39258e-05	8.98763e-05	8.98763e-05	0.000395456	0.000251654	7.19011e-05	5.39258e-05	3.59505e-05	0.000287604	0.000287604	0.000197728	0.000359505	0.000395456	0.000359505	0.000395456	0.000269629	k__Bacteria;p__Firmicutes;c__Clostridia;o__Clostridiales;f__Lachnospiraceae;g__Roseburia;
Marvinbryantia	0.000377481	0.000161777	0.000179753	0.000611159	0.000197728	0.000233678	0.00030558	0.000197728	0.000197728	0.000161777	0.000107852	0.000197728	0.000125827	0.000233678	0.000377481	0.000359505	0.000251654	0.000395456	0.000503307	0.000449382	0.000413431	0.000161777	0.000179753	0.000287604	k__Bacteria;p__Firmicutes;c__Clostridia;o__Clostridiales;f__Lachnospiraceae;g__Marvinbryantia;
unidentified_Enterobacteriaceae	0.000323555	7.19011e-05	3.59505e-05	5.39258e-05	0	1.79753e-05	0	0	0.000395456	0.000143802	0.000125827	7.19011e-05	0.000215703	0.000287604	0.000575209	0.000215703	3.59505e-05	1.79753e-05	5.39258e-05	5.39258e-05	1.79753e-05	5.39258e-05	0.000107852	1.79753e-05	k__Bacteria;p__Proteobacteria;c__Gammaproteobacteria;o__Enterobacteriales;f__Enterobacteriaceae;g__unidentified_Enterobacteriaceae;
Anaerovibrio	0.000179753	0.000197728	0.000161777	0.000251654	3.59505e-05	0.000107852	3.59505e-05	1.79753e-05	0.000467357	0.000233678	0.00034153	0.000143802	3.59505e-05	5.39258e-05	0	0.000125827	0.000287604	0.000215703	0.000359505	5.39258e-05	0.000557233	0.000269629	0.000557233	0.00030558	k__Bacteria;p__Firmicutes;c__Negativicutes;o__Selenomonadales;f__Veillonellaceae;g__Anaerovibrio;
Buchnera	0.000467357	0	0	0	0	1.79753e-05	0.000125827	0	0	0	0	0	0	0	0	0	0	5.39258e-05	0	0	0	1.79753e-05	0	0	k__Bacteria;p__Proteobacteria;c__Gammaproteobacteria;o__Enterobacteriales;f__Enterobacteriaceae;g__Buchnera;
Blautia	0.000323555	0.000197728	0.000233678	0.000269629	0.000197728	0.000287604	0.000377481	0.000107852	0.000449382	0.000143802	0.000161777	0.000467357	0.000269629	0.000143802	0.000233678	0.000125827	0.000125827	0.000395456	0.000233678	0.000377481	0.000197728	0.000269629	0.000377481	0.000215703	k__Bacteria;p__Firmicutes;c__Clostridia;o__Clostridiales;f__Lachnospiraceae;g__Blautia;
Negativibacillus	5.39258e-05	7.19011e-05	1.79753e-05	8.98763e-05	0.000197728	0.000287604	3.59505e-05	5.39258e-05	7.19011e-05	7.19011e-05	3.59505e-05	0.000197728	0.000467357	0.000197728	0.000179753	3.59505e-05	0.000143802	0.000161777	0.000377481	0.00034153	0.00034153	0.000323555	0.000287604	0.000287604	k__Bacteria;p__Firmicutes;c__Clostridia;o__Clostridiales;f__Ruminococcaceae;g__Negativibacillus;
unidentified_Corynebacteriaceae	7.19011e-05	3.59505e-05	0.000251654	7.19011e-05	1.79753e-05	1.79753e-05	8.98763e-05	0.000107852	0.000161777	0.000143802	1.79753e-05	1.79753e-05	7.19011e-05	0.000377481	0.000215703	0.000467357	0.000233678	0.000107852	0	0.000215703	7.19011e-05	1.79753e-05	0.000107852	0.000161777	k__Bacteria;p__Actinobacteria;c__unidentified_Actinobacteria;o__Corynebacteriales;f__Corynebacteriaceae;g__unidentified_Corynebacteriaceae;
Flavonifractor	0.000179753	0.000323555	0.000233678	0.000197728	0.000323555	0.000359505	0.000233678	0.000215703	0.000395456	0.000179753	0.000395456	0.000449382	0.00034153	0.00034153	0.000251654	0.000413431	0.000431406	0.000269629	0.000413431	0.00030558	0.000269629	0.000377481	0.000251654	0.000395456	k__Bacteria;p__Firmicutes;c__Clostridia;o__Clostridiales;f__Ruminococcaceae;g__Flavonifractor;
unidentified_Prevotellaceae	0.000251654	0.000323555	0.000251654	0.000107852	0.000125827	0.000161777	0.000431406	0.000107852	1.79753e-05	0.000107852	0.000107852	1.79753e-05	0	7.19011e-05	7.19011e-05	0.000179753	0.000233678	0.000233678	0.000125827	7.19011e-05	8.98763e-05	7.19011e-05	0.000107852	0.000233678	k__Bacteria;p__Bacteroidetes;c__Bacteroidia;o__Bacteroidales;f__Prevotellaceae;g__unidentified_Prevotellaceae;
Howardella	3.59505e-05	8.98763e-05	5.39258e-05	0.000107852	1.79753e-05	0	0.000143802	3.59505e-05	0.000143802	0.000287604	0.000107852	1.79753e-05	0	1.79753e-05	0.000413431	0.000413431	8.98763e-05	3.59505e-05	3.59505e-05	1.79753e-05	7.19011e-05	5.39258e-05	8.98763e-05	0	k__Bacteria;p__Firmicutes;c__Clostridia;o__Clostridiales;f__Lachnospiraceae;g__Howardella;
Weissella	0	0	5.39258e-05	0	0	0	0.000251654	0	0.000107852	0.000107852	5.39258e-05	0	0	0.000107852	0.000107852	0.000395456	5.39258e-05	5.39258e-05	5.39258e-05	0.000107852	7.19011e-05	0.000125827	3.59505e-05	1.79753e-05	k__Bacteria;p__Firmicutes;c__Bacilli;o__Lactobacillales;f__Leuconostocaceae;g__Weissella;
Atopostipes	1.79753e-05	0	1.79753e-05	0	0	0	0	0	0	0	0	0	0	0.000233678	8.98763e-05	0.000359505	0	0	0	0	0	1.79753e-05	0	3.59505e-05	k__Bacteria;p__Firmicutes;c__Bacilli;o__Lactobacillales;f__Carnobacteriaceae;g__Atopostipes;
unidentified_Rhodospirillales	0.000107852	0.000323555	0.000215703	0.000107852	0.00034153	8.98763e-05	8.98763e-05	5.39258e-05	3.59505e-05	0	0	0	0	0	0	0	0.000161777	0.000107852	8.98763e-05	5.39258e-05	7.19011e-05	5.39258e-05	5.39258e-05	0	k__Bacteria;p__Proteobacteria;c__Alphaproteobacteria;o__Rhodospirillales;f__unidentified_Rhodospirillales;g__unidentified_Rhodospirillales;
Syntrophococcus	0.000269629	1.79753e-05	0	3.59505e-05	0.000125827	0.000143802	8.98763e-05	0.000107852	8.98763e-05	0.000107852	1.79753e-05	7.19011e-05	0	0.000179753	0.000161777	0.00034153	0.000143802	0.000197728	0.000125827	0.000251654	0.000143802	7.19011e-05	3.59505e-05	0	k__Bacteria;p__Firmicutes;c__Clostridia;o__Clostridiales;f__Lachnospiraceae;g__Syntrophococcus;
Anaeroplasma	8.98763e-05	0.000197728	0.000161777	0.000197728	0.000143802	5.39258e-05	8.98763e-05	8.98763e-05	0.000125827	0.000179753	0.000179753	7.19011e-05	7.19011e-05	5.39258e-05	5.39258e-05	7.19011e-05	0.000197728	0.000179753	1.79753e-05	0.000197728	0.000125827	0.000125827	0.000323555	0.000323555	k__Bacteria;p__Tenericutes;c__Mollicutes;o__Anaeroplasmatales;f__Anaeroplasmataceae;g__Anaeroplasma;
Nitrosomonas	0	0	0	0	3.59505e-05	1.79753e-05	0	0	0	0	0	0.000323555	0.000143802	0	0	0	0	0	0	0	0	0	0	0	k__Bacteria;p__Proteobacteria;c__Gammaproteobacteria;o__unidentified_Gammaproteobacteria;f__Nitrosomonadaceae;g__Nitrosomonas;
Fibrobacter	0	5.39258e-05	5.39258e-05	1.79753e-05	5.39258e-05	5.39258e-05	0	1.79753e-05	0	0	0	7.19011e-05	1.79753e-05	5.39258e-05	5.39258e-05	5.39258e-05	0.000215703	0.00030558	0	0	0	0	0	0	k__Bacteria;p__Fibrobacteres;c__Fibrobacteria;o__Fibrobacterales;f__Fibrobacteraceae;g__Fibrobacter;
Desulfovibrio	0.00030558	1.79753e-05	0	0	0	0	0	0	3.59505e-05	0	0	3.59505e-05	0	5.39258e-05	1.79753e-05	8.98763e-05	0	0	5.39258e-05	1.79753e-05	1.79753e-05	0	0	0	k__Bacteria;p__Proteobacteria;c__Deltaproteobacteria;o__Desulfovibrionales;f__Desulfovibrionaceae;g__Desulfovibrio;
Ruminobacter	0	0	0	0	7.19011e-05	8.98763e-05	1.79753e-05	0	0.000125827	0.000287604	0.000197728	0	3.59505e-05	1.79753e-05	7.19011e-05	1.79753e-05	0	0	0	0	3.59505e-05	8.98763e-05	3.59505e-05	0	k__Bacteria;p__Proteobacteria;c__Gammaproteobacteria;o__Aeromonadales;f__Succinivibrionaceae;g__Ruminobacter;
Ralstonia	0.000107852	1.79753e-05	7.19011e-05	1.79753e-05	1.79753e-05	1.79753e-05	0.000287604	1.79753e-05	0	3.59505e-05	3.59505e-05	0	3.59505e-05	0	8.98763e-05	0.000287604	7.19011e-05	0.000107852	3.59505e-05	3.59505e-05	0	0.000179753	5.39258e-05	0	k__Bacteria;p__Proteobacteria;c__Gammaproteobacteria;o__unidentified_Gammaproteobacteria;f__Burkholderiaceae;g__Ralstonia;
Helcococcus	1.79753e-05	0	0.000251654	0	0	0	0	0	0	8.98763e-05	0	1.79753e-05	3.59505e-05	0.000251654	0.000197728	0.000269629	0	0	0	0	0	0.000179753	0	3.59505e-05	k__Bacteria;p__Firmicutes;c__Clostridia;o__Clostridiales;f__unidentified_Clostridiales;g__Helcococcus;
Streptococcus	0.000251654	7.19011e-05	1.79753e-05	7.19011e-05	0	0	0.000269629	1.79753e-05	0	0	0	0	0	0	0.000215703	5.39258e-05	8.98763e-05	0	0.000125827	0	1.79753e-05	8.98763e-05	3.59505e-05	5.39258e-05	k__Bacteria;p__Firmicutes;c__Bacilli;o__Lactobacillales;f__Streptococcaceae;g__Streptococcus;
Caproiciproducens	1.79753e-05	0.000143802	1.79753e-05	0.000107852	0.000251654	0.000233678	5.39258e-05	5.39258e-05	0.000143802	0.000197728	0.000161777	1.79753e-05	5.39258e-05	0.000143802	0.000143802	3.59505e-05	0.000107852	5.39258e-05	0.000197728	0.000197728	0.000197728	0.000179753	0.000179753	0.000125827	k__Bacteria;p__Firmicutes;c__Clostridia;o__Clostridiales;f__Ruminococcaceae;g__Caproiciproducens;
Aerococcus	0	0	1.79753e-05	0	0	0	0	0	0	0	0	0	0	0.000107852	0	0.000251654	0	0	0	0	0	0	0	0	k__Bacteria;p__Firmicutes;c__Bacilli;o__Lactobacillales;f__Aerococcaceae;g__Aerococcus;
Acetobacter	7.19011e-05	0.000107852	0	0	0.000125827	7.19011e-05	3.59505e-05	0.000143802	3.59505e-05	0.000107852	1.79753e-05	0.000125827	8.98763e-05	0.000143802	0.000125827	0.000215703	0.000125827	3.59505e-05	0.000143802	0.000125827	0.000107852	0.000143802	5.39258e-05	0.000251654	k__Bacteria;p__Proteobacteria;c__Alphaproteobacteria;o__unidentified_Alphaproteobacteria;f__Acetobacteraceae;g__Acetobacter;
Sphaerochaeta	1.79753e-05	3.59505e-05	1.79753e-05	7.19011e-05	0.000161777	3.59505e-05	8.98763e-05	3.59505e-05	5.39258e-05	1.79753e-05	7.19011e-05	1.79753e-05	3.59505e-05	7.19011e-05	3.59505e-05	8.98763e-05	0.000233678	0.000125827	5.39258e-05	5.39258e-05	5.39258e-05	5.39258e-05	3.59505e-05	0	k__Bacteria;p__Spirochaetes;c__Spirochaetia;o__Spirochaetales;f__Spirochaetaceae;g__Sphaerochaeta;
Methanosphaera	0	8.98763e-05	0.000143802	8.98763e-05	5.39258e-05	1.79753e-05	3.59505e-05	8.98763e-05	0	8.98763e-05	1.79753e-05	3.59505e-05	8.98763e-05	0.000143802	0.000107852	0.000233678	3.59505e-05	5.39258e-05	5.39258e-05	0.000179753	0.000161777	0.000161777	7.19011e-05	3.59505e-05	k__Archaea;p__Euryarchaeota;c__Methanobacteria;o__Methanobacteriales;f__Methanobacteriaceae;g__Methanosphaera;
Elusimicrobium	1.79753e-05	8.98763e-05	3.59505e-05	0.000107852	5.39258e-05	3.59505e-05	0	1.79753e-05	5.39258e-05	0.000107852	8.98763e-05	0.000233678	0.000161777	3.59505e-05	5.39258e-05	0	0.000197728	0.000161777	1.79753e-05	0	3.59505e-05	3.59505e-05	0.000179753	0.000161777	k__Bacteria;p__Elusimicrobia;c__unidentified_Elusimicrobia;o__Elusimicrobiales;f__Elusimicrobiaceae;g__Elusimicrobium;
Pseudobutyrivibrio	0	5.39258e-05	0	0	5.39258e-05	3.59505e-05	0	1.79753e-05	0.000107852	5.39258e-05	3.59505e-05	5.39258e-05	1.79753e-05	1.79753e-05	0	0	1.79753e-05	0	0.000215703	0.000107852	5.39258e-05	0	0	0	k__Bacteria;p__Firmicutes;c__Clostridia;o__Clostridiales;f__Lachnospiraceae;g__Pseudobutyrivibrio;
Gordonibacter	0.000107852	8.98763e-05	0.000215703	0.000215703	8.98763e-05	5.39258e-05	0	0	0	7.19011e-05	0.000161777	8.98763e-05	0	5.39258e-05	0.000125827	3.59505e-05	0	0	8.98763e-05	0.000161777	1.79753e-05	5.39258e-05	0	1.79753e-05	k__Bacteria;p__Actinobacteria;c__Coriobacteriia;o__Coriobacteriales;f__Eggerthellaceae;g__Gordonibacter;
Ureaplasma	3.59505e-05	5.39258e-05	0	1.79753e-05	1.79753e-05	0	1.79753e-05	3.59505e-05	5.39258e-05	0	3.59505e-05	0.000197728	0.000107852	3.59505e-05	0	0.000125827	5.39258e-05	8.98763e-05	3.59505e-05	1.79753e-05	5.39258e-05	0	0	0	k__Bacteria;p__Tenericutes;c__Mollicutes;o__Mycoplasmatales;f__Mycoplasmataceae;g__Ureaplasma;
Methylobacterium	3.59505e-05	1.79753e-05	5.39258e-05	0	0	0	0.000197728	0	0	0	3.59505e-05	0	0	0	0	0	0	1.79753e-05	0	5.39258e-05	3.59505e-05	0	0	1.79753e-05	k__Bacteria;p__Proteobacteria;c__Alphaproteobacteria;o__Rhizobiales;f__Beijerinckiaceae;g__Methylobacterium;
Guggenheimella	0	0	3.59505e-05	0	0	0	0	0	0	0	0	0	0	0.000197728	0.000107852	0.000161777	0	0	0	0	0	7.19011e-05	0	0	k__Bacteria;p__Firmicutes;c__Clostridia;o__Clostridiales;f__unidentified_Clostridiales;g__Guggenheimella;
Photobacterium	7.19011e-05	0	0	0	0	0	1.79753e-05	1.79753e-05	0	0	0	0	0	0	0	3.59505e-05	0	1.79753e-05	0	3.59505e-05	0	0	0	0.000197728	k__Bacteria;p__Proteobacteria;c__Gammaproteobacteria;o__Vibrionales;f__Vibrionaceae;g__Photobacterium;
Faecalibacterium	0.000197728	0	1.79753e-05	1.79753e-05	1.79753e-05	1.79753e-05	0.000107852	0	0	0	0	1.79753e-05	0	3.59505e-05	3.59505e-05	0	0	1.79753e-05	0	3.59505e-05	1.79753e-05	1.79753e-05	5.39258e-05	3.59505e-05	k__Bacteria;p__Firmicutes;c__Clostridia;o__Clostridiales;f__Ruminococcaceae;g__Faecalibacterium;
Rummeliibacillus	0	3.59505e-05	0.000179753	0.000107852	3.59505e-05	0	5.39258e-05	3.59505e-05	5.39258e-05	3.59505e-05	7.19011e-05	7.19011e-05	0	0	5.39258e-05	7.19011e-05	3.59505e-05	0	1.79753e-05	0	3.59505e-05	3.59505e-05	0	0	k__Bacteria;p__Firmicutes;c__Bacilli;o__Bacillales;f__Planococcaceae;g__Rummeliibacillus;
Quinella	1.79753e-05	0	1.79753e-05	8.98763e-05	1.79753e-05	0.000179753	0	0	3.59505e-05	0	0	0	0	0	0	0.000107852	0	0	0	0	0	0	0	0	k__Bacteria;p__Firmicutes;c__Negativicutes;o__Selenomonadales;f__Veillonellaceae;g__Quinella;
Murdochiella	0	0	8.98763e-05	0	0	0	0	0	1.79753e-05	5.39258e-05	0	0	0	8.98763e-05	0.000179753	8.98763e-05	0	0	0	0	0	1.79753e-05	0	0	k__Bacteria;p__Firmicutes;c__Clostridia;o__Clostridiales;f__unidentified_Clostridiales;g__Murdochiella;
Fusobacterium	0	3.59505e-05	1.79753e-05	0	0	0	0.000107852	1.79753e-05	0	1.79753e-05	0	0	0.000179753	7.19011e-05	0	0	0	0.000143802	0	3.59505e-05	0	0	1.79753e-05	0	k__Bacteria;p__Fusobacteria;c__Fusobacteriia;o__Fusobacteriales;f__Fusobacteriaceae;g__Fusobacterium;
Devosia	3.59505e-05	0.000107852	8.98763e-05	5.39258e-05	7.19011e-05	1.79753e-05	5.39258e-05	3.59505e-05	0	3.59505e-05	0.000161777	3.59505e-05	1.79753e-05	0	7.19011e-05	3.59505e-05	1.79753e-05	7.19011e-05	0.000161777	3.59505e-05	5.39258e-05	0.000143802	7.19011e-05	8.98763e-05	k__Bacteria;p__Proteobacteria;c__Alphaproteobacteria;o__Rhizobiales;f__unidentified_Rhizobiales;g__Devosia;
Flexilinea	0	0	5.39258e-05	0	3.59505e-05	1.79753e-05	0	8.98763e-05	0	0	0	1.79753e-05	5.39258e-05	3.59505e-05	3.59505e-05	8.98763e-05	0.000107852	0	8.98763e-05	0.000161777	8.98763e-05	0	0	3.59505e-05	k__Bacteria;p__Chloroflexi;c__Anaerolineae;o__Anaerolineales;f__Anaerolineaceae;g__Flexilinea;
Alloiococcus	0	0	5.39258e-05	0	0	0	0	0	0	0	0	0	0	0.000125827	0	0.000161777	0	0	0	0	0	5.39258e-05	0	0	k__Bacteria;p__Firmicutes;c__Bacilli;o__Lactobacillales;f__Carnobacteriaceae;g__Alloiococcus;
Lysinibacillus	0.000125827	1.79753e-05	1.79753e-05	1.79753e-05	0.000161777	0.000161777	0.000143802	1.79753e-05	1.79753e-05	5.39258e-05	1.79753e-05	0	8.98763e-05	0.000107852	5.39258e-05	3.59505e-05	5.39258e-05	1.79753e-05	0	1.79753e-05	0	1.79753e-05	1.79753e-05	1.79753e-05	k__Bacteria;p__Firmicutes;c__Bacilli;o__Bacillales;f__Planococcaceae;g__Lysinibacillus;
Neorhizobium	0.000107852	3.59505e-05	5.39258e-05	0.000107852	0	1.79753e-05	3.59505e-05	0	1.79753e-05	0.000161777	7.19011e-05	3.59505e-05	0	7.19011e-05	0	1.79753e-05	0.000125827	3.59505e-05	5.39258e-05	8.98763e-05	7.19011e-05	3.59505e-05	3.59505e-05	0	k__Bacteria;p__Proteobacteria;c__Alphaproteobacteria;o__Rhizobiales;f__Rhizobiaceae;g__Neorhizobium;
Spongiimonas	0.000125827	0	0	0	0	0	3.59505e-05	0	0	0	0	0	0	0	0	0	0	0	0	3.59505e-05	0	0	1.79753e-05	0.000161777	k__Bacteria;p__Bacteroidetes;c__Bacteroidia;o__Flavobacteriales;f__Flavobacteriaceae;g__Spongiimonas;
Carnobacterium	7.19011e-05	0.000143802	0.000107852	0.000143802	5.39258e-05	5.39258e-05	1.79753e-05	1.79753e-05	5.39258e-05	5.39258e-05	8.98763e-05	5.39258e-05	7.19011e-05	8.98763e-05	3.59505e-05	3.59505e-05	8.98763e-05	5.39258e-05	5.39258e-05	3.59505e-05	1.79753e-05	8.98763e-05	7.19011e-05	0.000107852	k__Bacteria;p__Firmicutes;c__Bacilli;o__Lactobacillales;f__Carnobacteriaceae;g__Carnobacterium;
Campylobacter	5.39258e-05	1.79753e-05	5.39258e-05	0	5.39258e-05	7.19011e-05	5.39258e-05	0	1.79753e-05	5.39258e-05	1.79753e-05	7.19011e-05	0	0.000143802	5.39258e-05	8.98763e-05	1.79753e-05	0	0	0	0	1.79753e-05	5.39258e-05	1.79753e-05	k__Bacteria;p__unidentified_Bacteria;c__unidentified_Bacteria;o__Campylobacterales;f__Campylobacteraceae;g__Campylobacter;
Trueperella	0	0	0.000143802	1.79753e-05	0	0	0	0	0	0	0	0	0	1.79753e-05	3.59505e-05	0.000125827	0	0	0	0	0	0	0	0	k__Bacteria;p__Actinobacteria;c__unidentified_Actinobacteria;o__Actinomycetales;f__Actinomycetaceae;g__Trueperella;
Facklamia	0	0	0	0	0	0	0	0	0	0	0	0	0	5.39258e-05	0	0.000143802	0	0	0	0	0	0	0	0	k__Bacteria;p__Firmicutes;c__Bacilli;o__Lactobacillales;f__Aerococcaceae;g__Facklamia;
Anaerococcus	0	0	0	0	0	0	0	0	0	0	0	0	0	0.000143802	0	0	0	0	0	0	0	0	0	0	k__Bacteria;p__Firmicutes;c__Clostridia;o__Clostridiales;f__unidentified_Clostridiales;g__Anaerococcus;
Oceanobacillus	3.59505e-05	1.79753e-05	1.79753e-05	0.000107852	0.000125827	1.79753e-05	1.79753e-05	0	1.79753e-05	0	0	0	0	0	0	3.59505e-05	7.19011e-05	1.79753e-05	1.79753e-05	0	0	0	0	0	k__Bacteria;p__Firmicutes;c__Bacilli;o__Bacillales;f__Bacillaceae;g__Oceanobacillus;
Eisenbergiella	1.79753e-05	1.79753e-05	1.79753e-05	3.59505e-05	1.79753e-05	5.39258e-05	0	0	5.39258e-05	0	0	5.39258e-05	5.39258e-05	0	1.79753e-05	5.39258e-05	5.39258e-05	8.98763e-05	0.000125827	5.39258e-05	0.000107852	1.79753e-05	5.39258e-05	8.98763e-05	k__Bacteria;p__Firmicutes;c__Clostridia;o__Clostridiales;f__Lachnospiraceae;g__Eisenbergiella;
Exiguobacterium	0.000125827	0	0	0	3.59505e-05	0	1.79753e-05	0	0	0	0	0	0	0	3.59505e-05	0	0	0	0	0	0	0	3.59505e-05	1.79753e-05	k__Bacteria;p__Firmicutes;c__Bacilli;o__Bacillales;f__unidentified_Bacillales;g__Exiguobacterium;
Eubacterium	1.79753e-05	5.39258e-05	0	8.98763e-05	5.39258e-05	3.59505e-05	3.59505e-05	1.79753e-05	1.79753e-05	0	0	1.79753e-05	3.59505e-05	0	5.39258e-05	0.000125827	1.79753e-05	5.39258e-05	1.79753e-05	5.39258e-05	0	3.59505e-05	0	3.59505e-05	k__Bacteria;p__Firmicutes;c__Clostridia;o__Clostridiales;f__Eubacteriaceae;g__Eubacterium;
Lautropia	0	0	0	0	0	0	0.000107852	0	0	0	0	0	0	0	0	0	0	0	1.79753e-05	0	0	0	5.39258e-05	0	k__Bacteria;p__Proteobacteria;c__Gammaproteobacteria;o__unidentified_Gammaproteobacteria;f__Burkholderiaceae;g__Lautropia;
Camelimonas	0	0.000107852	1.79753e-05	0	0	0	5.39258e-05	0	3.59505e-05	0	1.79753e-05	1.79753e-05	0	1.79753e-05	1.79753e-05	5.39258e-05	1.79753e-05	0	0	1.79753e-05	0	3.59505e-05	0	1.79753e-05	k__Bacteria;p__Proteobacteria;c__Alphaproteobacteria;o__Rhizobiales;f__Beijerinckiaceae;g__Camelimonas;
Marinobacter	0	0	0	0	1.79753e-05	0	0.000107852	0	0	0	0	0	0	3.59505e-05	0	0	0	0	0	0	0	0	0	1.79753e-05	k__Bacteria;p__Proteobacteria;c__Gammaproteobacteria;o__Alteromonadales;f__unidentified_Alteromonadales;g__Marinobacter;
Kocuria	0	0	0	0	5.39258e-05	1.79753e-05	0	1.79753e-05	0	0	0	0	0	0	0	0.000107852	0	3.59505e-05	0	0	0	0	0	0	k__Bacteria;p__Actinobacteria;c__unidentified_Actinobacteria;o__Micrococcales;f__Micrococcaceae;g__Kocuria;
Geobacter	0	0	0	0	0	0	0	0	0	0	0	0	0	0	0.000107852	0	0	0	0	0	0	0	0	0	k__Bacteria;p__Proteobacteria;c__Deltaproteobacteria;o__Desulfuromonadales;f__Geobacteraceae;g__Geobacter;
Lachnospira	1.79753e-05	0.000107852	0	8.98763e-05	1.79753e-05	0	3.59505e-05	3.59505e-05	1.79753e-05	3.59505e-05	5.39258e-05	0	0	3.59505e-05	0	0	1.79753e-05	0	3.59505e-05	0	3.59505e-05	7.19011e-05	3.59505e-05	0	k__Bacteria;p__Firmicutes;c__Clostridia;o__Clostridiales;f__Lachnospiraceae;g__Lachnospira;
Ochrobactrum	0	5.39258e-05	1.79753e-05	0.000107852	1.79753e-05	0	7.19011e-05	0	1.79753e-05	5.39258e-05	0.000107852	0	1.79753e-05	3.59505e-05	3.59505e-05	3.59505e-05	7.19011e-05	0.000107852	0	0	1.79753e-05	3.59505e-05	3.59505e-05	5.39258e-05	k__Bacteria;p__Proteobacteria;c__Alphaproteobacteria;o__Rhizobiales;f__Rhizobiaceae;g__Ochrobactrum;
Sanguibacteroides	0	5.39258e-05	3.59505e-05	1.79753e-05	0.000107852	3.59505e-05	0	0	0	0	0	0	0	0	0	0	5.39258e-05	0	3.59505e-05	1.79753e-05	0	1.79753e-05	1.79753e-05	0	k__Bacteria;p__Bacteroidetes;c__Bacteroidia;o__Bacteroidales;f__Marinifilaceae;g__Sanguibacteroides;
Enterococcus	3.59505e-05	1.79753e-05	0	0	0	1.79753e-05	0	0	0	1.79753e-05	0	0	0	5.39258e-05	0	8.98763e-05	3.59505e-05	0	0	0	0	0	1.79753e-05	5.39258e-05	k__Bacteria;p__Firmicutes;c__Bacilli;o__Lactobacillales;f__Enterococcaceae;g__Enterococcus;
Anaerocolumna	0	0	1.79753e-05	0	0	1.79753e-05	8.98763e-05	0	0	0	1.79753e-05	1.79753e-05	3.59505e-05	0	0	0	5.39258e-05	3.59505e-05	0	3.59505e-05	3.59505e-05	3.59505e-05	1.79753e-05	5.39258e-05	k__Bacteria;p__Firmicutes;c__Clostridia;o__Clostridiales;f__Lachnospiraceae;g__Anaerocolumna;
Leptotrichia	3.59505e-05	0	0	0	0	0	8.98763e-05	0	0	0	0	0	0	0	0	0	0	0	0	0	0	0	0	0	k__Bacteria;p__Fusobacteria;c__Fusobacteriia;o__Fusobacteriales;f__Leptotrichiaceae;g__Leptotrichia;
Aureimonas	5.39258e-05	0	7.19011e-05	5.39258e-05	1.79753e-05	1.79753e-05	0	0	0	3.59505e-05	3.59505e-05	1.79753e-05	0	3.59505e-05	0	8.98763e-05	0	3.59505e-05	0	0	7.19011e-05	3.59505e-05	1.79753e-05	3.59505e-05	k__Bacteria;p__Proteobacteria;c__Alphaproteobacteria;o__Rhizobiales;f__Rhizobiaceae;g__Aureimonas;
Flaviflexus	0	0	0	0	0	0	0	0	0	0	0	0	0	5.39258e-05	0	8.98763e-05	0	0	0	0	0	0	0	0	k__Bacteria;p__Actinobacteria;c__unidentified_Actinobacteria;o__Actinomycetales;f__Actinomycetaceae;g__Flaviflexus;
unidentified_Melainabacteria	0	0	3.59505e-05	1.79753e-05	5.39258e-05	0	0	0	0	0	0	0	0	8.98763e-05	5.39258e-05	3.59505e-05	0	1.79753e-05	1.79753e-05	0	0	1.79753e-05	0	0	k__Bacteria;p__Melainabacteria;c__unidentified_Melainabacteria;o__unidentified_Melainabacteria;f__unidentified_Melainabacteria;g__unidentified_Melainabacteria;
Clavibacter	1.79753e-05	0	0	3.59505e-05	0	5.39258e-05	3.59505e-05	0	0	0	0	0	0	5.39258e-05	1.79753e-05	8.98763e-05	0	1.79753e-05	0	0	0	3.59505e-05	1.79753e-05	5.39258e-05	k__Bacteria;p__Actinobacteria;c__unidentified_Actinobacteria;o__Micrococcales;f__Microbacteriaceae;g__Clavibacter;
unidentified_Erysipelotrichaceae	1.79753e-05	5.39258e-05	0	1.79753e-05	8.98763e-05	0	8.98763e-05	5.39258e-05	0	0	0	0	0	0	0	5.39258e-05	1.79753e-05	0	7.19011e-05	7.19011e-05	8.98763e-05	5.39258e-05	7.19011e-05	1.79753e-05	k__Bacteria;p__Firmicutes;c__Erysipelotrichia;o__Erysipelotrichales;f__Erysipelotrichaceae;g__unidentified_Erysipelotrichaceae;
Pseudoramibacter	0	0	0	0	0	0	0	0	0	1.79753e-05	0	5.39258e-05	8.98763e-05	3.59505e-05	0	0	0	1.79753e-05	3.59505e-05	3.59505e-05	7.19011e-05	0	1.79753e-05	0	k__Bacteria;p__Firmicutes;c__Clostridia;o__Clostridiales;f__Eubacteriaceae;g__Pseudoramibacter;
Butyricicoccus	0	7.19011e-05	0	1.79753e-05	7.19011e-05	8.98763e-05	1.79753e-05	0	0	3.59505e-05	0	0	7.19011e-05	0	0	1.79753e-05	0	7.19011e-05	0	0	0	0	0	1.79753e-05	k__Bacteria;p__Firmicutes;c__Clostridia;o__Clostridiales;f__Ruminococcaceae;g__Butyricicoccus;
Enterorhabdus	8.98763e-05	0	5.39258e-05	5.39258e-05	1.79753e-05	3.59505e-05	1.79753e-05	5.39258e-05	0	0	0	0	0	5.39258e-05	7.19011e-05	5.39258e-05	1.79753e-05	1.79753e-05	5.39258e-05	3.59505e-05	0	3.59505e-05	0	0	k__Bacteria;p__Actinobacteria;c__Coriobacteriia;o__Coriobacteriales;f__Eggerthellaceae;g__Enterorhabdus;
Prevotella	0	0	0	0	0	0	8.98763e-05	0	0	1.79753e-05	0	0	0	1.79753e-05	0	1.79753e-05	0	1.79753e-05	7.19011e-05	0	0	0	1.79753e-05	0	k__Bacteria;p__Bacteroidetes;c__Bacteroidia;o__Bacteroidales;f__Prevotellaceae;g__Prevotella;
Georgenia	0	0	0	0	0	0	0	0	0	0	0	0	0	0	5.39258e-05	7.19011e-05	0	0	0	0	0	0	0	0	k__Bacteria;p__Actinobacteria;c__unidentified_Actinobacteria;o__Micrococcales;f__Bogoriellaceae;g__Georgenia;
Mycoplasma	0	1.79753e-05	0	3.59505e-05	0	0	0	0	0	0	0	0	0	0	7.19011e-05	0	0	0	5.39258e-05	0	0	0	0	0	k__Bacteria;p__Tenericutes;c__Mollicutes;o__Mycoplasmatales;f__Mycoplasmataceae;g__Mycoplasma;
Steroidobacter	0	7.19011e-05	0	0	0	0	0	0	0	0	0	0	0	0	0	0	0	0	0	0	0	0	0	0	k__Bacteria;p__Proteobacteria;c__Gammaproteobacteria;o__unidentified_Gammaproteobacteria;f__unidentified_Gammaproteobacteria;g__Steroidobacter;
Paenibacillus	0	1.79753e-05	0	1.79753e-05	1.79753e-05	0	3.59505e-05	1.79753e-05	5.39258e-05	7.19011e-05	1.79753e-05	0	0	0	0	3.59505e-05	0	1.79753e-05	1.79753e-05	1.79753e-05	3.59505e-05	0	0	0	k__Bacteria;p__Firmicutes;c__Bacilli;o__Bacillales;f__Paenibacillaceae;g__Paenibacillus;
Arcanobacterium	0	0	3.59505e-05	0	0	0	0	0	0	1.79753e-05	0	0	5.39258e-05	1.79753e-05	0	7.19011e-05	0	0	0	0	0	1.79753e-05	0	0	k__Bacteria;p__Actinobacteria;c__unidentified_Actinobacteria;o__Actinomycetales;f__Actinomycetaceae;g__Arcanobacterium;
Peptoclostridium	0	0	0	0	0	0	0	0	0	0	0	0	0	0	0	0	0	7.19011e-05	0	0	0	0	0	0	k__Bacteria;p__Firmicutes;c__Clostridia;o__Clostridiales;f__Peptostreptococcaceae;g__Peptoclostridium;
Microbacterium	3.59505e-05	0	0	0	0	0	7.19011e-05	7.19011e-05	1.79753e-05	1.79753e-05	1.79753e-05	0	0	0	7.19011e-05	7.19011e-05	0	0	0	1.79753e-05	0	3.59505e-05	0	3.59505e-05	k__Bacteria;p__Actinobacteria;c__unidentified_Actinobacteria;o__Micrococcales;f__Microbacteriaceae;g__Microbacterium;
Gaiella	7.19011e-05	0	0	0	0	0	0	0	0	0	0	0	0	0	0	1.79753e-05	0	0	0	0	0	0	0	0	k__Bacteria;p__Actinobacteria;c__Thermoleophilia;o__Gaiellales;f__Gaiellaceae;g__Gaiella;
Serratia	5.39258e-05	0	3.59505e-05	0	0	5.39258e-05	3.59505e-05	3.59505e-05	5.39258e-05	3.59505e-05	3.59505e-05	5.39258e-05	1.79753e-05	0	1.79753e-05	7.19011e-05	5.39258e-05	1.79753e-05	1.79753e-05	3.59505e-05	1.79753e-05	5.39258e-05	5.39258e-05	1.79753e-05	k__Bacteria;p__Proteobacteria;c__Gammaproteobacteria;o__Enterobacteriales;f__Enterobacteriaceae;g__Serratia;
Proteiniclasticum	0	0	0	0	0	0	0	0	0	0	0	0	0	3.59505e-05	0	7.19011e-05	0	0	0	0	0	5.39258e-05	0	0	k__Bacteria;p__Firmicutes;c__Clostridia;o__Clostridiales;f__unidentified_Clostridiales;g__Proteiniclasticum;
Dietzia	0	0	1.79753e-05	0	0	0	1.79753e-05	0	0	0	0	0	0	5.39258e-05	7.19011e-05	5.39258e-05	0	3.59505e-05	0	0	0	0	0	0	k__Bacteria;p__Actinobacteria;c__unidentified_Actinobacteria;o__Corynebacteriales;f__Dietziaceae;g__Dietzia;
Catenisphaera	0	1.79753e-05	5.39258e-05	0	1.79753e-05	3.59505e-05	1.79753e-05	5.39258e-05	0	3.59505e-05	3.59505e-05	3.59505e-05	0	3.59505e-05	1.79753e-05	3.59505e-05	5.39258e-05	0	3.59505e-05	0	0	7.19011e-05	1.79753e-05	1.79753e-05	k__Bacteria;p__Firmicutes;c__Erysipelotrichia;o__Erysipelotrichales;f__Erysipelotrichaceae;g__Catenisphaera;
Cloacibacterium	0	0	0	0	0	0	0	0	0	0	0	0	0	0	7.19011e-05	0	0	0	0	0	0	0	0	0	k__Bacteria;p__Bacteroidetes;c__Bacteroidia;o__Flavobacteriales;f__unidentified_Flavobacteriales;g__Cloacibacterium;
Empedobacter	0	0	0	0	0	0	0	0	0	0	0	0	0	7.19011e-05	0	0	0	0	3.59505e-05	0	0	0	0	0	k__Bacteria;p__Bacteroidetes;c__Bacteroidia;o__Flavobacteriales;f__unidentified_Flavobacteriales;g__Empedobacter;
Lacticigenium	0	0	0	0	0	0	0	0	0	0	0	0	0	7.19011e-05	3.59505e-05	5.39258e-05	0	0	0	0	0	0	0	0	k__Bacteria;p__Firmicutes;c__Bacilli;o__Lactobacillales;f__Carnobacteriaceae;g__Lacticigenium;
unidentified_Actinobacteria	0	0	0	0	0	0	0	0	0	0	0	0	0	0	0	0	0	0	0	0	0	0	0	7.19011e-05	k__Bacteria;p__Actinobacteria;c__unidentified_Actinobacteria;o__unidentified_Actinobacteria;f__unidentified_Actinobacteria;g__unidentified_Actinobacteria;
Flavobacterium	7.19011e-05	0	3.59505e-05	1.79753e-05	0	3.59505e-05	7.19011e-05	0	0	3.59505e-05	0	0	0	0	0	0	0	0	0	0	3.59505e-05	0	0	0	k__Bacteria;p__Bacteroidetes;c__Bacteroidia;o__Flavobacteriales;f__Flavobacteriaceae;g__Flavobacterium;
Aliihoeflea	0	0	5.39258e-05	0	3.59505e-05	0	0	0	1.79753e-05	0	0	3.59505e-05	0	3.59505e-05	1.79753e-05	7.19011e-05	0	0	0	3.59505e-05	0	3.59505e-05	0	0	k__Bacteria;p__Proteobacteria;c__Alphaproteobacteria;o__Rhizobiales;f__Rhizobiaceae;g__Aliihoeflea;
Rhodopseudomonas	0	0	0	0	0	0	0	0	0	0	0	0	0	0	0	0	0	0	0	0	0	7.19011e-05	0	0	k__Bacteria;p__Proteobacteria;c__Alphaproteobacteria;o__Rhizobiales;f__Xanthobacteraceae;g__Rhodopseudomonas;
Methylophilus	0	0	0	0	0	0	0	0	0	0	0	0	0	0	0	0	0	0	0	0	0	0	7.19011e-05	1.79753e-05	k__Bacteria;p__Proteobacteria;c__Gammaproteobacteria;o__unidentified_Gammaproteobacteria;f__Methylophilaceae;g__Methylophilus;
Haliangium	0	7.19011e-05	0	0	0	0	7.19011e-05	0	0	0	0	0	0	0	0	0	0	0	0	0	0	0	0	0	k__Bacteria;p__Proteobacteria;c__Deltaproteobacteria;o__Myxococcales;f__Haliangiaceae;g__Haliangium;
Shewanella	1.79753e-05	5.39258e-05	0	0	0	0	3.59505e-05	1.79753e-05	0	0	0	0	0	0	0	0	0	0	0	1.79753e-05	1.79753e-05	0	1.79753e-05	0	k__Bacteria;p__Proteobacteria;c__Gammaproteobacteria;o__Alteromonadales;f__Shewanellaceae;g__Shewanella;
Raoultibacter	0	0	0	0	0	0	5.39258e-05	0	0	0	1.79753e-05	0	0	0	1.79753e-05	3.59505e-05	0	0	0	0	0	1.79753e-05	0	0	k__Bacteria;p__Actinobacteria;c__Coriobacteriia;o__Coriobacteriales;f__unidentified_Coriobacteriales;g__Raoultibacter;
Subdoligranulum	0	0	1.79753e-05	3.59505e-05	0	0	3.59505e-05	0	0	0	0	0	1.79753e-05	0	0	0	3.59505e-05	0	3.59505e-05	0	0	0	0	5.39258e-05	k__Bacteria;p__Firmicutes;c__Clostridia;o__Clostridiales;f__Ruminococcaceae;g__Subdoligranulum;
Thermobacillus	5.39258e-05	0	0	0	1.79753e-05	0	0	0	0	0	0	0	0	0	0	0	0	0	0	0	0	0	0	0	k__Bacteria;p__Firmicutes;c__Bacilli;o__Bacillales;f__Paenibacillaceae;g__Thermobacillus;
Pseudoalteromonas	0	0	0	0	1.79753e-05	0	0	0	0	0	0	0	0	0	5.39258e-05	0	0	0	0	0	0	0	0	0	k__Bacteria;p__Proteobacteria;c__Gammaproteobacteria;o__Alteromonadales;f__Pseudoalteromonadaceae;g__Pseudoalteromonas;
Bosea	0	3.59505e-05	1.79753e-05	3.59505e-05	0	0	3.59505e-05	0	0	0	3.59505e-05	3.59505e-05	0	5.39258e-05	1.79753e-05	0	5.39258e-05	5.39258e-05	5.39258e-05	1.79753e-05	0	0	0	3.59505e-05	k__Bacteria;p__Proteobacteria;c__Alphaproteobacteria;o__Rhizobiales;f__Beijerinckiaceae;g__Bosea;
Fastidiosipila	0	0	5.39258e-05	0	0	0	0	0	0	1.79753e-05	0	0	0	5.39258e-05	0	3.59505e-05	0	0	0	0	0	5.39258e-05	0	0	k__Bacteria;p__Firmicutes;c__Clostridia;o__Clostridiales;f__Ruminococcaceae;g__Fastidiosipila;
Brevibacillus	0	3.59505e-05	5.39258e-05	0	0	0	0	0	0	1.79753e-05	0	0	0	0	0	0	0	3.59505e-05	0	0	0	3.59505e-05	0	0	k__Bacteria;p__Firmicutes;c__Bacilli;o__Bacillales;f__Paenibacillaceae;g__Brevibacillus;
Massilia	0	1.79753e-05	3.59505e-05	0	0	0	0	0	0	0	0	0	0	0	5.39258e-05	0	0	3.59505e-05	0	0	0	0	0	0	k__Bacteria;p__Proteobacteria;c__Gammaproteobacteria;o__unidentified_Gammaproteobacteria;f__Burkholderiaceae;g__Massilia;
Leucobacter	0	0	0	0	1.79753e-05	0	0	0	0	1.79753e-05	0	0	0	5.39258e-05	0	1.79753e-05	3.59505e-05	0	0	0	0	1.79753e-05	0	0	k__Bacteria;p__Actinobacteria;c__unidentified_Actinobacteria;o__Micrococcales;f__Microbacteriaceae;g__Leucobacter;
Geodermatophilus	0	0	0	0	0	0	5.39258e-05	0	0	0	0	0	0	0	0	0	0	0	0	0	0	0	0	0	k__Bacteria;p__Actinobacteria;c__unidentified_Actinobacteria;o__Frankiales;f__Geodermatophilaceae;g__Geodermatophilus;
Helicobacter	0	1.79753e-05	0	0	0	0	5.39258e-05	0	0	0	0	0	0	0	3.59505e-05	0	0	1.79753e-05	0	0	0	0	3.59505e-05	0	k__Bacteria;p__unidentified_Bacteria;c__unidentified_Bacteria;o__Campylobacterales;f__Helicobacteraceae;g__Helicobacter;
Gemella	0	0	0	0	0	0	5.39258e-05	0	0	0	0	0	0	0	0	0	0	3.59505e-05	0	0	0	0	0	3.59505e-05	k__Bacteria;p__Firmicutes;c__Bacilli;o__Bacillales;f__unidentified_Bacillales;g__Gemella;
Sutterella	3.59505e-05	0	0	0	0	0	0	0	0	0	0	0	0	0	0	0	0	0	0	0	0	0	5.39258e-05	0	k__Bacteria;p__Proteobacteria;c__Gammaproteobacteria;o__unidentified_Gammaproteobacteria;f__Burkholderiaceae;g__Sutterella;
Moryella	0	0	0	0	0	0	0	0	0	0	0	0	0	0	0	0	0	0	5.39258e-05	5.39258e-05	3.59505e-05	0	0	0	k__Bacteria;p__Firmicutes;c__Clostridia;o__Clostridiales;f__Lachnospiraceae;g__Moryella;
Tessaracoccus	0	0	0	0	0	0	0	0	0	0	0	0	0	0	1.79753e-05	0	0	0	0	0	0	0	0	5.39258e-05	k__Bacteria;p__Actinobacteria;c__unidentified_Actinobacteria;o__Propionibacteriales;f__Propionibacteriaceae;g__Tessaracoccus;
Veillonella	0	0	0	0	0	0	5.39258e-05	0	0	0	0	0	1.79753e-05	0	1.79753e-05	1.79753e-05	0	0	0	0	0	0	1.79753e-05	0	k__Bacteria;p__Firmicutes;c__Negativicutes;o__Selenomonadales;f__Veillonellaceae;g__Veillonella;
Mailhella	0	0	0	0	0	3.59505e-05	0	0	1.79753e-05	1.79753e-05	0	5.39258e-05	1.79753e-05	0	0	1.79753e-05	1.79753e-05	1.79753e-05	1.79753e-05	5.39258e-05	3.59505e-05	1.79753e-05	0	1.79753e-05	k__Bacteria;p__Proteobacteria;c__Deltaproteobacteria;o__Desulfovibrionales;f__Desulfovibrionaceae;g__Mailhella;
Chitinophaga	5.39258e-05	0	0	0	0	0	3.59505e-05	0	0	0	0	0	0	0	0	0	0	0	0	0	0	0	0	0	k__Bacteria;p__Bacteroidetes;c__Bacteroidia;o__Chitinophagales;f__Chitinophagaceae;g__Chitinophaga;
Roseovarius	0	0	0	0	0	0	1.79753e-05	0	0	5.39258e-05	0	0	0	0	0	0	0	0	0	0	0	0	0	0	k__Bacteria;p__Proteobacteria;c__Alphaproteobacteria;o__Rhodobacterales;f__Rhodobacteraceae;g__Roseovarius;
Rhodobacter	1.79753e-05	0	0	0	0	0	3.59505e-05	0	0	5.39258e-05	0	0	1.79753e-05	0	1.79753e-05	1.79753e-05	0	0	0	5.39258e-05	0	0	0	3.59505e-05	k__Bacteria;p__Proteobacteria;c__Alphaproteobacteria;o__Rhodobacterales;f__Rhodobacteraceae;g__Rhodobacter;
Terrisporobacter	3.59505e-05	3.59505e-05	0	0	0	0	3.59505e-05	0	3.59505e-05	3.59505e-05	0	0	0	0	5.39258e-05	0	0	0	0	3.59505e-05	3.59505e-05	3.59505e-05	0	0	k__Bacteria;p__Firmicutes;c__Clostridia;o__Clostridiales;f__Peptostreptococcaceae;g__Terrisporobacter;
Chryseolinea	0	0	0	0	0	0	0	0	0	0	0	0	0	0	5.39258e-05	0	0	0	0	0	0	0	0	0	k__Bacteria;p__Bacteroidetes;c__Bacteroidia;o__Cytophagales;f__Microscillaceae;g__Chryseolinea;
Proteiniphilum	0	0	0	0	0	0	0	0	0	0	0	0	0	5.39258e-05	1.79753e-05	3.59505e-05	0	0	0	0	0	0	0	0	k__Bacteria;p__Bacteroidetes;c__Bacteroidia;o__Bacteroidales;f__unidentified_Bacteroidales;g__Proteiniphilum;
Ruminiclostridium	0	0	0	0	0	0	5.39258e-05	3.59505e-05	1.79753e-05	0	0	0	0	0	0	0	0	0	0	0	0	0	0	0	k__Bacteria;p__Firmicutes;c__Clostridia;o__Clostridiales;f__Ruminococcaceae;g__Ruminiclostridium;
Eggerthella	0	1.79753e-05	0	0	1.79753e-05	0	0	0	0	0	0	0	0	0	0	1.79753e-05	0	0	0	0	0	0	5.39258e-05	0	k__Bacteria;p__Actinobacteria;c__Coriobacteriia;o__Coriobacteriales;f__Eggerthellaceae;g__Eggerthella;
Brevibacterium	0	0	0	0	0	5.39258e-05	0	0	0	1.79753e-05	0	0	0	0	1.79753e-05	5.39258e-05	0	0	0	0	0	0	0	0	k__Bacteria;p__Actinobacteria;c__unidentified_Actinobacteria;o__Micrococcales;f__Brevibacteriaceae;g__Brevibacterium;
Porphyromonas	0	0	0	0	0	0	5.39258e-05	0	0	0	0	0	0	0	0	0	0	0	1.79753e-05	0	0	0	0	0	k__Bacteria;p__Bacteroidetes;c__Bacteroidia;o__Bacteroidales;f__Porphyromonadaceae;g__Porphyromonas;
Porphyrobacter	0	0	0	0	0	0	5.39258e-05	0	0	0	0	0	0	0	0	0	0	0	0	0	0	0	0	0	k__Bacteria;p__Proteobacteria;c__Alphaproteobacteria;o__Sphingomonadales;f__Sphingomonadaceae;g__Porphyrobacter;
Succiniclasticum	0	0	0	0	0	0	0	0	0	0	0	3.59505e-05	5.39258e-05	0	0	0	0	0	0	0	0	0	0	0	k__Bacteria;p__Firmicutes;c__Negativicutes;o__Selenomonadales;f__Acidaminococcaceae;g__Succiniclasticum;
Niastella	0	0	0	0	0	0	5.39258e-05	0	0	0	0	0	0	0	0	0	0	0	0	0	0	0	0	0	k__Bacteria;p__Bacteroidetes;c__Bacteroidia;o__Chitinophagales;f__Chitinophagaceae;g__Niastella;
Asinibacterium	0	0	0	0	0	0	0	0	0	0	0	0	0	0	0	0	0	5.39258e-05	0	0	0	0	0	0	k__Bacteria;p__Bacteroidetes;c__Bacteroidia;o__Chitinophagales;f__Chitinophagaceae;g__Asinibacterium;
unidentified_Veillonellaceae	0	0	0	0	0	1.79753e-05	0	0	3.59505e-05	3.59505e-05	0	0	0	0	0	0	1.79753e-05	0	1.79753e-05	0	0	5.39258e-05	0	0	k__Bacteria;p__Firmicutes;c__Negativicutes;o__Selenomonadales;f__Veillonellaceae;g__unidentified_Veillonellaceae;
Megamonas	0	0	0	0	0	5.39258e-05	0	3.59505e-05	0	0	0	3.59505e-05	0	0	0	0	0	5.39258e-05	1.79753e-05	0	1.79753e-05	3.59505e-05	0	0	k__Bacteria;p__Firmicutes;c__Negativicutes;o__Selenomonadales;f__Veillonellaceae;g__Megamonas;
Filifactor	0	0	0	0	0	0	5.39258e-05	0	0	0	0	0	0	0	0	0	0	0	0	0	0	0	0	0	k__Bacteria;p__Firmicutes;c__Clostridia;o__Clostridiales;f__Peptostreptococcaceae;g__Filifactor;
Curvibacter	5.39258e-05	0	0	0	0	0	5.39258e-05	0	0	0	0	0	0	0	3.59505e-05	1.79753e-05	0	0	0	0	1.79753e-05	0	0	0	k__Bacteria;p__Proteobacteria;c__Gammaproteobacteria;o__unidentified_Gammaproteobacteria;f__Burkholderiaceae;g__Curvibacter;
Alkalibacterium	0	0	1.79753e-05	0	0	0	0	0	0	0	0	0	0	5.39258e-05	0	5.39258e-05	0	0	0	0	0	0	0	0	k__Bacteria;p__Firmicutes;c__Bacilli;o__Lactobacillales;f__Carnobacteriaceae;g__Alkalibacterium;
Shuttleworthia	0	0	3.59505e-05	1.79753e-05	0	3.59505e-05	0	0	0	3.59505e-05	0	0	0	0	1.79753e-05	0	0	1.79753e-05	0	3.59505e-05	3.59505e-05	3.59505e-05	5.39258e-05	0	k__Bacteria;p__Firmicutes;c__Clostridia;o__Clostridiales;f__Lachnospiraceae;g__Shuttleworthia;
Halomonas	0	0	0	3.59505e-05	0	1.79753e-05	0	1.79753e-05	0	0	0	0	0	3.59505e-05	3.59505e-05	0	0	0	0	0	0	0	0	0	k__Bacteria;p__Proteobacteria;c__Gammaproteobacteria;o__Oceanospirillales;f__Halomonadaceae;g__Halomonas;
Brevundimonas	0	0	0	0	0	0	0	0	0	0	0	0	0	0	0	0	0	0	0	0	0	3.59505e-05	0	0	k__Bacteria;p__Proteobacteria;c__Alphaproteobacteria;o__Caulobacterales;f__Caulobacteraceae;g__Brevundimonas;
unidentified_Muribaculaceae	0	0	0	0	0	3.59505e-05	0	0	0	0	0	0	0	0	0	0	0	0	0	1.79753e-05	0	0	0	0	k__Bacteria;p__Bacteroidetes;c__Bacteroidia;o__Bacteroidales;f__Muribaculaceae;g__unidentified_Muribaculaceae;
Marmoricola	0	3.59505e-05	0	0	0	0	0	0	0	0	0	0	0	0	0	0	0	0	0	0	0	0	0	0	k__Bacteria;p__Actinobacteria;c__unidentified_Actinobacteria;o__Propionibacteriales;f__Nocardioidaceae;g__Marmoricola;
Rhodococcus	0	3.59505e-05	0	0	0	1.79753e-05	0	0	0	0	0	0	0	0	0	0	0	0	0	0	0	0	0	0	k__Bacteria;p__Actinobacteria;c__unidentified_Actinobacteria;o__Corynebacteriales;f__Nocardiaceae;g__Rhodococcus;
Paracoccus	0	0	0	0	0	0	0	0	0	0	0	0	0	0	3.59505e-05	0	0	0	0	3.59505e-05	0	3.59505e-05	0	3.59505e-05	k__Bacteria;p__Proteobacteria;c__Alphaproteobacteria;o__Rhodobacterales;f__Rhodobacteraceae;g__Paracoccus;
Qipengyuania	0	0	0	0	0	0	3.59505e-05	0	0	0	0	0	0	0	0	0	0	0	0	3.59505e-05	0	0	0	0	k__Bacteria;p__Proteobacteria;c__Alphaproteobacteria;o__Sphingomonadales;f__Sphingomonadaceae;g__Qipengyuania;
Pyramidobacter	0	0	0	0	0	0	0	0	0	0	0	0	0	0	0	0	0	0	0	0	0	3.59505e-05	0	0	k__Bacteria;p__Synergistetes;c__Synergistia;o__Synergistales;f__Synergistaceae;g__Pyramidobacter;
Kaistia	0	0	0	0	0	0	0	0	0	0	0	0	0	0	0	0	0	3.59505e-05	0	0	0	0	0	0	k__Bacteria;p__Proteobacteria;c__Alphaproteobacteria;o__Rhizobiales;f__unidentified_Rhizobiales;g__Kaistia;
Proteocatella	1.79753e-05	0	0	0	0	0	0	0	0	0	0	0	0	3.59505e-05	0	1.79753e-05	0	0	0	0	0	0	0	0	k__Bacteria;p__Firmicutes;c__Clostridia;o__Clostridiales;f__Peptostreptococcaceae;g__Proteocatella;
Aeromicrobium	3.59505e-05	0	0	0	0	0	0	0	0	0	0	0	0	0	0	0	0	0	0	0	0	0	0	0	k__Bacteria;p__Actinobacteria;c__unidentified_Actinobacteria;o__Propionibacteriales;f__Nocardioidaceae;g__Aeromicrobium;
unidentified_Acidimicrobiia	3.59505e-05	0	0	0	0	0	0	0	0	0	0	0	0	0	0	0	0	0	0	0	0	0	0	0	k__Bacteria;p__Actinobacteria;c__Acidimicrobiia;o__unidentified_Acidimicrobiia;f__unidentified_Acidimicrobiia;g__unidentified_Acidimicrobiia;
Mycobacterium	0	0	0	0	0	0	3.59505e-05	0	0	0	0	0	0	0	0	0	0	0	0	0	0	0	0	0	k__Bacteria;p__Actinobacteria;c__unidentified_Actinobacteria;o__Corynebacteriales;f__Mycobacteriaceae;g__Mycobacterium;
Chelatococcus	0	0	3.59505e-05	1.79753e-05	1.79753e-05	0	1.79753e-05	0	0	0	3.59505e-05	0	0	3.59505e-05	3.59505e-05	0	1.79753e-05	1.79753e-05	0	3.59505e-05	0	0	1.79753e-05	0	k__Bacteria;p__Proteobacteria;c__Alphaproteobacteria;o__Rhizobiales;f__Beijerinckiaceae;g__Chelatococcus;
Spirosoma	0	0	0	0	0	0	3.59505e-05	0	0	0	0	0	0	0	0	0	0	0	0	0	0	0	0	0	k__Bacteria;p__Bacteroidetes;c__Bacteroidia;o__Cytophagales;f__Spirosomaceae;g__Spirosoma;
Blastopirellula	0	3.59505e-05	0	0	0	0	0	0	0	0	0	0	0	0	0	0	0	0	0	0	0	0	0	0	k__Bacteria;p__Planctomycetes;c__Planctomycetacia;o__unidentified_Planctomycetacia;f__unidentified_Planctomycetacia;g__Blastopirellula;
Rhodoligotrophos	0	0	0	0	0	0	0	0	0	0	0	3.59505e-05	0	0	0	1.79753e-05	0	3.59505e-05	0	0	0	1.79753e-05	0	0	k__Bacteria;p__Proteobacteria;c__Alphaproteobacteria;o__unidentified_Alphaproteobacteria;f__unidentified_Alphaproteobacteria;g__Rhodoligotrophos;
Brochothrix	0	3.59505e-05	3.59505e-05	0	0	0	0	0	3.59505e-05	3.59505e-05	3.59505e-05	3.59505e-05	3.59505e-05	1.79753e-05	0	0	3.59505e-05	0	0	0	0	0	0	0	k__Bacteria;p__Firmicutes;c__Bacilli;o__Bacillales;f__Listeriaceae;g__Brochothrix;
Anaerobiospirillum	0	0	0	0	0	0	0	0	0	0	0	0	0	0	0	0	0	3.59505e-05	0	0	0	0	0	0	k__Bacteria;p__Proteobacteria;c__Gammaproteobacteria;o__Aeromonadales;f__Succinivibrionaceae;g__Anaerobiospirillum;
Mucispirillum	0	3.59505e-05	0	1.79753e-05	0	0	0	0	0	0	0	0	0	1.79753e-05	3.59505e-05	0	0	0	0	0	0	0	0	0	k__Bacteria;p__Deferribacteres;c__unidentified_Deferribacteres;o__Deferribacterales;f__Deferribacteraceae;g__Mucispirillum;
unidentified_Alphaproteobacteria	3.59505e-05	0	0	0	0	0	0	0	0	0	0	0	0	0	0	0	0	0	0	0	0	0	0	0	k__Bacteria;p__Proteobacteria;c__Alphaproteobacteria;o__unidentified_Alphaproteobacteria;f__unidentified_Alphaproteobacteria;g__unidentified_Alphaproteobacteria;
Holdemanella	0	3.59505e-05	0	0	0	0	0	0	0	0	0	0	0	0	0	0	0	0	0	0	0	0	0	1.79753e-05	k__Bacteria;p__Firmicutes;c__Erysipelotrichia;o__Erysipelotrichales;f__Erysipelotrichaceae;g__Holdemanella;
Mesorhizobium	0	0	0	0	0	0	1.79753e-05	0	1.79753e-05	3.59505e-05	0	0	0	1.79753e-05	0	0	0	0	0	0	0	1.79753e-05	0	0	k__Bacteria;p__Proteobacteria;c__Alphaproteobacteria;o__Rhizobiales;f__Rhizobiaceae;g__Mesorhizobium;
Sphingobacterium	0	0	0	0	0	0	0	0	3.59505e-05	0	0	0	0	1.79753e-05	0	3.59505e-05	0	0	0	0	0	0	0	0	k__Bacteria;p__Bacteroidetes;c__Bacteroidia;o__Sphingobacteriales;f__Sphingobacteriaceae;g__Sphingobacterium;
Morganella	3.59505e-05	0	0	0	0	0	0	0	0	0	0	0	0	0	0	0	0	0	0	0	0	0	0	1.79753e-05	k__Bacteria;p__Proteobacteria;c__Gammaproteobacteria;o__Enterobacteriales;f__Enterobacteriaceae;g__Morganella;
Succinimonas	3.59505e-05	0	0	0	0	0	0	0	0	0	0	0	0	0	0	0	0	0	0	0	0	0	0	0	k__Bacteria;p__Proteobacteria;c__Gammaproteobacteria;o__Aeromonadales;f__Succinivibrionaceae;g__Succinimonas;
Perlucidibaca	0	0	0	0	0	0	0	0	0	1.79753e-05	0	0	0	0	0	0	0	0	0	0	0	0	3.59505e-05	0	k__Bacteria;p__Proteobacteria;c__Gammaproteobacteria;o__Pseudomonadales;f__Moraxellaceae;g__Perlucidibaca;
Hyphomicrobium	0	0	0	0	0	0	0	0	0	0	0	0	0	0	3.59505e-05	0	0	0	0	0	0	0	0	0	k__Bacteria;p__Proteobacteria;c__Alphaproteobacteria;o__Rhizobiales;f__Hyphomicrobiaceae;g__Hyphomicrobium;
Pirellula	3.59505e-05	1.79753e-05	0	0	0	0	1.79753e-05	0	0	0	0	0	0	0	0	0	0	0	0	0	0	0	0	0	k__Bacteria;p__Planctomycetes;c__Planctomycetacia;o__unidentified_Planctomycetacia;f__unidentified_Planctomycetacia;g__Pirellula;
Brachybacterium	1.79753e-05	0	1.79753e-05	0	0	0	0	0	0	0	0	0	0	0	0	1.79753e-05	1.79753e-05	3.59505e-05	0	0	0	0	0	0	k__Bacteria;p__Actinobacteria;c__unidentified_Actinobacteria;o__Micrococcales;f__Dermabacteraceae;g__Brachybacterium;
Chelativorans	0	0	0	0	0	0	0	0	1.79753e-05	0	1.79753e-05	1.79753e-05	0	0	3.59505e-05	3.59505e-05	0	0	0	0	3.59505e-05	0	0	0	k__Bacteria;p__Proteobacteria;c__Alphaproteobacteria;o__Rhizobiales;f__Rhizobiaceae;g__Chelativorans;
Chlamydia	0	0	0	0	0	0	0	0	0	0	1.79753e-05	0	0	3.59505e-05	1.79753e-05	0	0	0	0	3.59505e-05	0	0	0	0	k__Bacteria;p__Chlamydiae;c__unidentified_Chlamydiae;o__Chlamydiales;f__Chlamydiaceae;g__Chlamydia;
Lactococcus	0	0	0	0	0	0	0	0	0	0	0	0	0	3.59505e-05	0	0	0	0	3.59505e-05	0	0	0	1.79753e-05	0	k__Bacteria;p__Firmicutes;c__Bacilli;o__Lactobacillales;f__Streptococcaceae;g__Lactococcus;
Afipia	1.79753e-05	0	0	0	0	0	0	0	0	0	0	0	0	0	0	0	0	3.59505e-05	0	0	0	0	0	0	k__Bacteria;p__Proteobacteria;c__Alphaproteobacteria;o__Rhizobiales;f__Xanthobacteraceae;g__Afipia;
Fermentimonas	3.59505e-05	0	0	0	0	0	0	0	0	0	0	0	0	3.59505e-05	0	3.59505e-05	0	0	0	0	0	0	0	0	k__Bacteria;p__Bacteroidetes;c__Bacteroidia;o__Bacteroidales;f__unidentified_Bacteroidales;g__Fermentimonas;
Thermoactinomyces	0	0	0	0	0	0	0	0	0	1.79753e-05	0	0	0	0	1.79753e-05	3.59505e-05	0	0	0	1.79753e-05	0	1.79753e-05	0	0	k__Bacteria;p__Firmicutes;c__Bacilli;o__Bacillales;f__Thermoactinomycetaceae;g__Thermoactinomyces;
Cutibacterium	3.59505e-05	0	0	0	0	0	0	0	0	0	0	0	0	0	1.79753e-05	0	0	0	0	0	0	0	0	0	k__Bacteria;p__Actinobacteria;c__unidentified_Actinobacteria;o__Propionibacteriales;f__Propionibacteriaceae;g__Cutibacterium;
Marinococcus	3.59505e-05	0	0	0	0	0	0	0	0	0	0	0	0	0	0	0	0	0	0	0	0	0	0	0	k__Bacteria;p__Firmicutes;c__Bacilli;o__Bacillales;f__Bacillaceae;g__Marinococcus;
Planctomicrobium	0	0	0	0	0	0	0	0	0	0	0	0	0	0	0	0	0	0	0	0	0	0	0	3.59505e-05	k__Bacteria;p__Planctomycetes;c__Planctomycetacia;o__Planctomycetales;f__unidentified_Planctomycetales;g__Planctomicrobium;
Alkaliflexus	3.59505e-05	0	0	3.59505e-05	0	0	0	0	0	0	0	0	0	0	0	0	0	0	0	0	0	0	0	0	k__Bacteria;p__Bacteroidetes;c__Bacteroidia;o__Bacteroidales;f__Marinilabiliaceae;g__Alkaliflexus;
Tepidimonas	1.79753e-05	0	0	0	0	0	1.79753e-05	0	0	0	0	0	0	0	1.79753e-05	0	0	0	0	0	0	0	0	0	k__Bacteria;p__Proteobacteria;c__Gammaproteobacteria;o__unidentified_Gammaproteobacteria;f__Burkholderiaceae;g__Tepidimonas;
Ornithinimicrobium	0	0	1.79753e-05	0	0	0	0	0	0	0	0	0	0	0	0	1.79753e-05	0	0	0	0	0	0	0	0	k__Bacteria;p__Actinobacteria;c__unidentified_Actinobacteria;o__Micrococcales;f__Intrasporangiaceae;g__Ornithinimicrobium;
Enhydrobacter	0	0	0	0	0	0	1.79753e-05	0	0	0	0	0	0	1.79753e-05	0	0	0	1.79753e-05	0	0	0	0	0	1.79753e-05	k__Bacteria;p__Proteobacteria;c__Gammaproteobacteria;o__Pseudomonadales;f__Moraxellaceae;g__Enhydrobacter;
Bdellovibrio	0	0	0	0	0	0	0	0	0	0	0	0	0	0	0	0	0	0	0	1.79753e-05	0	0	0	0	k__Bacteria;p__Proteobacteria;c__Deltaproteobacteria;o__Bdellovibrionales;f__Bdellovibrionaceae;g__Bdellovibrio;
Hypnocyclicus	1.79753e-05	0	0	0	0	0	0	0	0	0	0	0	0	0	0	0	0	0	0	0	1.79753e-05	0	0	0	k__Bacteria;p__Fusobacteria;c__Fusobacteriia;o__Fusobacteriales;f__Leptotrichiaceae;g__Hypnocyclicus;
Parasutterella	0	0	0	0	0	0	1.79753e-05	0	0	0	0	0	0	1.79753e-05	0	0	1.79753e-05	1.79753e-05	0	0	0	0	0	1.79753e-05	k__Bacteria;p__Proteobacteria;c__Gammaproteobacteria;o__unidentified_Gammaproteobacteria;f__Burkholderiaceae;g__Parasutterella;
Aeribacillus	0	0	0	0	0	0	0	0	0	0	0	0	0	0	0	1.79753e-05	0	0	0	0	0	0	0	1.79753e-05	k__Bacteria;p__Firmicutes;c__Bacilli;o__Bacillales;f__Bacillaceae;g__Aeribacillus;
Arcobacter	0	0	0	0	0	0	0	0	0	0	1.79753e-05	0	0	0	0	0	0	1.79753e-05	0	0	0	0	0	0	k__Bacteria;p__unidentified_Bacteria;c__unidentified_Bacteria;o__Campylobacterales;f__unidentified_Campylobacterales;g__Arcobacter;
Tissierella	0	0	0	0	0	0	0	0	0	0	0	0	0	0	0	1.79753e-05	0	0	0	0	0	0	0	0	k__Bacteria;p__Firmicutes;c__Clostridia;o__Clostridiales;f__unidentified_Clostridiales;g__Tissierella;
Jonesia	0	0	0	0	0	0	0	0	0	0	0	0	0	0	0	1.79753e-05	0	0	0	0	0	0	0	0	k__Bacteria;p__Actinobacteria;c__unidentified_Actinobacteria;o__Micrococcales;f__Jonesiaceae;g__Jonesia;
Paraprevotella	0	0	0	0	0	0	0	0	0	0	0	0	0	0	0	0	0	0	0	0	0	0	0	1.79753e-05	k__Bacteria;p__Bacteroidetes;c__Bacteroidia;o__Bacteroidales;f__Prevotellaceae;g__Paraprevotella;
Sanguibacter	0	0	0	0	0	0	0	0	0	0	0	0	0	0	0	0	0	0	0	0	0	1.79753e-05	0	0	k__Bacteria;p__Actinobacteria;c__unidentified_Actinobacteria;o__Micrococcales;f__Sanguibacteraceae;g__Sanguibacter;
Terribacillus	0	0	0	0	0	0	0	0	0	0	0	0	0	0	1.79753e-05	0	0	0	0	0	0	0	0	0	k__Bacteria;p__Firmicutes;c__Bacilli;o__Bacillales;f__Bacillaceae;g__Terribacillus;
Xanthobacter	0	0	0	0	0	0	0	0	1.79753e-05	0	0	0	0	0	0	0	1.79753e-05	0	0	0	1.79753e-05	0	0	0	k__Bacteria;p__Proteobacteria;c__Alphaproteobacteria;o__Rhizobiales;f__Xanthobacteraceae;g__Xanthobacter;
Cryomorpha	0	0	0	0	0	0	1.79753e-05	0	0	0	0	0	0	0	0	0	0	0	0	0	0	0	0	0	k__Bacteria;p__Bacteroidetes;c__Bacteroidia;o__Flavobacteriales;f__Cryomorphaceae;g__Cryomorpha;
Desulfatiglans	1.79753e-05	0	0	0	0	0	0	0	0	0	0	0	0	0	0	0	0	0	0	0	0	0	0	0	k__Bacteria;p__Proteobacteria;c__Deltaproteobacteria;o__Desulfarculales;f__Desulfarculaceae;g__Desulfatiglans;
unidentified_Defluviitaleaceae	0	0	0	0	0	0	1.79753e-05	0	0	0	0	0	0	0	0	0	0	0	0	0	0	0	0	0	k__Bacteria;p__Firmicutes;c__Clostridia;o__Clostridiales;f__Defluviitaleaceae;g__unidentified_Defluviitaleaceae;
Halolactibacillus	0	0	0	0	0	0	0	0	0	0	0	0	0	0	0	0	0	0	0	0	0	0	0	0	k__Bacteria;p__Firmicutes;c__Bacilli;o__Bacillales;f__Bacillaceae;g__Halolactibacillus;
Others	0.712899	0.718597	0.641519	0.70224	0.763841	0.765836	0.704289	0.708405	0.684894	0.654839	0.69895	0.751025	0.694474	0.715056	0.712899	0.635354	0.751744	0.738712	0.727315	0.686583	0.728538	0.741354	0.795873	0.773026	Others

[truncated: 2 more sheets: K, L]
