# Supplementary material for: Effects of Fermented Herbal Tea Residues on the Intestinal Microbiota Characteristics of Holstein Heifers Under Heat Stress
Source: Front Microbiol. 2020 May 26;11:1014. doi: 10.3389/fmicb.2020.01014 (PMC7264259; doi:10.3389/fmicb.2020.01014)
Supplement: TABLE S1 — Nutritional composition of HTRs; pH and nutrient composition of HTRs before and after fermentation; ingredients of the concentrate formula; ingredients and nutrient compositions of the total mixed rations in the three treatments. [file Data_Sheet_2.zip › Table S4.xlsx]

## Sheet: A
Significant differences between CN and LC groups identified at Genus-taxa level
Taxa	avg(LC)	sd(LC)	avg(CN)	sd(CN)	p.value
k__Bacteria;p__Firmicutes;c__Clostridia;o__Clostridiales;f__Ruminococcaceae;g__Negativibacillus;	0.000101111	9.31238e-05	0.00028311	8.58038e-05	0.00117306
k__Bacteria;p__Firmicutes;c__Clostridia;o__Clostridiales;f__Lachnospiraceae;g__Eisenbergiella;	2.02222e-05	1.7814e-05	7.4148e-05	3.52209e-05	0.00293843
k__Bacteria;p__Firmicutes;c__Bacilli;o__Bacillales;f__Bacillaceae;g__Bacillus;	0.000451629	0.000105005	0.000285357	7.83155e-05	0.00331328
k__Bacteria;p__Verrucomicrobia;c__Verrucomicrobiae;o__Verrucomicrobiales;f__Akkermansiaceae;g__Akkermansia;	0.00827087	0.00335617	0.00346698	0.00238468	0.00594876
k__Bacteria;p__Firmicutes;c__Negativicutes;o__Selenomonadales;f__Veillonellaceae;g__Anaerovibrio;	0.00012358	8.72376e-05	0.000325802	0.000168743	0.012443
k__Bacteria;p__Actinobacteria;c__Coriobacteriia;o__Coriobacteriales;f__Eggerthellaceae;g__Parvibacter;	0.000543752	0.000208023	0.000285357	0.00018617	0.0204149
k__Bacteria;p__Tenericutes;c__Mollicutes;o__unidentified_Mollicutes;f__unidentified_Mollicutes;g__unidentified_Mollicutes;	0.000303333	0.000105444	0.000649356	0.000332898	0.0220505
k__Bacteria;p__Firmicutes;c__Clostridia;o__Clostridiales;f__unidentified_Clostridiales;g__Anaerovorax;	0.000177506	8.2338e-05	0.000298839	0.000109102	0.0260298
k__Bacteria;p__Proteobacteria;c__Deltaproteobacteria;o__Desulfovibrionales;f__Desulfovibrionaceae;g__Mailhella;	4.49382e-06	1.27104e-05	2.24691e-05	1.59334e-05	0.0264638
k__Bacteria;p__Firmicutes;c__Erysipelotrichia;o__Erysipelotrichales;f__Erysipelotrichaceae;g__Turicibacter;	0.0243812	0.012589	0.0119873	0.00261142	0.0272538
k__Bacteria;p__Bacteroidetes;c__Bacteroidia;o__Bacteroidales;f__unidentified_Bacteroidales;g__unidentified_Bacteroidales;	6.06665e-05	4.79808e-05	0.000384221	0.00034642	0.0334468
k__Bacteria;p__Firmicutes;c__Bacilli;o__Bacillales;f__Planococcaceae;g__Lysinibacillus;	8.31356e-05	7.05646e-05	1.79753e-05	1.66419e-05	0.0353858
k__Bacteria;p__Firmicutes;c__Clostridia;o__Clostridiales;f__Ruminococcaceae;g__Flavonifractor;	0.000258394	6.72144e-05	0.000339283	7.28181e-05	0.0368449
k__Bacteria;p__Firmicutes;c__Clostridia;o__Clostridiales;f__Eubacteriaceae;g__Pseudoramibacter;	0	0	2.24691e-05	2.49628e-05	0.0383337
k__Bacteria;p__Firmicutes;c__Clostridia;o__Clostridiales;f__Ruminococcaceae;g__Oscillibacter;	0.000390962	0.000239387	0.000885282	0.000539237	0.0401306
k__Bacteria;p__Firmicutes;c__Clostridia;o__Clostridiales;f__Ruminococcaceae;g__unidentified_Ruminococcaceae;	0.0403163	0.011179	0.0546718	0.0147307	0.0467837
k__Bacteria;p__Firmicutes;c__Clostridia;o__Clostridiales;f__Lachnospiraceae;g__Butyrivibrio;	0.000579702	0.000156631	0.00148521	0.00108035	0.0499472
k__Bacteria;p__unidentified_Bacteria;c__unidentified_Bacteria;o__unidentified_Bacteria;f__unidentified_Bacteria;g__unidentified_Bacteria;	9.66171e-05	6.85741e-05	0.000256148	0.000194016	0.0569305
k__Bacteria;p__unidentified_Bacteria;c__unidentified_Bacteria;o__Campylobacterales;f__Campylobacteraceae;g__Campylobacter;	3.81974e-05	2.79093e-05	1.34814e-05	1.86062e-05	0.0588233
k__Bacteria;p__Proteobacteria;c__Alphaproteobacteria;o__Rhodospirillales;f__unidentified_Rhodospirillales;g__unidentified_Rhodospirillales;	0.000166271	0.000112768	7.4148e-05	4.74974e-05	0.0607755
k__Bacteria;p__Bacteroidetes;c__Bacteroidia;o__Flavobacteriales;f__Flavobacteriaceae;g__Flavobacterium;	2.92098e-05	3.02886e-05	4.49382e-06	1.27104e-05	0.0609461
k__Bacteria;p__Firmicutes;c__Erysipelotrichia;o__Erysipelotrichales;f__Erysipelotrichaceae;g__Solobacterium;	0.00245812	0.00090688	0.00449157	0.00253529	0.0622313
k__Bacteria;p__Bacteroidetes;c__Bacteroidia;o__Bacteroidales;f__Bacteroidaceae;g__Bacteroides;	0.0189886	0.0116848	0.00963474	0.00566331	0.0686119
k__Bacteria;p__Proteobacteria;c__Alphaproteobacteria;o__Rhodobacterales;f__Rhodobacteraceae;g__Paracoccus;	0	0	1.34814e-05	1.86062e-05	0.079602
k__Bacteria;p__Firmicutes;c__Clostridia;o__Clostridiales;f__Lachnospiraceae;g__Moryella;	0	0	1.79753e-05	2.54209e-05	0.0856193
k__Bacteria;p__Firmicutes;c__Clostridia;o__Clostridiales;f__Ruminococcaceae;g__Pygmaiobacter;	0.000173012	0.000225728	0.000355012	0.000165236	0.0889887
k__Bacteria;p__Firmicutes;c__Clostridia;o__Clostridiales;f__Lachnospiraceae;g__Tyzzerella;	0.00118861	0.000774484	0.00218849	0.00132114	0.0911189
k__Archaea;p__Euryarchaeota;c__Methanomicrobia;o__Methanomicrobiales;f__Methanocorpusculaceae;g__Methanocorpusculum;	0.00086506	0.000607936	0.00040669	0.000377167	0.0957014
k__Bacteria;p__Proteobacteria;c__Alphaproteobacteria;o__unidentified_Alphaproteobacteria;f__Acetobacteraceae;g__Acetobacter;	6.96542e-05	5.47224e-05	0.00012358	6.5475e-05	0.0962086
k__Bacteria;p__Firmicutes;c__Bacilli;o__Lactobacillales;f__Aerococcaceae;g__Aerosphaera;	5.61727e-05	5.12374e-05	1.79753e-05	3.32837e-05	0.102377
k__Bacteria;p__Firmicutes;c__Negativicutes;o__Selenomonadales;f__Acidaminococcaceae;g__Phascolarctobacterium;	0.000195481	0.000239133	0.000476345	0.000380343	0.102877
k__Bacteria;p__Proteobacteria;c__Gammaproteobacteria;o__Oceanospirillales;f__Halomonadaceae;g__Halomonas;	8.98763e-06	1.3588e-05	0	0	0.103552
k__Bacteria;p__Planctomycetes;c__Planctomycetacia;o__unidentified_Planctomycetacia;f__unidentified_Planctomycetacia;g__Pirellula;	8.98763e-06	1.3588e-05	0	0	0.103552
k__Bacteria;p__Firmicutes;c__Bacilli;o__Bacillales;f__Planococcaceae;g__Rummeliibacillus;	5.61727e-05	6.03387e-05	1.57284e-05	1.7814e-05	0.105574
k__Bacteria;p__Proteobacteria;c__Gammaproteobacteria;o__Pseudomonadales;f__Moraxellaceae;g__Acinetobacter;	0.000226938	0.000230984	7.4148e-05	7.4075e-05	0.11079
k__Bacteria;p__Bacteroidetes;c__Bacteroidia;o__Bacteroidales;f__Marinifilaceae;g__Odoribacter;	0.00121108	0.00101501	0.000550493	0.000255646	0.112632
k__Bacteria;p__Firmicutes;c__Negativicutes;o__Selenomonadales;f__Veillonellaceae;g__Quinella;	4.04443e-05	6.35522e-05	0	0	0.114884
k__Bacteria;p__Actinobacteria;c__Coriobacteriia;o__Coriobacteriales;f__Eggerthellaceae;g__Enterorhabdus;	4.04443e-05	2.84214e-05	2.02222e-05	2.024e-05	0.125779
k__Bacteria;p__Elusimicrobia;c__unidentified_Elusimicrobia;o__Elusimicrobiales;f__Elusimicrobiaceae;g__Elusimicrobium;	4.49382e-05	3.72123e-05	9.8864e-05	8.32093e-05	0.126177
Others	0.714703	0.0391095	0.742893	0.0325853	0.140316
k__Bacteria;p__Firmicutes;c__Bacilli;o__Bacillales;f__Bacillaceae;g__Oceanobacillus;	4.26913e-05	4.7009e-05	1.34814e-05	2.49628e-05	0.149783
k__Bacteria;p__Bacteroidetes;c__Bacteroidia;o__Bacteroidales;f__Prevotellaceae;g__unidentified_Prevotellaceae;	0.000220197	0.000116394	0.000146049	7.46955e-05	0.155454
k__Bacteria;p__Actinobacteria;c__Coriobacteriia;o__Coriobacteriales;f__Eggerthellaceae;g__Gordonibacter;	9.66171e-05	8.37278e-05	4.26913e-05	5.7599e-05	0.158399
k__Bacteria;p__Firmicutes;c__Clostridia;o__Clostridiales;f__unidentified_Clostridiales;g__Mogibacterium;	0.00989089	0.0058327	0.00644413	0.00293449	0.165309
k__Bacteria;p__Chloroflexi;c__Anaerolineae;o__Anaerolineales;f__Anaerolineaceae;g__Flexilinea;	2.4716e-05	3.31969e-05	6.06665e-05	6.072e-05	0.170145
k__Bacteria;p__Proteobacteria;c__Deltaproteobacteria;o__Myxococcales;f__Haliangiaceae;g__Haliangium;	1.79753e-05	3.32837e-05	0	0	0.170471
k__Bacteria;p__Firmicutes;c__Bacilli;o__Bacillales;f__Thermoactinomycetaceae;g__Thermoactinomyces;	0	0	4.49382e-06	8.32093e-06	0.170471
k__Bacteria;p__Bacteroidetes;c__Bacteroidia;o__Bacteroidales;f__Marinilabiliaceae;g__Alkaliflexus;	8.98763e-06	1.66419e-05	0	0	0.170471
k__Bacteria;p__Proteobacteria;c__Gammaproteobacteria;o__unidentified_Gammaproteobacteria;f__Burkholderiaceae;g__Tepidimonas;	4.49382e-06	8.32093e-06	0	0	0.170471
k__Bacteria;p__Proteobacteria;c__Alphaproteobacteria;o__Rhizobiales;f__Xanthobacteraceae;g__Xanthobacter;	0	0	4.49382e-06	8.32093e-06	0.170471
k__Bacteria;p__Firmicutes;c__Bacilli;o__Lactobacillales;f__Carnobacteriaceae;g__Jeotgalibaca;	0.000332542	0.000548509	3.81974e-05	3.52209e-05	0.173277
k__Bacteria;p__Bacteroidetes;c__Bacteroidia;o__Bacteroidales;f__Rikenellaceae;g__Alistipes;	0.0193818	0.00571911	0.0236689	0.00629073	0.175909
k__Bacteria;p__Bacteroidetes;c__Bacteroidia;o__Chitinophagales;f__Chitinophagaceae;g__Chitinophaga;	1.12345e-05	2.13499e-05	0	0	0.180262
k__Bacteria;p__Firmicutes;c__Clostridia;o__Clostridiales;f__Ruminococcaceae;g__Ruminiclostridium;	1.12345e-05	2.13499e-05	0	0	0.180262
k__Bacteria;p__Firmicutes;c__Clostridia;o__Clostridiales;f__Lachnospiraceae;g__Anaerocolumna;	1.57284e-05	3.10413e-05	3.37036e-05	1.7814e-05	0.182774
k__Bacteria;p__Tenericutes;c__Mollicutes;o__Anaeroplasmatales;f__Anaeroplasmataceae;g__Anaeroplasma;	0.000128074	5.47224e-05	0.000186493	0.000102559	0.183707
k__Bacteria;p__Firmicutes;c__Clostridia;o__Clostridiales;f__Ruminococcaceae;g__Butyricicoccus;	3.37036e-05	3.77511e-05	1.12345e-05	2.53071e-05	0.186849
k__Bacteria;p__Firmicutes;c__Clostridia;o__Clostridiales;f__Lachnospiraceae;g__Roseburia;	0.000220197	0.000183501	0.000319061	6.97835e-05	0.188146
k__Bacteria;p__Proteobacteria;c__Gammaproteobacteria;o__unidentified_Gammaproteobacteria;f__Nitrosomonadaceae;g__Nitrosomonas;	6.74072e-06	1.3374e-05	0	0	0.197022
k__Bacteria;p__Actinobacteria;c__unidentified_Actinobacteria;o__Corynebacteriales;f__Nocardiaceae;g__Rhodococcus;	6.74072e-06	1.3374e-05	0	0	0.197022
k__Bacteria;p__Proteobacteria;c__Alphaproteobacteria;o__unidentified_Alphaproteobacteria;f__unidentified_Alphaproteobacteria;g__Rhodoligotrophos;	0	0	6.74072e-06	1.3374e-05	0.197022
k__Bacteria;p__Deferribacteres;c__unidentified_Deferribacteres;o__Deferribacterales;f__Deferribacteraceae;g__Mucispirillum;	6.74072e-06	1.3374e-05	0	0	0.197022
k__Bacteria;p__Firmicutes;c__Bacilli;o__Lactobacillales;f__Streptococcaceae;g__Lactococcus;	0	0	6.74072e-06	1.3374e-05	0.197022
k__Bacteria;p__Fusobacteria;c__Fusobacteriia;o__Fusobacteriales;f__Leptotrichiaceae;g__Leptotrichia;	1.57284e-05	3.24943e-05	0	0	0.21329
k__Bacteria;p__Firmicutes;c__Clostridia;o__Clostridiales;f__unidentified_Clostridiales;g__unidentified_Clostridiales;	0.0482748	0.0138469	0.0411926	0.00650707	0.21987
k__Bacteria;p__Firmicutes;c__Erysipelotrichia;o__Erysipelotrichales;f__Erysipelotrichaceae;g__Erysipelatoclostridium;	0.000898763	0.0008582	0.00137061	0.00057799	0.220889
k__Bacteria;p__Firmicutes;c__Clostridia;o__Clostridiales;f__Lachnospiraceae;g__Dorea;	0.0016335	0.000412082	0.0018919	0.000399838	0.223818
k__Bacteria;p__Firmicutes;c__Bacilli;o__Bacillales;f__Paenibacillaceae;g__Thermobacillus;	8.98763e-06	1.92164e-05	0	0	0.227453
k__Bacteria;p__Firmicutes;c__Clostridia;o__Clostridiales;f__Lachnospiraceae;g__Cellulosilyticum;	0.00408713	0.00401452	0.00219523	0.000867212	0.230453
k__Bacteria;p__Firmicutes;c__Negativicutes;o__Selenomonadales;f__Veillonellaceae;g__unidentified_Veillonellaceae;	2.24691e-06	6.35522e-06	1.12345e-05	1.90656e-05	0.23934
k__Bacteria;p__Proteobacteria;c__Gammaproteobacteria;o__unidentified_Gammaproteobacteria;f__Methylophilaceae;g__Methylophilus;	0	0	1.12345e-05	2.53071e-05	0.249542
k__Bacteria;p__Proteobacteria;c__Gammaproteobacteria;o__unidentified_Gammaproteobacteria;f__Burkholderiaceae;g__Curvibacter;	1.34814e-05	2.49628e-05	2.24691e-06	6.35522e-06	0.25278
k__Bacteria;p__Firmicutes;c__Clostridia;o__Clostridiales;f__Lachnospiraceae;g__Shuttleworthia;	1.12345e-05	1.64676e-05	2.24691e-05	2.09406e-05	0.253852
k__Bacteria;p__Firmicutes;c__Clostridia;o__Clostridiales;f__Ruminococcaceae;g__Caproiciproducens;	0.000110099	9.23773e-05	0.000155037	5.34421e-05	0.25826
k__Bacteria;p__Firmicutes;c__Clostridia;o__Clostridiales;f__Lachnospiraceae;g__unidentified_Lachnospiraceae;	0.00176382	0.000437298	0.00203345	0.000481027	0.260499
k__Bacteria;p__Firmicutes;c__Clostridia;o__Clostridiales;f__Ruminococcaceae;g__Saccharofermentans;	0.00790013	0.00137283	0.00654524	0.00293708	0.26476
k__Bacteria;p__Firmicutes;c__Clostridia;o__Clostridiales;f__Peptostreptococcaceae;g__Paeniclostridium;	0.0104032	0.00627113	0.0074822	0.00313408	0.265144
k__Bacteria;p__Proteobacteria;c__Gammaproteobacteria;o__unidentified_Gammaproteobacteria;f__Burkholderiaceae;g__Parasutterella;	2.24691e-06	6.35522e-06	6.74072e-06	9.30308e-06	0.28067
k__Bacteria;p__Proteobacteria;c__Gammaproteobacteria;o__Alteromonadales;f__Shewanellaceae;g__Shewanella;	1.57284e-05	2.024e-05	6.74072e-06	9.30308e-06	0.280824
k__Bacteria;p__Proteobacteria;c__Gammaproteobacteria;o__Enterobacteriales;f__Enterobacteriaceae;g__Buchnera;	7.63949e-05	0.000163833	8.98763e-06	1.92164e-05	0.284708
k__Bacteria;p__Actinobacteria;c__unidentified_Actinobacteria;o__Actinomycetales;f__Actinomycetaceae;g__Trueperella;	2.02222e-05	5.03285e-05	0	0	0.293163
k__Bacteria;p__Firmicutes;c__Bacilli;o__Lactobacillales;f__Lactobacillaceae;g__Lactobacillus;	0.000260641	0.000205848	0.000350518	0.000104372	0.295599
k__Bacteria;p__Proteobacteria;c__Alphaproteobacteria;o__Rhizobiales;f__unidentified_Rhizobiales;g__Devosia;	5.84196e-05	3.00015e-05	8.08887e-05	4.99256e-05	0.297619
k__Bacteria;p__Proteobacteria;c__Gammaproteobacteria;o__Pseudomonadales;f__Pseudomonadaceae;g__Pseudomonas;	0.00154363	0.00121829	0.00106503	0.000133048	0.305052
k__Bacteria;p__Actinobacteria;c__unidentified_Actinobacteria;o__Micrococcales;f__Micrococcaceae;g__Micrococcus;	4.49382e-05	7.31737e-05	1.57284e-05	1.7814e-05	0.305232
k__Archaea;p__Euryarchaeota;c__Methanobacteria;o__Methanobacteriales;f__Methanobacteriaceae;g__Methanosphaera;	6.51603e-05	4.7009e-05	9.43701e-05	6.20825e-05	0.307971
k__Bacteria;p__Proteobacteria;c__Alphaproteobacteria;o__Rhizobiales;f__Beijerinckiaceae;g__Bosea;	1.57284e-05	1.7814e-05	2.69629e-05	2.54209e-05	0.325334
k__Bacteria;p__Firmicutes;c__Clostridia;o__Clostridiales;f__Peptostreptococcaceae;g__Romboutsia;	0.0138162	0.00928216	0.010174	0.00349989	0.326284
k__Bacteria;p__Firmicutes;c__Clostridia;o__Clostridiales;f__Ruminococcaceae;g__Candidatus_Soleaferrea;	0.00197279	0.00120324	0.0025817	0.00122254	0.332405
k__Bacteria;p__Firmicutes;c__Clostridia;o__Clostridiales;f__Lachnospiraceae;g__Pseudobutyrivibrio;	2.02222e-05	2.43781e-05	4.9432e-05	7.73145e-05	0.336664
k__Bacteria;p__Firmicutes;c__Bacilli;o__Bacillales;f__Bacillaceae;g__Geobacillus;	0	0	4.49382e-06	1.27104e-05	0.350617
k__Bacteria;p__Firmicutes;c__Bacilli;o__Lactobacillales;f__Aerococcaceae;g__Aerococcus;	2.24691e-06	6.35522e-06	0	0	0.350617
k__Bacteria;p__Proteobacteria;c__Gammaproteobacteria;o__unidentified_Gammaproteobacteria;f__unidentified_Gammaproteobacteria;g__Steroidobacter;	8.98763e-06	2.54209e-05	0	0	0.350617
k__Bacteria;p__Firmicutes;c__Clostridia;o__Clostridiales;f__Peptostreptococcaceae;g__Peptoclostridium;	0	0	8.98763e-06	2.54209e-05	0.350617
k__Bacteria;p__Actinobacteria;c__Thermoleophilia;o__Gaiellales;f__Gaiellaceae;g__Gaiella;	8.98763e-06	2.54209e-05	0	0	0.350617
k__Bacteria;p__Firmicutes;c__Clostridia;o__Clostridiales;f__unidentified_Clostridiales;g__Proteiniclasticum;	0	0	6.74072e-06	1.90656e-05	0.350617
k__Bacteria;p__Bacteroidetes;c__Bacteroidia;o__Flavobacteriales;f__unidentified_Flavobacteriales;g__Empedobacter;	0	0	4.49382e-06	1.27104e-05	0.350617
k__Bacteria;p__Actinobacteria;c__unidentified_Actinobacteria;o__unidentified_Actinobacteria;f__unidentified_Actinobacteria;g__unidentified_Actinobacteria;	0	0	8.98763e-06	2.54209e-05	0.350617
k__Bacteria;p__Proteobacteria;c__Alphaproteobacteria;o__Rhizobiales;f__Xanthobacteraceae;g__Rhodopseudomonas;	0	0	8.98763e-06	2.54209e-05	0.350617
k__Bacteria;p__Proteobacteria;c__Gammaproteobacteria;o__Alteromonadales;f__Pseudoalteromonadaceae;g__Pseudoalteromonas;	2.24691e-06	6.35522e-06	0	0	0.350617
k__Bacteria;p__Actinobacteria;c__unidentified_Actinobacteria;o__Frankiales;f__Geodermatophilaceae;g__Geodermatophilus;	6.74072e-06	1.90656e-05	0	0	0.350617
k__Bacteria;p__Actinobacteria;c__unidentified_Actinobacteria;o__Propionibacteriales;f__Propionibacteriaceae;g__Tessaracoccus;	0	0	6.74072e-06	1.90656e-05	0.350617
k__Bacteria;p__Proteobacteria;c__Alphaproteobacteria;o__Rhodobacterales;f__Rhodobacteraceae;g__Roseovarius;	2.24691e-06	6.35522e-06	0	0	0.350617
k__Bacteria;p__Actinobacteria;c__unidentified_Actinobacteria;o__Micrococcales;f__Brevibacteriaceae;g__Brevibacterium;	6.74072e-06	1.90656e-05	0	0	0.350617
k__Bacteria;p__Proteobacteria;c__Alphaproteobacteria;o__Sphingomonadales;f__Sphingomonadaceae;g__Porphyrobacter;	6.74072e-06	1.90656e-05	0	0	0.350617
k__Bacteria;p__Bacteroidetes;c__Bacteroidia;o__Chitinophagales;f__Chitinophagaceae;g__Niastella;	6.74072e-06	1.90656e-05	0	0	0.350617
k__Bacteria;p__Bacteroidetes;c__Bacteroidia;o__Chitinophagales;f__Chitinophagaceae;g__Asinibacterium;	0	0	6.74072e-06	1.90656e-05	0.350617
k__Bacteria;p__Firmicutes;c__Clostridia;o__Clostridiales;f__Peptostreptococcaceae;g__Filifactor;	6.74072e-06	1.90656e-05	0	0	0.350617
k__Bacteria;p__Firmicutes;c__Bacilli;o__Lactobacillales;f__Carnobacteriaceae;g__Alkalibacterium;	2.24691e-06	6.35522e-06	0	0	0.350617
k__Bacteria;p__Proteobacteria;c__Alphaproteobacteria;o__Caulobacterales;f__Caulobacteraceae;g__Brevundimonas;	0	0	4.49382e-06	1.27104e-05	0.350617
k__Bacteria;p__Actinobacteria;c__unidentified_Actinobacteria;o__Propionibacteriales;f__Nocardioidaceae;g__Marmoricola;	4.49382e-06	1.27104e-05	0	0	0.350617
k__Bacteria;p__Synergistetes;c__Synergistia;o__Synergistales;f__Synergistaceae;g__Pyramidobacter;	0	0	4.49382e-06	1.27104e-05	0.350617
k__Bacteria;p__Proteobacteria;c__Alphaproteobacteria;o__Rhizobiales;f__unidentified_Rhizobiales;g__Kaistia;	0	0	4.49382e-06	1.27104e-05	0.350617
k__Bacteria;p__Firmicutes;c__Clostridia;o__Clostridiales;f__Peptostreptococcaceae;g__Proteocatella;	2.24691e-06	6.35522e-06	0	0	0.350617
k__Bacteria;p__Actinobacteria;c__unidentified_Actinobacteria;o__Propionibacteriales;f__Nocardioidaceae;g__Aeromicrobium;	4.49382e-06	1.27104e-05	0	0	0.350617
k__Bacteria;p__Actinobacteria;c__Acidimicrobiia;o__unidentified_Acidimicrobiia;f__unidentified_Acidimicrobiia;g__unidentified_Acidimicrobiia;	4.49382e-06	1.27104e-05	0	0	0.350617
k__Bacteria;p__Actinobacteria;c__unidentified_Actinobacteria;o__Corynebacteriales;f__Mycobacteriaceae;g__Mycobacterium;	4.49382e-06	1.27104e-05	0	0	0.350617
k__Bacteria;p__Bacteroidetes;c__Bacteroidia;o__Cytophagales;f__Spirosomaceae;g__Spirosoma;	4.49382e-06	1.27104e-05	0	0	0.350617
k__Bacteria;p__Planctomycetes;c__Planctomycetacia;o__unidentified_Planctomycetacia;f__unidentified_Planctomycetacia;g__Blastopirellula;	4.49382e-06	1.27104e-05	0	0	0.350617
k__Bacteria;p__Proteobacteria;c__Gammaproteobacteria;o__Aeromonadales;f__Succinivibrionaceae;g__Anaerobiospirillum;	0	0	4.49382e-06	1.27104e-05	0.350617
k__Bacteria;p__Proteobacteria;c__Alphaproteobacteria;o__unidentified_Alphaproteobacteria;f__unidentified_Alphaproteobacteria;g__unidentified_Alphaproteobacteria;	4.49382e-06	1.27104e-05	0	0	0.350617
k__Bacteria;p__Proteobacteria;c__Gammaproteobacteria;o__Aeromonadales;f__Succinivibrionaceae;g__Succinimonas;	4.49382e-06	1.27104e-05	0	0	0.350617
k__Bacteria;p__Proteobacteria;c__Gammaproteobacteria;o__Pseudomonadales;f__Moraxellaceae;g__Perlucidibaca;	0	0	4.49382e-06	1.27104e-05	0.350617
k__Bacteria;p__Proteobacteria;c__Alphaproteobacteria;o__Rhizobiales;f__Rhizobiaceae;g__Chelativorans;	0	0	4.49382e-06	1.27104e-05	0.350617
k__Bacteria;p__Chlamydiae;c__unidentified_Chlamydiae;o__Chlamydiales;f__Chlamydiaceae;g__Chlamydia;	0	0	4.49382e-06	1.27104e-05	0.350617
k__Bacteria;p__Bacteroidetes;c__Bacteroidia;o__Bacteroidales;f__unidentified_Bacteroidales;g__Fermentimonas;	4.49382e-06	1.27104e-05	0	0	0.350617
k__Bacteria;p__Actinobacteria;c__unidentified_Actinobacteria;o__Propionibacteriales;f__Propionibacteriaceae;g__Cutibacterium;	4.49382e-06	1.27104e-05	0	0	0.350617
k__Bacteria;p__Firmicutes;c__Bacilli;o__Bacillales;f__Bacillaceae;g__Marinococcus;	4.49382e-06	1.27104e-05	0	0	0.350617
k__Bacteria;p__Planctomycetes;c__Planctomycetacia;o__Planctomycetales;f__unidentified_Planctomycetales;g__Planctomicrobium;	0	0	4.49382e-06	1.27104e-05	0.350617
k__Bacteria;p__Actinobacteria;c__unidentified_Actinobacteria;o__Micrococcales;f__Intrasporangiaceae;g__Ornithinimicrobium;	2.24691e-06	6.35522e-06	0	0	0.350617
k__Bacteria;p__Proteobacteria;c__Deltaproteobacteria;o__Bdellovibrionales;f__Bdellovibrionaceae;g__Bdellovibrio;	0	0	2.24691e-06	6.35522e-06	0.350617
k__Bacteria;p__Firmicutes;c__Bacilli;o__Bacillales;f__Bacillaceae;g__Aeribacillus;	0	0	2.24691e-06	6.35522e-06	0.350617
k__Bacteria;p__unidentified_Bacteria;c__unidentified_Bacteria;o__Campylobacterales;f__unidentified_Campylobacterales;g__Arcobacter;	0	0	2.24691e-06	6.35522e-06	0.350617
k__Bacteria;p__Bacteroidetes;c__Bacteroidia;o__Bacteroidales;f__Prevotellaceae;g__Paraprevotella;	0	0	2.24691e-06	6.35522e-06	0.350617
k__Bacteria;p__Actinobacteria;c__unidentified_Actinobacteria;o__Micrococcales;f__Sanguibacteraceae;g__Sanguibacter;	0	0	2.24691e-06	6.35522e-06	0.350617
k__Bacteria;p__Bacteroidetes;c__Bacteroidia;o__Flavobacteriales;f__Cryomorphaceae;g__Cryomorpha;	2.24691e-06	6.35522e-06	0	0	0.350617
k__Bacteria;p__Proteobacteria;c__Deltaproteobacteria;o__Desulfarculales;f__Desulfarculaceae;g__Desulfatiglans;	2.24691e-06	6.35522e-06	0	0	0.350617
k__Bacteria;p__Firmicutes;c__Clostridia;o__Clostridiales;f__Defluviitaleaceae;g__unidentified_Defluviitaleaceae;	2.24691e-06	6.35522e-06	0	0	0.350617
k__Bacteria;p__Proteobacteria;c__Gammaproteobacteria;o__Alteromonadales;f__unidentified_Alteromonadales;g__Marinobacter;	1.57284e-05	3.77511e-05	2.24691e-06	6.35522e-06	0.350687
k__Bacteria;p__Oxyphotobacteria;c__unidentified_Oxyphotobacteria;o__unidentified_Oxyphotobacteria;f__unidentified_Oxyphotobacteria;g__unidentified_Oxyphotobacteria;	0.000363999	0.000849048	6.74072e-05	4.16047e-05	0.35644
k__Bacteria;p__Firmicutes;c__Bacilli;o__Bacillales;f__unidentified_Bacillales;g__Exiguobacterium;	2.24691e-05	4.37674e-05	6.74072e-06	1.3374e-05	0.358506
k__Bacteria;p__Firmicutes;c__Clostridia;o__Clostridiales;f__Ruminococcaceae;g__Faecalibacterium;	4.71851e-05	6.99074e-05	2.24691e-05	1.86062e-05	0.362211
k__Bacteria;p__Bacteroidetes;c__Bacteroidia;o__Bacteroidales;f__Marinifilaceae;g__Sanguibacteroides;	3.14567e-05	3.69009e-05	1.79753e-05	1.92164e-05	0.379896
k__Bacteria;p__Firmicutes;c__Clostridia;o__Clostridiales;f__Eubacteriaceae;g__Eubacterium;	3.81974e-05	2.79093e-05	2.69629e-05	2.14846e-05	0.383194
k__Bacteria;p__Proteobacteria;c__Alphaproteobacteria;o__Rhizobiales;f__Beijerinckiaceae;g__Methylobacterium;	3.81974e-05	6.75569e-05	1.57284e-05	2.024e-05	0.393067
k__Bacteria;p__Firmicutes;c__Erysipelotrichia;o__Erysipelotrichales;f__Erysipelotrichaceae;g__Dielma;	0.00442192	0.00453701	0.00295468	0.00128326	0.40409
k__Bacteria;p__Actinobacteria;c__unidentified_Actinobacteria;o__Micrococcales;f__Microbacteriaceae;g__Microbacterium;	2.24691e-05	3.29352e-05	1.12345e-05	1.64676e-05	0.407821
k__Bacteria;p__Actinobacteria;c__unidentified_Actinobacteria;o__Micrococcales;f__Microbacteriaceae;g__Leucobacter;	2.24691e-06	6.35522e-06	6.74072e-06	1.3374e-05	0.410762
k__Bacteria;p__Firmicutes;c__Bacilli;o__Lactobacillales;f__Streptococcaceae;g__Streptococcus;	8.76294e-05	0.000110572	5.16789e-05	4.65154e-05	0.417683
k__Bacteria;p__Actinobacteria;c__unidentified_Actinobacteria;o__Micrococcales;f__Micrococcaceae;g__Kocuria;	1.12345e-05	1.90656e-05	4.49382e-06	1.27104e-05	0.421374
k__Bacteria;p__Melainabacteria;c__unidentified_Melainabacteria;o__unidentified_Melainabacteria;f__unidentified_Melainabacteria;g__unidentified_Melainabacteria;	1.34814e-05	2.09406e-05	6.74072e-06	9.30308e-06	0.425472
k__Archaea;p__Euryarchaeota;c__Methanobacteria;o__Methanobacteriales;f__Methanobacteriaceae;g__Methanobrevibacter;	0.0049432	0.00403547	0.00346249	0.0031509	0.42785
k__Bacteria;p__Firmicutes;c__Clostridia;o__Clostridiales;f__Lachnospiraceae;g__Lachnospira;	3.81974e-05	4.01221e-05	2.4716e-05	2.53071e-05	0.437374
k__Bacteria;p__Firmicutes;c__Bacilli;o__Lactobacillales;f__Leuconostocaceae;g__Weissella;	3.81974e-05	8.82895e-05	6.51603e-05	3.58702e-05	0.443631
k__Bacteria;p__Actinobacteria;c__unidentified_Actinobacteria;o__Corynebacteriales;f__Corynebacteriaceae;g__unidentified_Corynebacteriaceae;	8.31356e-05	7.56168e-05	0.000114592	8.53656e-05	0.448456
k__Bacteria;p__Firmicutes;c__Clostridia;o__Clostridiales;f__unidentified_Clostridiales;g__Murdochiella;	1.12345e-05	3.17761e-05	2.24691e-06	6.35522e-06	0.456644
k__Bacteria;p__Proteobacteria;c__Alphaproteobacteria;o__Rhizobiales;f__Beijerinckiaceae;g__Camelimonas;	2.24691e-05	3.93232e-05	1.12345e-05	1.3374e-05	0.464728
k__Bacteria;p__Fibrobacteres;c__Fibrobacteria;o__Fibrobacterales;f__Fibrobacteraceae;g__Fibrobacter;	3.14567e-05	2.49628e-05	6.51603e-05	0.000123021	0.470572
k__Bacteria;p__Firmicutes;c__Clostridia;o__Clostridiales;f__Lachnospiraceae;g__Anaerosporobacter;	0.00171888	0.00134209	0.00218624	0.0011744	0.471019
k__Bacteria;p__Proteobacteria;c__Deltaproteobacteria;o__Desulfovibrionales;f__Desulfovibrionaceae;g__Desulfovibrio;	4.04443e-05	0.000107315	1.12345e-05	1.90656e-05	0.471775
k__Bacteria;p__Proteobacteria;c__Gammaproteobacteria;o__Vibrionales;f__Vibrionaceae;g__Photobacterium;	1.34814e-05	2.49628e-05	3.14567e-05	6.84478e-05	0.503248
k__Bacteria;p__Proteobacteria;c__Gammaproteobacteria;o__Xanthomonadales;f__Xanthomonadaceae;g__Stenotrophomonas;	0.00342429	0.00425378	0.00226713	0.00224569	0.510799
k__Bacteria;p__Firmicutes;c__Clostridia;o__Clostridiales;f__Lachnospiraceae;g__Marvinbryantia;	0.00028311	0.000150928	0.000330296	0.000127806	0.511078
k__Bacteria;p__Bacteroidetes;c__Bacteroidia;o__Bacteroidales;f__Prevotellaceae;g__Alloprevotella;	0.00354787	0.00144845	0.00298614	0.00188054	0.514866
k__Bacteria;p__Tenericutes;c__Mollicutes;o__Mycoplasmatales;f__Mycoplasmataceae;g__Ureaplasma;	2.24691e-05	1.86062e-05	3.14567e-05	3.29352e-05	0.515369
k__Bacteria;p__Proteobacteria;c__Gammaproteobacteria;o__Enterobacteriales;f__Enterobacteriaceae;g__Serratia;	2.69629e-05	2.35351e-05	3.37036e-05	1.7814e-05	0.529533
k__Bacteria;p__Actinobacteria;c__Coriobacteriia;o__Coriobacteriales;f__unidentified_Coriobacteriales;g__Raoultibacter;	6.74072e-06	1.90656e-05	2.24691e-06	6.35522e-06	0.543655
k__Bacteria;p__Firmicutes;c__Negativicutes;o__Selenomonadales;f__Veillonellaceae;g__Veillonella;	6.74072e-06	1.90656e-05	2.24691e-06	6.35522e-06	0.543655
k__Bacteria;p__Bacteroidetes;c__Bacteroidia;o__Bacteroidales;f__Porphyromonadaceae;g__Porphyromonas;	6.74072e-06	1.90656e-05	2.24691e-06	6.35522e-06	0.543655
k__Bacteria;p__Firmicutes;c__Bacilli;o__Bacillales;f__Listeriaceae;g__Brochothrix;	8.98763e-06	1.66419e-05	4.49382e-06	1.27104e-05	0.554246
k__Bacteria;p__Proteobacteria;c__Gammaproteobacteria;o__Pseudomonadales;f__Moraxellaceae;g__Enhydrobacter;	2.24691e-06	6.35522e-06	4.49382e-06	8.32093e-06	0.554246
k__Bacteria;p__Spirochaetes;c__Spirochaetia;o__Spirochaetales;f__Spirochaetaceae;g__Sphaerochaeta;	5.84196e-05	4.87562e-05	7.63949e-05	7.23809e-05	0.570732
k__Bacteria;p__Firmicutes;c__Clostridia;o__Clostridiales;f__Lachnospiraceae;g__Acetitomaculum;	0.00128074	0.000431701	0.00146723	0.000795389	0.571962
k__Bacteria;p__Firmicutes;c__Clostridia;o__Clostridiales;f__Eubacteriaceae;g__Anaerofustis;	0.0012695	0.000639066	0.00148521	0.000890142	0.587363
k__Bacteria;p__Proteobacteria;c__Alphaproteobacteria;o__Rhizobiales;f__Rhizobiaceae;g__Neorhizobium;	4.49382e-05	4.29691e-05	5.61727e-05	3.89546e-05	0.592485
k__Bacteria;p__Firmicutes;c__Clostridia;o__Clostridiales;f__Lachnospiraceae;g__Blautia;	0.000249407	8.4003e-05	0.000274123	9.92717e-05	0.599545
k__Bacteria;p__Firmicutes;c__Clostridia;o__Clostridiales;f__Lachnospiraceae;g__Howardella;	6.06665e-05	4.89334e-05	4.9432e-05	3.29352e-05	0.599726
k__Bacteria;p__Firmicutes;c__Bacilli;o__Lactobacillales;f__Carnobacteriaceae;g__Carnobacterium;	7.63949e-05	5.06142e-05	6.51603e-05	3.02886e-05	0.600405
k__Bacteria;p__Firmicutes;c__Clostridia;o__Clostridiales;f__Lachnospiraceae;g__Syntrophococcus;	9.8864e-05	8.64737e-05	0.000121333	8.30705e-05	0.60443
k__Bacteria;p__Proteobacteria;c__Alphaproteobacteria;o__Sphingomonadales;f__Sphingomonadaceae;g__Sphingomonas;	0.000687554	0.00156362	0.000384221	0.000336552	0.60692
k__Bacteria;p__Firmicutes;c__Erysipelotrichia;o__Erysipelotrichales;f__Erysipelotrichaceae;g__unidentified_Erysipelotrichaceae;	4.04443e-05	3.69009e-05	4.9432e-05	3.29352e-05	0.6154
k__Bacteria;p__Tenericutes;c__Mollicutes;o__Mycoplasmatales;f__Mycoplasmataceae;g__Candidatus_Bacilloplasma;	0.000114592	0.000151596	0.000182	0.000338535	0.618759
k__Bacteria;p__Firmicutes;c__Bacilli;o__Lactobacillales;f__Enterococcaceae;g__Enterococcus;	8.98763e-06	1.3588e-05	1.34814e-05	2.09406e-05	0.619857
k__Bacteria;p__Proteobacteria;c__Alphaproteobacteria;o__Rhodobacterales;f__Rhodobacteraceae;g__Rhodobacter;	6.74072e-06	1.3374e-05	1.12345e-05	2.13499e-05	0.623212
k__Bacteria;p__Proteobacteria;c__Gammaproteobacteria;o__Vibrionales;f__Vibrionaceae;g__Vibrio;	0.000155037	0.000157274	0.000233678	0.000450766	0.65275
k__Bacteria;p__Firmicutes;c__Clostridia;o__Clostridiales;f__Ruminococcaceae;g__Subdoligranulum;	1.12345e-05	1.64676e-05	1.57284e-05	2.24048e-05	0.655217
k__Bacteria;p__Firmicutes;c__Clostridia;o__Clostridiales;f__unidentified_Clostridiales;g__Guggenheimella;	4.49382e-06	1.27104e-05	8.98763e-06	2.54209e-05	0.663984
k__Bacteria;p__Actinobacteria;c__unidentified_Actinobacteria;o__Actinomycetales;f__Actinomycetaceae;g__Arcanobacterium;	4.49382e-06	1.27104e-05	2.24691e-06	6.35522e-06	0.663984
k__Bacteria;p__Bacteroidetes;c__Bacteroidia;o__Bacteroidales;f__Muribaculaceae;g__unidentified_Muribaculaceae;	4.49382e-06	1.27104e-05	2.24691e-06	6.35522e-06	0.663984
k__Bacteria;p__Firmicutes;c__Erysipelotrichia;o__Erysipelotrichales;f__Erysipelotrichaceae;g__Holdemanella;	4.49382e-06	1.27104e-05	2.24691e-06	6.35522e-06	0.663984
k__Bacteria;p__Proteobacteria;c__Gammaproteobacteria;o__Enterobacteriales;f__Enterobacteriaceae;g__Morganella;	4.49382e-06	1.27104e-05	2.24691e-06	6.35522e-06	0.663984
k__Bacteria;p__Proteobacteria;c__Alphaproteobacteria;o__Rhizobiales;f__Xanthobacteraceae;g__Afipia;	2.24691e-06	6.35522e-06	4.49382e-06	1.27104e-05	0.663984
k__Bacteria;p__Proteobacteria;c__Gammaproteobacteria;o__Enterobacteriales;f__Enterobacteriaceae;g__unidentified_Enterobacteriaceae;	6.29134e-05	0.000108704	4.49382e-05	3.03837e-05	0.664222
k__Bacteria;p__Firmicutes;c__Negativicutes;o__Selenomonadales;f__Veillonellaceae;g__Megamonas;	1.12345e-05	2.13499e-05	1.57284e-05	2.024e-05	0.672304
k__Bacteria;p__Proteobacteria;c__Gammaproteobacteria;o__unidentified_Gammaproteobacteria;f__Neisseriaceae;g__Neisseria;	0.00012358	0.00032829	7.19011e-05	0.000123045	0.686579
k__Bacteria;p__Firmicutes;c__Bacilli;o__Lactobacillales;f__Carnobacteriaceae;g__Atopostipes;	4.49382e-06	8.32093e-06	6.74072e-06	1.3374e-05	0.693868
k__Bacteria;p__Actinobacteria;c__unidentified_Actinobacteria;o__Micrococcales;f__Dermabacteraceae;g__Brachybacterium;	4.49382e-06	8.32093e-06	6.74072e-06	1.3374e-05	0.693868
k__Bacteria;p__Firmicutes;c__Bacilli;o__Lactobacillales;f__Aerococcaceae;g__Ignavigranum;	8.98763e-06	1.92164e-05	1.34814e-05	2.67481e-05	0.705938
k__Bacteria;p__Firmicutes;c__Erysipelotrichia;o__Erysipelotrichales;f__Erysipelotrichaceae;g__Faecalitalea;	0.000274123	0.000343182	0.000226938	0.000140863	0.727065
k__Bacteria;p__Proteobacteria;c__Alphaproteobacteria;o__Rhizobiales;f__Rhizobiaceae;g__Ochrobactrum;	3.37036e-05	4.01221e-05	4.04443e-05	3.69009e-05	0.731762
k__Bacteria;p__Firmicutes;c__Bacilli;o__Bacillales;f__Paenibacillaceae;g__Paenibacillus;	1.34814e-05	1.27104e-05	1.12345e-05	1.3374e-05	0.735642
k__Bacteria;p__Proteobacteria;c__Gammaproteobacteria;o__unidentified_Gammaproteobacteria;f__Burkholderiaceae;g__Massilia;	6.74072e-06	1.3374e-05	4.49382e-06	1.27104e-05	0.735642
k__Bacteria;p__Actinobacteria;c__Coriobacteriia;o__Coriobacteriales;f__Eggerthellaceae;g__Eggerthella;	4.49382e-06	8.32093e-06	6.74072e-06	1.90656e-05	0.766521
k__Bacteria;p__Proteobacteria;c__Gammaproteobacteria;o__unidentified_Gammaproteobacteria;f__Burkholderiaceae;g__Lautropia;	1.34814e-05	3.81313e-05	8.98763e-06	1.92164e-05	0.77185
k__Bacteria;p__Proteobacteria;c__Gammaproteobacteria;o__unidentified_Gammaproteobacteria;f__Burkholderiaceae;g__Sutterella;	4.49382e-06	1.27104e-05	6.74072e-06	1.90656e-05	0.786157
k__Bacteria;p__Proteobacteria;c__Gammaproteobacteria;o__Aeromonadales;f__Succinivibrionaceae;g__Succinivibrio;	0.000186493	0.000272259	0.000157284	0.00011679	0.78632
k__Bacteria;p__unidentified_Bacteria;c__unidentified_Bacteria;o__Campylobacterales;f__Helicobacteraceae;g__Helicobacter;	8.98763e-06	1.92164e-05	6.74072e-06	1.3374e-05	0.79048
k__Bacteria;p__Bacteroidetes;c__Bacteroidia;o__Flavobacteriales;f__Flavobacteriaceae;g__Spongiimonas;	2.02222e-05	4.44865e-05	2.69629e-05	5.60249e-05	0.793931
k__Bacteria;p__unidentified_Bacteria;c__unidentified_Bacteria;o__unidentified_Bacteria;f__unidentified_Bacteria;g__Candidatus_Saccharimonas;	0.0202896	0.0146284	0.0186943	0.00871573	0.795744
k__Bacteria;p__Firmicutes;c__Bacilli;o__Bacillales;f__Staphylococcaceae;g__Staphylococcus;	0.000669579	0.000179174	0.000649356	0.000131192	0.800828
k__Bacteria;p__Firmicutes;c__Bacilli;o__Bacillales;f__unidentified_Bacillales;g__Gemella;	6.74072e-06	1.90656e-05	8.98763e-06	1.66419e-05	0.805433
k__Bacteria;p__Proteobacteria;c__Alphaproteobacteria;o__Rhizobiales;f__Rhizobiaceae;g__Aliihoeflea;	1.12345e-05	2.13499e-05	8.98763e-06	1.66419e-05	0.817984
k__Bacteria;p__Firmicutes;c__Bacilli;o__Bacillales;f__Paenibacillaceae;g__Brevibacillus;	1.12345e-05	2.13499e-05	8.98763e-06	1.66419e-05	0.817984
k__Bacteria;p__Proteobacteria;c__Gammaproteobacteria;o__unidentified_Gammaproteobacteria;f__Burkholderiaceae;g__Ralstonia;	6.96542e-05	9.43549e-05	6.06665e-05	5.9955e-05	0.82399
k__Bacteria;p__Actinobacteria;c__unidentified_Actinobacteria;o__Micrococcales;f__Microbacteriaceae;g__Clavibacter;	1.79753e-05	2.14846e-05	1.57284e-05	2.024e-05	0.832643
k__Bacteria;p__Firmicutes;c__Erysipelotrichia;o__Erysipelotrichales;f__Erysipelotrichaceae;g__Erysipelothrix;	1.79753e-05	3.18667e-05	2.24691e-05	4.96939e-05	0.833166
k__Bacteria;p__Spirochaetes;c__Spirochaetia;o__Spirochaetales;f__Spirochaetaceae;g__unidentified_Spirochaetaceae;	0.00845961	0.00650385	0.00911346	0.0063526	0.841738
k__Bacteria;p__Actinobacteria;c__Coriobacteriia;o__Coriobacteriales;f__Atopobiaceae;g__Olsenella;	0.000177506	0.000140699	0.000190987	0.000140863	0.850865
k__Bacteria;p__Firmicutes;c__Bacilli;o__Bacillales;f__Staphylococcaceae;g__Aliicoccus;	2.4716e-05	5.59733e-05	2.92098e-05	3.95427e-05	0.855816
k__Bacteria;p__Firmicutes;c__Clostridia;o__Clostridiales;f__Christensenellaceae;g__unidentified_Christensenellaceae;	0.00125602	0.000235829	0.00123355	0.000268503	0.861441
k__Bacteria;p__Firmicutes;c__Clostridia;o__Clostridiales;f__unidentified_Clostridiales;g__Helcococcus;	3.37036e-05	8.82895e-05	2.69629e-05	6.30051e-05	0.863249
k__Bacteria;p__Bacteroidetes;c__Bacteroidia;o__Bacteroidales;f__Tannerellaceae;g__Parabacteroides;	0.000368493	0.000304899	0.000343777	0.000258608	0.863763
k__Bacteria;p__Actinobacteria;c__unidentified_Actinobacteria;o__Bifidobacteriales;f__Bifidobacteriaceae;g__Bifidobacterium;	2.24691e-05	3.00015e-05	2.4716e-05	2.34122e-05	0.869899
k__Bacteria;p__Proteobacteria;c__Alphaproteobacteria;o__Rhizobiales;f__Rhizobiaceae;g__Aureimonas;	2.69629e-05	2.88246e-05	2.4716e-05	2.53071e-05	0.870814
k__Bacteria;p__Bacteroidetes;c__Bacteroidia;o__Bacteroidales;f__Prevotellaceae;g__Prevotella;	1.12345e-05	3.17761e-05	1.34814e-05	2.49628e-05	0.877399
k__Bacteria;p__Actinobacteria;c__Coriobacteriia;o__Coriobacteriales;f__Atopobiaceae;g__Atopobium;	0.000415678	0.000102784	0.000431406	0.000262076	0.877885
k__Bacteria;p__Proteobacteria;c__Gammaproteobacteria;o__Aeromonadales;f__Succinivibrionaceae;g__Ruminobacter;	2.24691e-05	3.69009e-05	2.02222e-05	3.24943e-05	0.899025
k__Bacteria;p__Proteobacteria;c__Gammaproteobacteria;o__Pseudomonadales;f__Moraxellaceae;g__Psychrobacter;	0.000707776	0.000278295	0.000723504	0.000259554	0.908607
k__Bacteria;p__Fusobacteria;c__Fusobacteriia;o__Fusobacteriales;f__Fusobacteriaceae;g__Fusobacterium;	2.24691e-05	3.69009e-05	2.4716e-05	4.98678e-05	0.91998
k__Bacteria;p__Proteobacteria;c__Alphaproteobacteria;o__Rhizobiales;f__Rhizobiaceae;g__Phyllobacterium;	0.000363999	0.00066877	0.000377481	0.000386841	0.961505
k__Bacteria;p__Firmicutes;c__Clostridia;o__Clostridiales;f__Ruminococcaceae;g__Intestinimonas;	0.00219523	0.000989383	0.00219523	0.00107309	1
k__Bacteria;p__Firmicutes;c__Bacilli;o__Lactobacillales;f__Carnobacteriaceae;g__Alloiococcus;	6.74072e-06	1.90656e-05	6.74072e-06	1.90656e-05	1
k__Bacteria;p__Tenericutes;c__Mollicutes;o__Mycoplasmatales;f__Mycoplasmataceae;g__Mycoplasma;	6.74072e-06	1.3374e-05	6.74072e-06	1.90656e-05	1
k__Bacteria;p__Actinobacteria;c__unidentified_Actinobacteria;o__Corynebacteriales;f__Dietziaceae;g__Dietzia;	4.49382e-06	8.32093e-06	4.49382e-06	1.27104e-05	1
k__Bacteria;p__Firmicutes;c__Erysipelotrichia;o__Erysipelotrichales;f__Erysipelotrichaceae;g__Catenisphaera;	2.4716e-05	2.13499e-05	2.4716e-05	2.70697e-05	1
k__Bacteria;p__Firmicutes;c__Clostridia;o__Clostridiales;f__Ruminococcaceae;g__Fastidiosipila;	6.74072e-06	1.90656e-05	6.74072e-06	1.90656e-05	1
k__Bacteria;p__Firmicutes;c__Clostridia;o__Clostridiales;f__Peptostreptococcaceae;g__Terrisporobacter;	1.34814e-05	1.86062e-05	1.34814e-05	1.86062e-05	1
k__Bacteria;p__Proteobacteria;c__Alphaproteobacteria;o__Sphingomonadales;f__Sphingomonadaceae;g__Qipengyuania;	4.49382e-06	1.27104e-05	4.49382e-06	1.27104e-05	1
k__Bacteria;p__Proteobacteria;c__Alphaproteobacteria;o__Rhizobiales;f__Beijerinckiaceae;g__Chelatococcus;	1.12345e-05	1.3374e-05	1.12345e-05	1.3374e-05	1
k__Bacteria;p__Proteobacteria;c__Alphaproteobacteria;o__Rhizobiales;f__Rhizobiaceae;g__Mesorhizobium;	2.24691e-06	6.35522e-06	2.24691e-06	6.35522e-06	1
k__Bacteria;p__Fusobacteria;c__Fusobacteriia;o__Fusobacteriales;f__Leptotrichiaceae;g__Hypnocyclicus;	2.24691e-06	6.35522e-06	2.24691e-06	6.35522e-06	1

## Sheet: B
Significant differences between CN and HC groups identified at Genus-taxa level
Taxa	avg(HC)	sd(HC)	avg(CN)	sd(CN)	p.value
k__Bacteria;p__Firmicutes;c__Clostridia;o__Clostridiales;f__Ruminococcaceae;g__Pygmaiobacter;	9.66171e-05	4.98678e-05	0.000355012	0.000165236	0.00265638
k__Bacteria;p__Firmicutes;c__Clostridia;o__Clostridiales;f__Lachnospiraceae;g__Roseburia;	0.000130321	0.00012665	0.000319061	6.97835e-05	0.00361079
k__Bacteria;p__Proteobacteria;c__Alphaproteobacteria;o__Rhodospirillales;f__unidentified_Rhodospirillales;g__unidentified_Rhodospirillales;	4.49382e-06	1.27104e-05	7.4148e-05	4.74974e-05	0.00391473
k__Bacteria;p__Firmicutes;c__Clostridia;o__Clostridiales;f__Lachnospiraceae;g__Anaerocolumna;	8.98763e-06	1.3588e-05	3.37036e-05	1.7814e-05	0.0080689
k__Bacteria;p__Proteobacteria;c__Gammaproteobacteria;o__Enterobacteriales;f__Enterobacteriaceae;g__unidentified_Enterobacteriaceae;	0.000253901	0.000164308	4.49382e-05	3.03837e-05	0.00853391
k__Bacteria;p__Firmicutes;c__Erysipelotrichia;o__Erysipelotrichales;f__Erysipelotrichaceae;g__unidentified_Erysipelotrichaceae;	6.74072e-06	1.90656e-05	4.9432e-05	3.29352e-05	0.00867091
Others	0.693436	0.0361157	0.742893	0.0325853	0.0123197
k__Bacteria;p__Firmicutes;c__Clostridia;o__Clostridiales;f__Lachnospiraceae;g__Eisenbergiella;	2.92098e-05	2.70697e-05	7.4148e-05	3.52209e-05	0.0132515
k__Bacteria;p__Firmicutes;c__Bacilli;o__Bacillales;f__Listeriaceae;g__Brochothrix;	2.4716e-05	1.64676e-05	4.49382e-06	1.27104e-05	0.016403
k__Bacteria;p__Verrucomicrobia;c__Verrucomicrobiae;o__Verrucomicrobiales;f__Akkermansiaceae;g__Akkermansia;	0.0159755	0.0119795	0.00346698	0.00238468	0.0212624
k__Bacteria;p__Proteobacteria;c__Gammaproteobacteria;o__Aeromonadales;f__Succinivibrionaceae;g__Succinivibrio;	4.26913e-05	4.50023e-05	0.000157284	0.00011679	0.0291464
k__Bacteria;p__Firmicutes;c__Clostridia;o__Clostridiales;f__Lachnospiraceae;g__Butyrivibrio;	0.000456122	0.000415373	0.00148521	0.00108035	0.0329852
k__Bacteria;p__Bacteroidetes;c__Bacteroidia;o__Bacteroidales;f__Marinifilaceae;g__Sanguibacteroides;	0	0	1.79753e-05	1.92164e-05	0.0331455
k__Bacteria;p__Oxyphotobacteria;c__unidentified_Oxyphotobacteria;o__unidentified_Oxyphotobacteria;f__unidentified_Oxyphotobacteria;g__unidentified_Oxyphotobacteria;	2.4716e-05	3.02886e-05	6.74072e-05	4.16047e-05	0.0357538
k__Bacteria;p__Firmicutes;c__Bacilli;o__Bacillales;f__Planococcaceae;g__Rummeliibacillus;	4.49382e-05	3.03837e-05	1.57284e-05	1.7814e-05	0.0382039
k__Bacteria;p__unidentified_Bacteria;c__unidentified_Bacteria;o__Campylobacterales;f__Campylobacteraceae;g__Campylobacter;	5.61727e-05	4.65154e-05	1.34814e-05	1.86062e-05	0.0387171
k__Archaea;p__Euryarchaeota;c__Methanomicrobia;o__Methanomicrobiales;f__Methanocorpusculaceae;g__Methanocorpusculum;	0.00115716	0.000837233	0.00040669	0.000377167	0.0440719
k__Bacteria;p__Bacteroidetes;c__Bacteroidia;o__Bacteroidales;f__Prevotellaceae;g__unidentified_Prevotellaceae;	7.19011e-05	6.00031e-05	0.000146049	7.46955e-05	0.0468961
k__Bacteria;p__Spirochaetes;c__Spirochaetia;o__Spirochaetales;f__Spirochaetaceae;g__unidentified_Spirochaetaceae;	0.0036355	0.00290211	0.00911346	0.0063526	0.0513525
k__Bacteria;p__Firmicutes;c__Clostridia;o__Clostridiales;f__Ruminococcaceae;g__Negativibacillus;	0.000157284	0.0001434	0.00028311	8.58038e-05	0.0556694
k__Bacteria;p__Firmicutes;c__Clostridia;o__Clostridiales;f__unidentified_Clostridiales;g__Murdochiella;	5.39258e-05	6.37335e-05	2.24691e-06	6.35522e-06	0.0557431
k__Bacteria;p__Tenericutes;c__Mollicutes;o__Anaeroplasmatales;f__Anaeroplasmataceae;g__Anaeroplasma;	0.000101111	5.34421e-05	0.000186493	0.000102559	0.0619125
k__Bacteria;p__Firmicutes;c__Bacilli;o__Bacillales;f__Planococcaceae;g__Lysinibacillus;	4.71851e-05	3.71347e-05	1.79753e-05	1.66419e-05	0.0706366
k__Bacteria;p__Firmicutes;c__Clostridia;o__Clostridiales;f__Lachnospiraceae;g__Marvinbryantia;	0.000220197	0.000100197	0.000330296	0.000127806	0.076993
k__Bacteria;p__Proteobacteria;c__Gammaproteobacteria;o__Alteromonadales;f__Shewanellaceae;g__Shewanella;	0	0	6.74072e-06	9.30308e-06	0.079602
k__Bacteria;p__Firmicutes;c__Clostridia;o__Clostridiales;f__Lachnospiraceae;g__Howardella;	0.000175259	0.000173945	4.9432e-05	3.29352e-05	0.0816101
k__Bacteria;p__Proteobacteria;c__Gammaproteobacteria;o__Aeromonadales;f__Succinivibrionaceae;g__Ruminobacter;	9.43701e-05	0.000102475	2.02222e-05	3.24943e-05	0.0851802
k__Bacteria;p__Firmicutes;c__Clostridia;o__Clostridiales;f__Lachnospiraceae;g__Moryella;	0	0	1.79753e-05	2.54209e-05	0.0856193
k__Bacteria;p__Firmicutes;c__Negativicutes;o__Selenomonadales;f__Veillonellaceae;g__Anaerovibrio;	0.000175259	0.000162418	0.000325802	0.000168743	0.0905469
k__Bacteria;p__Firmicutes;c__Bacilli;o__Lactobacillales;f__Carnobacteriaceae;g__Lacticigenium;	2.02222e-05	2.95168e-05	0	0	0.0938421
k__Bacteria;p__Bacteroidetes;c__Bacteroidia;o__Sphingobacteriales;f__Sphingobacteriaceae;g__Sphingobacterium;	1.12345e-05	1.64676e-05	0	0	0.0949765
k__Bacteria;p__Firmicutes;c__Clostridia;o__Clostridiales;f__Lachnospiraceae;g__Shuttleworthia;	6.74072e-06	1.3374e-05	2.24691e-05	2.09406e-05	0.0988476
k__Bacteria;p__Firmicutes;c__Clostridia;o__Clostridiales;f__unidentified_Clostridiales;g__Helcococcus;	0.000107852	0.000114495	2.69629e-05	6.30051e-05	0.108098
k__Bacteria;p__Bacteroidetes;c__Bacteroidia;o__Bacteroidales;f__unidentified_Bacteroidales;g__Proteiniphilum;	1.34814e-05	2.09406e-05	0	0	0.111416
k__Bacteria;p__Actinobacteria;c__unidentified_Actinobacteria;o__Actinomycetales;f__Actinomycetaceae;g__Arcanobacterium;	2.02222e-05	2.79093e-05	2.24691e-06	6.35522e-06	0.114945
k__Bacteria;p__Firmicutes;c__Erysipelotrichia;o__Erysipelotrichales;f__Erysipelotrichaceae;g__Erysipelothrix;	0.000274123	0.000400645	2.24691e-05	4.96939e-05	0.119979
k__Archaea;p__Euryarchaeota;c__Methanobacteria;o__Methanobacteriales;f__Methanobacteriaceae;g__Methanobrevibacter;	0.0088326	0.00835911	0.00346249	0.0031509	0.123484
k__Bacteria;p__Firmicutes;c__Bacilli;o__Lactobacillales;f__Carnobacteriaceae;g__Jeotgalibaca;	0.000730245	0.00112374	3.81974e-05	3.52209e-05	0.125141
k__Bacteria;p__Actinobacteria;c__unidentified_Actinobacteria;o__Bifidobacteriales;f__Bifidobacteriaceae;g__Bifidobacterium;	0.00105829	0.00169726	2.4716e-05	2.34122e-05	0.128677
k__Bacteria;p__Proteobacteria;c__Alphaproteobacteria;o__Rhizobiales;f__Rhizobiaceae;g__Chelativorans;	1.57284e-05	1.50008e-05	4.49382e-06	1.27104e-05	0.128959
k__Bacteria;p__unidentified_Bacteria;c__unidentified_Bacteria;o__unidentified_Bacteria;f__unidentified_Bacteria;g__unidentified_Bacteria;	0.00012358	0.000127625	0.000256148	0.000194016	0.132151
k__Bacteria;p__Actinobacteria;c__unidentified_Actinobacteria;o__Micrococcales;f__Brevibacteriaceae;g__Brevibacterium;	1.12345e-05	1.90656e-05	0	0	0.13952
k__Bacteria;p__Firmicutes;c__Clostridia;o__Clostridiales;f__Ruminococcaceae;g__Subdoligranulum;	2.24691e-06	6.35522e-06	1.57284e-05	2.24048e-05	0.139642
k__Bacteria;p__Firmicutes;c__Erysipelotrichia;o__Erysipelotrichales;f__Erysipelotrichaceae;g__Faecalitalea;	0.000125827	0.000117283	0.000226938	0.000140863	0.141743
k__Bacteria;p__Firmicutes;c__Clostridia;o__Clostridiales;f__unidentified_Clostridiales;g__Guggenheimella;	5.84196e-05	8.41745e-05	8.98763e-06	2.54209e-05	0.149265
k__Bacteria;p__Firmicutes;c__Bacilli;o__Lactobacillales;f__Carnobacteriaceae;g__Atopostipes;	8.53825e-05	0.000138154	6.74072e-06	1.3374e-05	0.152283
k__Bacteria;p__Proteobacteria;c__Alphaproteobacteria;o__Sphingomonadales;f__Sphingomonadaceae;g__Sphingomonas;	0.00015279	0.00027227	0.000384221	0.000336552	0.1537
k__Bacteria;p__Firmicutes;c__Clostridia;o__Clostridiales;f__unidentified_Clostridiales;g__Mogibacterium;	0.0102347	0.00629117	0.00644413	0.00293449	0.153799
k__Bacteria;p__Proteobacteria;c__Gammaproteobacteria;o__Pseudomonadales;f__Moraxellaceae;g__Acinetobacter;	0.000480838	0.000743983	7.4148e-05	7.4075e-05	0.166985
k__Bacteria;p__Actinobacteria;c__unidentified_Actinobacteria;o__Corynebacteriales;f__Dietziaceae;g__Dietzia;	2.24691e-05	3.15025e-05	4.49382e-06	1.27104e-05	0.167905
k__Bacteria;p__Firmicutes;c__Bacilli;o__Bacillales;f__unidentified_Bacillales;g__Gemella;	0	0	8.98763e-06	1.66419e-05	0.170471
k__Bacteria;p__Firmicutes;c__Bacilli;o__Lactobacillales;f__Carnobacteriaceae;g__Alkalibacterium;	1.34814e-05	2.49628e-05	0	0	0.170471
k__Bacteria;p__Proteobacteria;c__Gammaproteobacteria;o__Oceanospirillales;f__Halomonadaceae;g__Halomonas;	8.98763e-06	1.66419e-05	0	0	0.170471
k__Bacteria;p__Bacteroidetes;c__Bacteroidia;o__Bacteroidales;f__unidentified_Bacteroidales;g__Fermentimonas;	8.98763e-06	1.66419e-05	0	0	0.170471
k__Bacteria;p__unidentified_Bacteria;c__unidentified_Bacteria;o__unidentified_Bacteria;f__unidentified_Bacteria;g__Candidatus_Saccharimonas;	0.0315264	0.0227902	0.0186943	0.00871573	0.171041
k__Bacteria;p__Firmicutes;c__Bacilli;o__Bacillales;f__Staphylococcaceae;g__Aliicoccus;	0.000161777	0.00024609	2.92098e-05	3.95427e-05	0.174124
k__Bacteria;p__Actinobacteria;c__unidentified_Actinobacteria;o__Micrococcales;f__Bogoriellaceae;g__Georgenia;	1.57284e-05	2.95168e-05	0	0	0.175499
k__Bacteria;p__Proteobacteria;c__Gammaproteobacteria;o__unidentified_Gammaproteobacteria;f__Neisseriaceae;g__Neisseria;	6.74072e-06	1.3374e-05	7.19011e-05	0.000123045	0.179107
k__Bacteria;p__Firmicutes;c__Clostridia;o__Clostridiales;f__Ruminococcaceae;g__Caproiciproducens;	0.000112345	6.63939e-05	0.000155037	5.34421e-05	0.179405
k__Bacteria;p__Firmicutes;c__Negativicutes;o__Selenomonadales;f__Acidaminococcaceae;g__Succiniclasticum;	1.12345e-05	2.13499e-05	0	0	0.180262
k__Bacteria;p__Proteobacteria;c__Alphaproteobacteria;o__Rhizobiales;f__unidentified_Rhizobiales;g__Devosia;	4.49382e-05	5.26262e-05	8.08887e-05	4.99256e-05	0.182828
k__Bacteria;p__Firmicutes;c__Bacilli;o__Lactobacillales;f__Aerococcaceae;g__Aerosphaera;	0.000826862	0.00154811	1.79753e-05	3.32837e-05	0.183022
k__Bacteria;p__Actinobacteria;c__unidentified_Actinobacteria;o__Actinomycetales;f__Actinomycetaceae;g__Flaviflexus;	1.79753e-05	3.46428e-05	0	0	0.185654
k__Bacteria;p__Tenericutes;c__Mollicutes;o__Mycoplasmatales;f__Mycoplasmataceae;g__Ureaplasma;	6.96542e-05	6.89098e-05	3.14567e-05	3.29352e-05	0.187454
k__Bacteria;p__Actinobacteria;c__unidentified_Actinobacteria;o__Actinomycetales;f__Actinomycetaceae;g__Trueperella;	2.24691e-05	4.37674e-05	0	0	0.189791
k__Bacteria;p__Tenericutes;c__Mollicutes;o__unidentified_Mollicutes;f__unidentified_Mollicutes;g__unidentified_Mollicutes;	0.000451629	0.000227865	0.000649356	0.000332898	0.190115
k__Bacteria;p__Firmicutes;c__Clostridia;o__Clostridiales;f__Christensenellaceae;g__unidentified_Christensenellaceae;	0.00103582	0.000307152	0.00123355	0.000268503	0.192379
k__Bacteria;p__Proteobacteria;c__Deltaproteobacteria;o__Desulfovibrionales;f__Desulfovibrionaceae;g__Desulfovibrio;	2.92098e-05	3.17761e-05	1.12345e-05	1.90656e-05	0.196323
k__Bacteria;p__Firmicutes;c__Clostridia;o__Clostridiales;f__Peptostreptococcaceae;g__Proteocatella;	6.74072e-06	1.3374e-05	0	0	0.197022
k__Bacteria;p__Deferribacteres;c__unidentified_Deferribacteres;o__Deferribacterales;f__Deferribacteraceae;g__Mucispirillum;	6.74072e-06	1.3374e-05	0	0	0.197022
k__Bacteria;p__Firmicutes;c__Clostridia;o__Clostridiales;f__Ruminococcaceae;g__unidentified_Ruminococcaceae;	0.0441675	0.0165896	0.0546718	0.0147307	0.202144
k__Bacteria;p__Proteobacteria;c__Gammaproteobacteria;o__unidentified_Gammaproteobacteria;f__Nitrosomonadaceae;g__Nitrosomonas;	5.84196e-05	0.00011836	0	0	0.20538
k__Bacteria;p__Firmicutes;c__Bacilli;o__Lactobacillales;f__Aerococcaceae;g__Aerococcus;	4.49382e-05	9.16562e-05	0	0	0.208073
k__Bacteria;p__Proteobacteria;c__Alphaproteobacteria;o__Rhizobiales;f__Beijerinckiaceae;g__Methylobacterium;	4.49382e-06	1.27104e-05	1.57284e-05	2.024e-05	0.208847
k__Bacteria;p__Firmicutes;c__Negativicutes;o__Selenomonadales;f__Veillonellaceae;g__Megamonas;	4.49382e-06	1.27104e-05	1.57284e-05	2.024e-05	0.208847
k__Bacteria;p__Firmicutes;c__Clostridia;o__Clostridiales;f__Peptostreptococcaceae;g__Paeniclostridium;	0.0129017	0.0107916	0.0074822	0.00313408	0.208925
k__Bacteria;p__Firmicutes;c__Bacilli;o__Bacillales;f__Staphylococcaceae;g__Staphylococcus;	0.000743727	0.000154909	0.000649356	0.000131192	0.210241
k__Bacteria;p__Bacteroidetes;c__Bacteroidia;o__Flavobacteriales;f__Flavobacteriaceae;g__Spongiimonas;	0	0	2.69629e-05	5.60249e-05	0.215635
k__Bacteria;p__Firmicutes;c__Bacilli;o__Lactobacillales;f__Aerococcaceae;g__Facklamia;	2.4716e-05	5.16859e-05	0	0	0.218263
k__Bacteria;p__Chloroflexi;c__Anaerolineae;o__Anaerolineales;f__Anaerolineaceae;g__Flexilinea;	2.92098e-05	3.17761e-05	6.06665e-05	6.072e-05	0.221815
k__Bacteria;p__Firmicutes;c__Clostridia;o__Clostridiales;f__Ruminococcaceae;g__Faecalibacterium;	1.12345e-05	1.64676e-05	2.24691e-05	1.86062e-05	0.222036
k__Bacteria;p__Actinobacteria;c__unidentified_Actinobacteria;o__Micrococcales;f__Micrococcaceae;g__Micrococcus;	0.000143802	0.00027108	1.57284e-05	1.7814e-05	0.223801
k__Bacteria;p__Firmicutes;c__Bacilli;o__Bacillales;f__Bacillaceae;g__Bacillus;	0.000402197	0.000241343	0.000285357	7.83155e-05	0.227109
k__Bacteria;p__Proteobacteria;c__Alphaproteobacteria;o__Rhizobiales;f__Rhizobiaceae;g__Aliihoeflea;	2.24691e-05	2.49628e-05	8.98763e-06	1.66419e-05	0.227444
k__Bacteria;p__Proteobacteria;c__Gammaproteobacteria;o__Enterobacteriales;f__Enterobacteriaceae;g__Buchnera;	0	0	8.98763e-06	1.92164e-05	0.227453
k__Bacteria;p__Firmicutes;c__Negativicutes;o__Selenomonadales;f__Veillonellaceae;g__Quinella;	1.79753e-05	3.84327e-05	0	0	0.227453
k__Bacteria;p__Proteobacteria;c__Gammaproteobacteria;o__unidentified_Gammaproteobacteria;f__Burkholderiaceae;g__Lautropia;	0	0	8.98763e-06	1.92164e-05	0.227453
k__Bacteria;p__Bacteroidetes;c__Bacteroidia;o__Bacteroidales;f__Prevotellaceae;g__Alloprevotella;	0.00196155	0.00134028	0.00298614	0.00188054	0.23219
k__Bacteria;p__Actinobacteria;c__Coriobacteriia;o__Coriobacteriales;f__unidentified_Coriobacteriales;g__Raoultibacter;	8.98763e-06	1.3588e-05	2.24691e-06	6.35522e-06	0.232723
k__Bacteria;p__Proteobacteria;c__Alphaproteobacteria;o__Rhizobiales;f__Rhizobiaceae;g__Mesorhizobium;	8.98763e-06	1.3588e-05	2.24691e-06	6.35522e-06	0.232723
k__Bacteria;p__Tenericutes;c__Mollicutes;o__Mycoplasmatales;f__Mycoplasmataceae;g__Candidatus_Bacilloplasma;	2.69629e-05	4.18811e-05	0.000182	0.000338535	0.238338
k__Bacteria;p__Proteobacteria;c__Gammaproteobacteria;o__Vibrionales;f__Vibrionaceae;g__Vibrio;	2.92098e-05	2.34122e-05	0.000233678	0.000450766	0.240703
k__Bacteria;p__Melainabacteria;c__unidentified_Melainabacteria;o__unidentified_Melainabacteria;f__unidentified_Melainabacteria;g__unidentified_Melainabacteria;	2.24691e-05	3.43081e-05	6.74072e-06	9.30308e-06	0.246011
k__Bacteria;p__Proteobacteria;c__Gammaproteobacteria;o__unidentified_Gammaproteobacteria;f__Methylophilaceae;g__Methylophilus;	0	0	1.12345e-05	2.53071e-05	0.249542
k__Bacteria;p__Actinobacteria;c__Coriobacteriia;o__Coriobacteriales;f__Atopobiaceae;g__Olsenella;	0.000375234	0.000417535	0.000190987	0.000140863	0.268719
k__Bacteria;p__Firmicutes;c__Bacilli;o__Lactobacillales;f__Carnobacteriaceae;g__Alloiococcus;	3.59505e-05	6.72573e-05	6.74072e-06	1.90656e-05	0.270738
k__Bacteria;p__Proteobacteria;c__Alphaproteobacteria;o__Rhizobiales;f__Beijerinckiaceae;g__Camelimonas;	2.02222e-05	1.7814e-05	1.12345e-05	1.3374e-05	0.274393
k__Bacteria;p__Firmicutes;c__Clostridia;o__Clostridiales;f__Lachnospiraceae;g__unidentified_Lachnospiraceae;	0.00173237	0.000581191	0.00203345	0.000481027	0.278607
k__Bacteria;p__Firmicutes;c__Negativicutes;o__Selenomonadales;f__Veillonellaceae;g__Veillonella;	6.74072e-06	9.30308e-06	2.24691e-06	6.35522e-06	0.28067
k__Bacteria;p__Proteobacteria;c__Alphaproteobacteria;o__Rhodobacterales;f__Rhodobacteraceae;g__Paracoccus;	4.49382e-06	1.27104e-05	1.34814e-05	1.86062e-05	0.28067
k__Bacteria;p__Proteobacteria;c__Gammaproteobacteria;o__unidentified_Gammaproteobacteria;f__Burkholderiaceae;g__Parasutterella;	2.24691e-06	6.35522e-06	6.74072e-06	9.30308e-06	0.28067
k__Bacteria;p__Firmicutes;c__Bacilli;o__Lactobacillales;f__Aerococcaceae;g__Ignavigranum;	0.000242666	0.000554118	1.34814e-05	2.67481e-05	0.280691
k__Bacteria;p__Actinobacteria;c__unidentified_Actinobacteria;o__Micrococcales;f__Microbacteriaceae;g__Microbacterium;	2.4716e-05	3.02886e-05	1.12345e-05	1.64676e-05	0.29273
k__Bacteria;p__Firmicutes;c__Clostridia;o__Clostridiales;f__Lachnospiraceae;g__Anaerosporobacter;	0.00154587	0.00120869	0.00218624	0.0011744	0.300678
k__Bacteria;p__Proteobacteria;c__Gammaproteobacteria;o__Vibrionales;f__Vibrionaceae;g__Photobacterium;	4.49382e-06	1.27104e-05	3.14567e-05	6.84478e-05	0.307325
k__Bacteria;p__Actinobacteria;c__unidentified_Actinobacteria;o__Corynebacteriales;f__Corynebacteriaceae;g__unidentified_Corynebacteriaceae;	0.000184246	0.000164114	0.000114592	8.53656e-05	0.310691
k__Bacteria;p__Firmicutes;c__Clostridia;o__Clostridiales;f__unidentified_Clostridiales;g__unidentified_Clostridiales;	0.0485534	0.0182702	0.0411926	0.00650707	0.31177
k__Bacteria;p__Firmicutes;c__Bacilli;o__Bacillales;f__Paenibacillaceae;g__Brevibacillus;	2.24691e-06	6.35522e-06	8.98763e-06	1.66419e-05	0.312367
k__Bacteria;p__Firmicutes;c__Erysipelotrichia;o__Erysipelotrichales;f__Erysipelotrichaceae;g__Solobacterium;	0.00339733	0.00149931	0.00449157	0.00253529	0.315198
k__Bacteria;p__Firmicutes;c__Bacilli;o__Lactobacillales;f__Lactobacillaceae;g__Lactobacillus;	0.000278617	0.000168896	0.000350518	0.000104372	0.326467
k__Bacteria;p__Firmicutes;c__Clostridia;o__Clostridiales;f__Eubacteriaceae;g__Anaerofustis;	0.00110323	0.000583885	0.00148521	0.000890142	0.330058
k__Bacteria;p__Firmicutes;c__Bacilli;o__Bacillales;f__Paenibacillaceae;g__Paenibacillus;	2.24691e-05	2.84214e-05	1.12345e-05	1.3374e-05	0.335672
k__Bacteria;p__Firmicutes;c__Bacilli;o__Bacillales;f__Bacillaceae;g__Geobacillus;	8.98763e-05	0.00023982	4.49382e-06	1.27104e-05	0.347922
k__Bacteria;p__Spirochaetes;c__Spirochaetia;o__Spirochaetales;f__Spirochaetaceae;g__Sphaerochaeta;	4.9432e-05	2.67481e-05	7.63949e-05	7.23809e-05	0.349175
k__Bacteria;p__Proteobacteria;c__Deltaproteobacteria;o__Desulfuromonadales;f__Geobacteraceae;g__Geobacter;	1.34814e-05	3.81313e-05	0	0	0.350617
k__Bacteria;p__Firmicutes;c__Clostridia;o__Clostridiales;f__unidentified_Clostridiales;g__Anaerococcus;	1.79753e-05	5.08417e-05	0	0	0.350617
k__Bacteria;p__Firmicutes;c__Clostridia;o__Clostridiales;f__Peptostreptococcaceae;g__Peptoclostridium;	0	0	8.98763e-06	2.54209e-05	0.350617
k__Bacteria;p__Actinobacteria;c__Thermoleophilia;o__Gaiellales;f__Gaiellaceae;g__Gaiella;	2.24691e-06	6.35522e-06	0	0	0.350617
k__Bacteria;p__Bacteroidetes;c__Bacteroidia;o__Flavobacteriales;f__unidentified_Flavobacteriales;g__Cloacibacterium;	8.98763e-06	2.54209e-05	0	0	0.350617
k__Bacteria;p__Actinobacteria;c__unidentified_Actinobacteria;o__unidentified_Actinobacteria;f__unidentified_Actinobacteria;g__unidentified_Actinobacteria;	0	0	8.98763e-06	2.54209e-05	0.350617
k__Bacteria;p__Proteobacteria;c__Alphaproteobacteria;o__Rhizobiales;f__Xanthobacteraceae;g__Rhodopseudomonas;	0	0	8.98763e-06	2.54209e-05	0.350617
k__Bacteria;p__Proteobacteria;c__Gammaproteobacteria;o__Alteromonadales;f__Pseudoalteromonadaceae;g__Pseudoalteromonas;	6.74072e-06	1.90656e-05	0	0	0.350617
k__Bacteria;p__Proteobacteria;c__Gammaproteobacteria;o__unidentified_Gammaproteobacteria;f__Burkholderiaceae;g__Sutterella;	0	0	6.74072e-06	1.90656e-05	0.350617
k__Bacteria;p__Proteobacteria;c__Alphaproteobacteria;o__Rhodobacterales;f__Rhodobacteraceae;g__Roseovarius;	6.74072e-06	1.90656e-05	0	0	0.350617
k__Bacteria;p__Bacteroidetes;c__Bacteroidia;o__Cytophagales;f__Microscillaceae;g__Chryseolinea;	6.74072e-06	1.90656e-05	0	0	0.350617
k__Bacteria;p__Firmicutes;c__Clostridia;o__Clostridiales;f__Ruminococcaceae;g__Ruminiclostridium;	2.24691e-06	6.35522e-06	0	0	0.350617
k__Bacteria;p__Bacteroidetes;c__Bacteroidia;o__Bacteroidales;f__Porphyromonadaceae;g__Porphyromonas;	0	0	2.24691e-06	6.35522e-06	0.350617
k__Bacteria;p__Bacteroidetes;c__Bacteroidia;o__Chitinophagales;f__Chitinophagaceae;g__Asinibacterium;	0	0	6.74072e-06	1.90656e-05	0.350617
k__Bacteria;p__Proteobacteria;c__Alphaproteobacteria;o__Caulobacterales;f__Caulobacteraceae;g__Brevundimonas;	0	0	4.49382e-06	1.27104e-05	0.350617
k__Bacteria;p__Bacteroidetes;c__Bacteroidia;o__Bacteroidales;f__Muribaculaceae;g__unidentified_Muribaculaceae;	0	0	2.24691e-06	6.35522e-06	0.350617
k__Bacteria;p__Proteobacteria;c__Alphaproteobacteria;o__Sphingomonadales;f__Sphingomonadaceae;g__Qipengyuania;	0	0	4.49382e-06	1.27104e-05	0.350617
k__Bacteria;p__Synergistetes;c__Synergistia;o__Synergistales;f__Synergistaceae;g__Pyramidobacter;	0	0	4.49382e-06	1.27104e-05	0.350617
k__Bacteria;p__Proteobacteria;c__Alphaproteobacteria;o__Rhizobiales;f__unidentified_Rhizobiales;g__Kaistia;	0	0	4.49382e-06	1.27104e-05	0.350617
k__Bacteria;p__Proteobacteria;c__Gammaproteobacteria;o__Aeromonadales;f__Succinivibrionaceae;g__Anaerobiospirillum;	0	0	4.49382e-06	1.27104e-05	0.350617
k__Bacteria;p__Firmicutes;c__Erysipelotrichia;o__Erysipelotrichales;f__Erysipelotrichaceae;g__Holdemanella;	0	0	2.24691e-06	6.35522e-06	0.350617
k__Bacteria;p__Proteobacteria;c__Gammaproteobacteria;o__Enterobacteriales;f__Enterobacteriaceae;g__Morganella;	0	0	2.24691e-06	6.35522e-06	0.350617
k__Bacteria;p__Proteobacteria;c__Alphaproteobacteria;o__Rhizobiales;f__Hyphomicrobiaceae;g__Hyphomicrobium;	4.49382e-06	1.27104e-05	0	0	0.350617
k__Bacteria;p__Proteobacteria;c__Alphaproteobacteria;o__Rhizobiales;f__Xanthobacteraceae;g__Afipia;	0	0	4.49382e-06	1.27104e-05	0.350617
k__Bacteria;p__Actinobacteria;c__unidentified_Actinobacteria;o__Propionibacteriales;f__Propionibacteriaceae;g__Cutibacterium;	2.24691e-06	6.35522e-06	0	0	0.350617
k__Bacteria;p__Planctomycetes;c__Planctomycetacia;o__Planctomycetales;f__unidentified_Planctomycetales;g__Planctomicrobium;	0	0	4.49382e-06	1.27104e-05	0.350617
k__Bacteria;p__Proteobacteria;c__Gammaproteobacteria;o__unidentified_Gammaproteobacteria;f__Burkholderiaceae;g__Tepidimonas;	2.24691e-06	6.35522e-06	0	0	0.350617
k__Bacteria;p__Actinobacteria;c__unidentified_Actinobacteria;o__Micrococcales;f__Intrasporangiaceae;g__Ornithinimicrobium;	2.24691e-06	6.35522e-06	0	0	0.350617
k__Bacteria;p__Proteobacteria;c__Deltaproteobacteria;o__Bdellovibrionales;f__Bdellovibrionaceae;g__Bdellovibrio;	0	0	2.24691e-06	6.35522e-06	0.350617
k__Bacteria;p__Fusobacteria;c__Fusobacteriia;o__Fusobacteriales;f__Leptotrichiaceae;g__Hypnocyclicus;	0	0	2.24691e-06	6.35522e-06	0.350617
k__Bacteria;p__Firmicutes;c__Clostridia;o__Clostridiales;f__unidentified_Clostridiales;g__Tissierella;	2.24691e-06	6.35522e-06	0	0	0.350617
k__Bacteria;p__Actinobacteria;c__unidentified_Actinobacteria;o__Micrococcales;f__Jonesiaceae;g__Jonesia;	2.24691e-06	6.35522e-06	0	0	0.350617
k__Bacteria;p__Bacteroidetes;c__Bacteroidia;o__Bacteroidales;f__Prevotellaceae;g__Paraprevotella;	0	0	2.24691e-06	6.35522e-06	0.350617
k__Bacteria;p__Actinobacteria;c__unidentified_Actinobacteria;o__Micrococcales;f__Sanguibacteraceae;g__Sanguibacter;	0	0	2.24691e-06	6.35522e-06	0.350617
k__Bacteria;p__Firmicutes;c__Bacilli;o__Bacillales;f__Bacillaceae;g__Terribacillus;	2.24691e-06	6.35522e-06	0	0	0.350617
k__Bacteria;p__Firmicutes;c__Bacilli;o__Lactobacillales;f__Leuconostocaceae;g__Weissella;	0.000110099	0.000124698	6.51603e-05	3.58702e-05	0.355475
k__Bacteria;p__Firmicutes;c__Clostridia;o__Clostridiales;f__Ruminococcaceae;g__Saccharofermentans;	0.00946847	0.00801175	0.00654524	0.00293708	0.358311
k__Bacteria;p__Bacteroidetes;c__Bacteroidia;o__Bacteroidales;f__Bacteroidaceae;g__Bacteroides;	0.0190291	0.0276241	0.00963474	0.00566331	0.375076
k__Bacteria;p__Actinobacteria;c__Coriobacteriia;o__Coriobacteriales;f__Eggerthellaceae;g__Gordonibacter;	6.74072e-05	5.74486e-05	4.26913e-05	5.7599e-05	0.404633
k__Bacteria;p__Firmicutes;c__Erysipelotrichia;o__Erysipelotrichales;f__Erysipelotrichaceae;g__Turicibacter;	0.0156228	0.011423	0.0119873	0.00261142	0.406641
k__Bacteria;p__Proteobacteria;c__Gammaproteobacteria;o__unidentified_Gammaproteobacteria;f__Burkholderiaceae;g__Curvibacter;	6.74072e-06	1.3374e-05	2.24691e-06	6.35522e-06	0.410762
k__Bacteria;p__Actinobacteria;c__unidentified_Actinobacteria;o__Micrococcales;f__Dermabacteraceae;g__Brachybacterium;	2.24691e-06	6.35522e-06	6.74072e-06	1.3374e-05	0.410762
k__Bacteria;p__Firmicutes;c__Clostridia;o__Clostridiales;f__Ruminococcaceae;g__Candidatus_Soleaferrea;	0.00219748	0.000416019	0.0025817	0.00122254	0.422833
k__Bacteria;p__Proteobacteria;c__Deltaproteobacteria;o__Desulfovibrionales;f__Desulfovibrionaceae;g__Mailhella;	1.57284e-05	1.7814e-05	2.24691e-05	1.59334e-05	0.438514
k__Bacteria;p__Firmicutes;c__Bacilli;o__Bacillales;f__Thermoactinomycetaceae;g__Thermoactinomyces;	8.98763e-06	1.3588e-05	4.49382e-06	8.32093e-06	0.441052
k__Bacteria;p__Firmicutes;c__Clostridia;o__Clostridiales;f__Ruminococcaceae;g__Intestinimonas;	0.00289626	0.00227055	0.00219523	0.00107309	0.448149
k__Bacteria;p__Actinobacteria;c__Coriobacteriia;o__Coriobacteriales;f__Eggerthellaceae;g__Parvibacter;	0.000226938	0.000105663	0.000285357	0.00018617	0.456317
k__Bacteria;p__Proteobacteria;c__Alphaproteobacteria;o__Rhizobiales;f__Beijerinckiaceae;g__Bosea;	1.79753e-05	2.14846e-05	2.69629e-05	2.54209e-05	0.458034
k__Bacteria;p__Fibrobacteres;c__Fibrobacteria;o__Fibrobacterales;f__Fibrobacteraceae;g__Fibrobacter;	3.14567e-05	3.00015e-05	6.51603e-05	0.000123021	0.473577
k__Bacteria;p__Firmicutes;c__Clostridia;o__Clostridiales;f__Lachnospiraceae;g__Tyzzerella;	0.00160205	0.00190321	0.00218849	0.00132114	0.487211
k__Bacteria;p__Bacteroidetes;c__Bacteroidia;o__Bacteroidales;f__unidentified_Bacteroidales;g__unidentified_Bacteroidales;	0.000271876	0.000286549	0.000384221	0.00034642	0.491687
k__Bacteria;p__Bacteroidetes;c__Bacteroidia;o__Bacteroidales;f__Prevotellaceae;g__Prevotella;	6.74072e-06	9.30308e-06	1.34814e-05	2.49628e-05	0.492523
k__Bacteria;p__Firmicutes;c__Erysipelotrichia;o__Erysipelotrichales;f__Erysipelotrichaceae;g__Erysipelatoclostridium;	0.00117738	0.0005267	0.00137061	0.00057799	0.496139
k__Bacteria;p__Chlamydiae;c__unidentified_Chlamydiae;o__Chlamydiales;f__Chlamydiaceae;g__Chlamydia;	8.98763e-06	1.3588e-05	4.49382e-06	1.27104e-05	0.505722
k__Bacteria;p__Firmicutes;c__Clostridia;o__Clostridiales;f__Ruminococcaceae;g__Fastidiosipila;	1.34814e-05	2.09406e-05	6.74072e-06	1.90656e-05	0.511857
k__Bacteria;p__Firmicutes;c__Bacilli;o__Bacillales;f__Bacillaceae;g__Oceanobacillus;	6.74072e-06	1.3374e-05	1.34814e-05	2.49628e-05	0.515063
k__Bacteria;p__Actinobacteria;c__unidentified_Actinobacteria;o__Micrococcales;f__Micrococcaceae;g__Kocuria;	1.34814e-05	3.81313e-05	4.49382e-06	1.27104e-05	0.543655
k__Bacteria;p__Actinobacteria;c__unidentified_Actinobacteria;o__Propionibacteriales;f__Propionibacteriaceae;g__Tessaracoccus;	2.24691e-06	6.35522e-06	6.74072e-06	1.90656e-05	0.543655
k__Bacteria;p__Actinobacteria;c__Coriobacteriia;o__Coriobacteriales;f__Eggerthellaceae;g__Eggerthella;	2.24691e-06	6.35522e-06	6.74072e-06	1.90656e-05	0.543655
k__Bacteria;p__Proteobacteria;c__Gammaproteobacteria;o__Pseudomonadales;f__Moraxellaceae;g__Enhydrobacter;	2.24691e-06	6.35522e-06	4.49382e-06	8.32093e-06	0.554246
k__Bacteria;p__Proteobacteria;c__Alphaproteobacteria;o__Rhizobiales;f__Xanthobacteraceae;g__Xanthobacter;	2.24691e-06	6.35522e-06	4.49382e-06	8.32093e-06	0.554246
k__Bacteria;p__Bacteroidetes;c__Bacteroidia;o__Bacteroidales;f__Marinifilaceae;g__Odoribacter;	0.000656097	0.000423088	0.000550493	0.000255646	0.557401
k__Bacteria;p__Actinobacteria;c__Coriobacteriia;o__Coriobacteriales;f__Atopobiaceae;g__Atopobium;	0.000552739	0.000507668	0.000431406	0.000262076	0.560816
k__Bacteria;p__Firmicutes;c__Clostridia;o__Clostridiales;f__unidentified_Clostridiales;g__Proteiniclasticum;	1.34814e-05	2.67481e-05	6.74072e-06	1.90656e-05	0.571817
k__Bacteria;p__Firmicutes;c__Clostridia;o__Clostridiales;f__Lachnospiraceae;g__Lachnospira;	1.79753e-05	2.14846e-05	2.4716e-05	2.53071e-05	0.575101
k__Bacteria;p__Firmicutes;c__Bacilli;o__Lactobacillales;f__Streptococcaceae;g__Streptococcus;	3.37036e-05	7.59214e-05	5.16789e-05	4.65154e-05	0.57888
k__Bacteria;p__Actinobacteria;c__unidentified_Actinobacteria;o__Micrococcales;f__Microbacteriaceae;g__Leucobacter;	1.12345e-05	1.90656e-05	6.74072e-06	1.3374e-05	0.594791
k__Bacteria;p__Firmicutes;c__Clostridia;o__Clostridiales;f__Peptostreptococcaceae;g__Romboutsia;	0.0121131	0.00942265	0.010174	0.00349989	0.598729
k__Bacteria;p__Proteobacteria;c__Alphaproteobacteria;o__unidentified_Alphaproteobacteria;f__Acetobacteraceae;g__Acetobacter;	0.000107852	6.22681e-05	0.00012358	6.5475e-05	0.630126
k__Bacteria;p__Proteobacteria;c__Gammaproteobacteria;o__Pseudomonadales;f__Pseudomonadaceae;g__Pseudomonas;	0.00113244	0.000361681	0.00106503	0.000133048	0.632827
k__Bacteria;p__Firmicutes;c__Bacilli;o__Lactobacillales;f__Enterococcaceae;g__Enterococcus;	2.02222e-05	3.3885e-05	1.34814e-05	2.09406e-05	0.641044
k__Bacteria;p__Proteobacteria;c__Gammaproteobacteria;o__Alteromonadales;f__unidentified_Alteromonadales;g__Marinobacter;	4.49382e-06	1.27104e-05	2.24691e-06	6.35522e-06	0.663984
k__Bacteria;p__Bacteroidetes;c__Bacteroidia;o__Flavobacteriales;f__unidentified_Flavobacteriales;g__Empedobacter;	8.98763e-06	2.54209e-05	4.49382e-06	1.27104e-05	0.663984
k__Bacteria;p__Proteobacteria;c__Gammaproteobacteria;o__Pseudomonadales;f__Moraxellaceae;g__Perlucidibaca;	2.24691e-06	6.35522e-06	4.49382e-06	1.27104e-05	0.663984
k__Bacteria;p__Firmicutes;c__Clostridia;o__Clostridiales;f__Lachnospiraceae;g__Pseudobutyrivibrio;	3.59505e-05	3.59505e-05	4.9432e-05	7.73145e-05	0.664354
k__Bacteria;p__Proteobacteria;c__Gammaproteobacteria;o__Xanthomonadales;f__Xanthomonadaceae;g__Stenotrophomonas;	0.00279515	0.00253811	0.00226713	0.00224569	0.666267
k__Bacteria;p__Firmicutes;c__Clostridia;o__Clostridiales;f__Ruminococcaceae;g__Oscillibacter;	0.00103582	0.000825294	0.000885282	0.000539237	0.673428
k__Bacteria;p__Firmicutes;c__Clostridia;o__Clostridiales;f__Lachnospiraceae;g__Blautia;	0.000249407	0.00013805	0.000274123	9.92717e-05	0.687823
k__Bacteria;p__Proteobacteria;c__Alphaproteobacteria;o__Rhizobiales;f__Rhizobiaceae;g__Phyllobacterium;	0.000287604	0.000497032	0.000377481	0.000386841	0.692957
k__Bacteria;p__Firmicutes;c__Negativicutes;o__Selenomonadales;f__Acidaminococcaceae;g__Phascolarctobacterium;	0.00068306	0.00142425	0.000476345	0.000380343	0.702027
k__Bacteria;p__Proteobacteria;c__Alphaproteobacteria;o__Rhizobiales;f__Rhizobiaceae;g__Neorhizobium;	4.71851e-05	5.4299e-05	5.61727e-05	3.89546e-05	0.709938
k__Bacteria;p__Firmicutes;c__Clostridia;o__Clostridiales;f__Lachnospiraceae;g__Cellulosilyticum;	0.00192335	0.00187098	0.00219523	0.000867212	0.717106
k__Bacteria;p__Firmicutes;c__Erysipelotrichia;o__Erysipelotrichales;f__Erysipelotrichaceae;g__Dielma;	0.00314567	0.000846066	0.00295468	0.00128326	0.73129
k__Bacteria;p__Firmicutes;c__Clostridia;o__Clostridiales;f__Ruminococcaceae;g__Butyricicoccus;	1.57284e-05	2.62032e-05	1.12345e-05	2.53071e-05	0.732354
k__Bacteria;p__Firmicutes;c__Bacilli;o__Bacillales;f__unidentified_Bacillales;g__Exiguobacterium;	4.49382e-06	1.27104e-05	6.74072e-06	1.3374e-05	0.735642
k__Bacteria;p__unidentified_Bacteria;c__unidentified_Bacteria;o__Campylobacterales;f__Helicobacteraceae;g__Helicobacter;	4.49382e-06	1.27104e-05	6.74072e-06	1.3374e-05	0.735642
k__Bacteria;p__Firmicutes;c__Bacilli;o__Lactobacillales;f__Streptococcaceae;g__Lactococcus;	4.49382e-06	1.27104e-05	6.74072e-06	1.3374e-05	0.735642
k__Bacteria;p__Firmicutes;c__Bacilli;o__Lactobacillales;f__Carnobacteriaceae;g__Carnobacterium;	6.06665e-05	2.13499e-05	6.51603e-05	3.02886e-05	0.737265
k__Bacteria;p__Actinobacteria;c__unidentified_Actinobacteria;o__Micrococcales;f__Microbacteriaceae;g__Clavibacter;	2.02222e-05	3.3885e-05	1.57284e-05	2.024e-05	0.753242
k__Bacteria;p__Fusobacteria;c__Fusobacteriia;o__Fusobacteriales;f__Fusobacteriaceae;g__Fusobacterium;	3.37036e-05	6.40496e-05	2.4716e-05	4.98678e-05	0.759045
k__Bacteria;p__Firmicutes;c__Clostridia;o__Clostridiales;f__Lachnospiraceae;g__Acetitomaculum;	0.00158632	0.000882267	0.00146723	0.000795389	0.780946
k__Bacteria;p__Proteobacteria;c__Alphaproteobacteria;o__Rhizobiales;f__Beijerinckiaceae;g__Chelatococcus;	1.34814e-05	1.86062e-05	1.12345e-05	1.3374e-05	0.785971
k__Bacteria;p__Proteobacteria;c__Gammaproteobacteria;o__unidentified_Gammaproteobacteria;f__Burkholderiaceae;g__Massilia;	6.74072e-06	1.90656e-05	4.49382e-06	1.27104e-05	0.786157
k__Bacteria;p__Firmicutes;c__Clostridia;o__Clostridiales;f__Eubacteriaceae;g__Eubacterium;	3.14567e-05	4.26997e-05	2.69629e-05	2.14846e-05	0.795542
k__Bacteria;p__Firmicutes;c__Negativicutes;o__Selenomonadales;f__Veillonellaceae;g__unidentified_Veillonellaceae;	8.98763e-06	1.66419e-05	1.12345e-05	1.90656e-05	0.805433
k__Bacteria;p__Proteobacteria;c__Gammaproteobacteria;o__Pseudomonadales;f__Moraxellaceae;g__Psychrobacter;	0.000757208	0.000280361	0.000723504	0.000259554	0.806611
k__Bacteria;p__Bacteroidetes;c__Bacteroidia;o__Bacteroidales;f__Rikenellaceae;g__Alistipes;	0.0246733	0.00949154	0.0236689	0.00629073	0.807158
k__Bacteria;p__Proteobacteria;c__Alphaproteobacteria;o__Rhodobacterales;f__Rhodobacteraceae;g__Rhodobacter;	1.34814e-05	1.86062e-05	1.12345e-05	2.13499e-05	0.825741
k__Bacteria;p__Firmicutes;c__Clostridia;o__Clostridiales;f__Peptostreptococcaceae;g__Terrisporobacter;	1.57284e-05	2.24048e-05	1.34814e-05	1.86062e-05	0.830513
k__Bacteria;p__Proteobacteria;c__Gammaproteobacteria;o__Enterobacteriales;f__Enterobacteriaceae;g__Serratia;	3.59505e-05	2.35351e-05	3.37036e-05	1.7814e-05	0.832858
k__Bacteria;p__Tenericutes;c__Mollicutes;o__Mycoplasmatales;f__Mycoplasmataceae;g__Mycoplasma;	8.98763e-06	2.54209e-05	6.74072e-06	1.90656e-05	0.844579
k__Bacteria;p__Elusimicrobia;c__unidentified_Elusimicrobia;o__Elusimicrobiales;f__Elusimicrobiaceae;g__Elusimicrobium;	9.21232e-05	7.53109e-05	9.8864e-05	8.32093e-05	0.867558
k__Bacteria;p__Actinobacteria;c__Coriobacteriia;o__Coriobacteriales;f__Eggerthellaceae;g__Enterorhabdus;	2.24691e-05	3.15025e-05	2.02222e-05	2.024e-05	0.868069
k__Bacteria;p__Firmicutes;c__Clostridia;o__Clostridiales;f__Ruminococcaceae;g__Flavonifractor;	0.000346024	9.00046e-05	0.000339283	7.28181e-05	0.87165
k__Bacteria;p__Proteobacteria;c__Alphaproteobacteria;o__Rhizobiales;f__Rhizobiaceae;g__Aureimonas;	2.69629e-05	3.03837e-05	2.4716e-05	2.53071e-05	0.874686
k__Bacteria;p__Firmicutes;c__Clostridia;o__Clostridiales;f__Eubacteriaceae;g__Pseudoramibacter;	2.4716e-05	3.31969e-05	2.24691e-05	2.49628e-05	0.880742
k__Archaea;p__Euryarchaeota;c__Methanobacteria;o__Methanobacteriales;f__Methanobacteriaceae;g__Methanosphaera;	8.98763e-05	7.56549e-05	9.43701e-05	6.20825e-05	0.898583
k__Bacteria;p__Proteobacteria;c__Alphaproteobacteria;o__Rhizobiales;f__Rhizobiaceae;g__Ochrobactrum;	3.81974e-05	3.24943e-05	4.04443e-05	3.69009e-05	0.899025
k__Bacteria;p__Firmicutes;c__Clostridia;o__Clostridiales;f__unidentified_Clostridiales;g__Anaerovorax;	0.000310073	0.000281234	0.000298839	0.000109102	0.918402
k__Bacteria;p__Firmicutes;c__Clostridia;o__Clostridiales;f__Lachnospiraceae;g__Dorea;	0.00185819	0.00145661	0.0018919	0.000399838	0.951218
k__Bacteria;p__Firmicutes;c__Clostridia;o__Clostridiales;f__Lachnospiraceae;g__Syntrophococcus;	0.000121333	0.000108598	0.000121333	8.30705e-05	1
k__Bacteria;p__Bacteroidetes;c__Bacteroidia;o__Bacteroidales;f__Tannerellaceae;g__Parabacteroides;	0.000343777	0.000296524	0.000343777	0.000258608	1
k__Bacteria;p__Proteobacteria;c__Gammaproteobacteria;o__unidentified_Gammaproteobacteria;f__Burkholderiaceae;g__Ralstonia;	6.06665e-05	9.65312e-05	6.06665e-05	5.9955e-05	1
k__Bacteria;p__Firmicutes;c__Erysipelotrichia;o__Erysipelotrichales;f__Erysipelotrichaceae;g__Catenisphaera;	2.4716e-05	1.64676e-05	2.4716e-05	2.70697e-05	1
k__Bacteria;p__Bacteroidetes;c__Bacteroidia;o__Flavobacteriales;f__Flavobacteriaceae;g__Flavobacterium;	4.49382e-06	1.27104e-05	4.49382e-06	1.27104e-05	1
k__Bacteria;p__Proteobacteria;c__Alphaproteobacteria;o__unidentified_Alphaproteobacteria;f__unidentified_Alphaproteobacteria;g__Rhodoligotrophos;	6.74072e-06	1.3374e-05	6.74072e-06	1.3374e-05	1
k__Bacteria;p__Firmicutes;c__Bacilli;o__Bacillales;f__Bacillaceae;g__Aeribacillus;	2.24691e-06	6.35522e-06	2.24691e-06	6.35522e-06	1
k__Bacteria;p__unidentified_Bacteria;c__unidentified_Bacteria;o__Campylobacterales;f__unidentified_Campylobacterales;g__Arcobacter;	2.24691e-06	6.35522e-06	2.24691e-06	6.35522e-06	1
