# Supplementary material for: Effects of Fermented Herbal Tea Residues on the Intestinal Microbiota Characteristics of Holstein Heifers Under Heat Stress
Source: Front Microbiol. 2020 May 26;11:1014. doi: 10.3389/fmicb.2020.01014 (PMC7264259; doi:10.3389/fmicb.2020.01014)
Supplement: TABLE S1 — Nutritional composition of HTRs; pH and nutrient composition of HTRs before and after fermentation; ingredients of the concentrate formula; ingredients and nutrient compositions of the total mixed rations in the three treatments. [file Data_Sheet_2.zip › Table S5.xlsx]

## Sheet: A
Significant differences between CN and LC groups identified at Species-taxa level
Taxa	avg(LC)	sd(LC)	avg(CN)	sd(CN)	p.value
k__Bacteria;p__Firmicutes;c__Bacilli;o__Bacillales;f__Bacillaceae;g__Bacillus;s__Bacillus_oleronius;	0.00024716	5.90337e-05	0.000143802	2.88246e-05	0.00118863
k__Bacteria;p__Firmicutes;c__Bacilli;o__Lactobacillales;f__Lactobacillaceae;g__Lactobacillus;s__Lactobacillus_reuteri;	0.000125827	4.18811e-05	0.000253901	7.65269e-05	0.00165804
k__Bacteria;p__Firmicutes;c__Clostridia;o__Clostridiales;f__Lachnospiraceae;g__Blautia;s__Ruminococcus_sp_Marseille-P328;	3.59505e-05	2.88246e-05	2.24691e-06	6.35522e-06	0.0127462
k__Bacteria;p__Firmicutes;c__Bacilli;o__Bacillales;f__Bacillaceae;g__Bacillus;s__Bacillus_thermoamylovorans;	0.000164024	5.87888e-05	9.21232e-05	4.44865e-05	0.0162356
k__Bacteria;p__Firmicutes;c__Clostridia;o__Clostridiales;f__Ruminococcaceae;g__unidentified_Ruminococcaceae;s__Clostridium_sp_MC_40;	0.00114143	0.000767814	0.000301086	0.000154554	0.0172937
k__Bacteria;p__Tenericutes;c__Mollicutes;o__unidentified_Mollicutes;f__unidentified_Mollicutes;g__unidentified_Mollicutes;s__Acholeplasmatales_bacterium_canine_oral_taxon_316;	0.000294345	9.93588e-05	0.000649356	0.000332898	0.0195795
k__Bacteria;p__Bacteroidetes;c__Bacteroidia;o__Bacteroidales;f__unidentified_Bacteroidales;g__unidentified_Bacteroidales;s__rumen_bacterium_YS3;	3.37036e-05	4.01221e-05	0.000361752	0.000354129	0.0344773
k__Bacteria;p__Firmicutes;c__Bacilli;o__Bacillales;f__Planococcaceae;g__Lysinibacillus;s__Lysinibacillus_massiliensis;	8.31356e-05	7.05646e-05	1.79753e-05	1.66419e-05	0.0353858
k__Bacteria;p__Firmicutes;c__Clostridia;o__Clostridiales;f__Ruminococcaceae;g__unidentified_Ruminococcaceae;s__rumen_bacterium_R-21;	0.000397703	0.000130132	0.000280864	9.16248e-05	0.0589636
k__Bacteria;p__Proteobacteria;c__Alphaproteobacteria;o__Rhodospirillales;f__unidentified_Rhodospirillales;g__unidentified_Rhodospirillales;s__Alphaproteobacteria_bacterium_canine_oral_taxon_081;	0.000166271	0.000112768	7.4148e-05	4.74974e-05	0.0607755
k__Bacteria;p__Firmicutes;c__Clostridia;o__Clostridiales;f__Christensenellaceae;g__unidentified_Christensenellaceae;s__Clostridiales_bacterium_enrichment_culture_clone_LDC-1;	0.000260641	0.000103036	0.000175259	6.70855e-05	0.0730355
k__Bacteria;p__Firmicutes;c__Bacilli;o__Lactobacillales;f__Lactobacillaceae;g__Lactobacillus;s__Lactobacillus_coleohominis;	2.02222e-05	2.43781e-05	2.24691e-06	6.35522e-06	0.0785253
k__Bacteria;p__Bacteroidetes;c__Bacteroidia;o__Bacteroidales;f__Prevotellaceae;g__unidentified_Prevotellaceae;s__Prevotella_sp_Marseille-P2931;	0	0	2.02222e-05	2.79093e-05	0.079602
k__Bacteria;p__Firmicutes;c__Clostridia;o__Clostridiales;f__Lachnospiraceae;g__unidentified_Lachnospiraceae;s__bacterium_AC3007;	1.34814e-05	1.59334e-05	2.24691e-06	6.35522e-06	0.0963601
k__Bacteria;p__Firmicutes;c__Clostridia;o__Clostridiales;f__Ruminococcaceae;g__unidentified_Ruminococcaceae;s__Ruminococcus_sp_YE281;	0.000528023	0.000559996	0.00157284	0.00152401	0.102627
k__Bacteria;p__Firmicutes;c__Bacilli;o__Bacillales;f__Planococcaceae;g__Rummeliibacillus;s__Rummeliibacillus_pycnus;	5.61727e-05	6.03387e-05	1.57284e-05	1.7814e-05	0.105574
k__Bacteria;p__Bacteroidetes;c__Bacteroidia;o__Bacteroidales;f__Bacteroidaceae;g__Bacteroides;s__Bacteroides_ovatus;	8.98763e-06	1.92164e-05	2.24691e-05	1.59334e-05	0.149656
k__Bacteria;p__Firmicutes;c__Clostridia;o__Clostridiales;f__Christensenellaceae;g__unidentified_Christensenellaceae;s__bacterium_YE57;	0.000422419	0.00015131	0.000552739	0.000189929	0.15238
k__Bacteria;p__Bacteroidetes;c__Bacteroidia;o__Bacteroidales;f__Prevotellaceae;g__unidentified_Prevotellaceae;s__Prevotella_ruminicola;	2.92098e-05	2.13499e-05	1.34814e-05	2.09406e-05	0.159043
k__Bacteria;p__Spirochaetes;c__Spirochaetia;o__Spirochaetales;f__Spirochaetaceae;g__unidentified_Spirochaetaceae;s__Spirochaetes_bacterium_GWE2_31_10;	0.00461964	0.00481739	0.00197279	0.00111039	0.169646
k__Bacteria;p__Firmicutes;c__Bacilli;o__Bacillales;f__Bacillaceae;g__Bacillus;s__Bacillus_thermolactis;	0	0	4.49382e-06	8.32093e-06	0.170471
k__Bacteria;p__Firmicutes;c__Bacilli;o__Bacillales;f__Paenibacillaceae;g__Paenibacillus;s__Paenibacillus_lactis;	4.49382e-06	8.32093e-06	0	0	0.170471
k__Bacteria;p__Bacteroidetes;c__Bacteroidia;o__Bacteroidales;f__Tannerellaceae;g__Parabacteroides;s__Parabacteroides_distasonis;	0	0	8.98763e-06	1.66419e-05	0.170471
k__Bacteria;p__Firmicutes;c__Bacilli;o__Bacillales;f__Thermoactinomycetaceae;g__Thermoactinomyces;s__Thermoactinomyces_vulgaris;	0	0	4.49382e-06	8.32093e-06	0.170471
k__Bacteria;p__Firmicutes;c__Clostridia;o__Clostridiales;f__Lachnospiraceae;g__unidentified_Lachnospiraceae;s__bacterium_NC2004;	4.49382e-06	8.32093e-06	0	0	0.170471
k__Bacteria;p__Bacteroidetes;c__Bacteroidia;o__Bacteroidales;f__Prevotellaceae;g__Prevotella;s__Prevotella_intermedia;	0	0	4.49382e-06	8.32093e-06	0.170471
k__Bacteria;p__Firmicutes;c__Clostridia;o__Clostridiales;f__Lachnospiraceae;g__Roseburia;s__Roseburia_inulinivorans;	1.34814e-05	2.09406e-05	3.37036e-05	3.52209e-05	0.189346
k__Bacteria;p__Firmicutes;c__Clostridia;o__Clostridiales;f__Lachnospiraceae;g__unidentified_Lachnospiraceae;s__[Clostridium]_aminophilum;	0	0	6.74072e-06	1.3374e-05	0.197022
k__Bacteria;p__Actinobacteria;c__unidentified_Actinobacteria;o__Corynebacteriales;f__Nocardiaceae;g__Rhodococcus;s__Rhodococcus_fascians;	6.74072e-06	1.3374e-05	0	0	0.197022
k__Archaea;p__Euryarchaeota;c__Methanobacteria;o__Methanobacteriales;f__Methanobacteriaceae;g__Methanobrevibacter;s__Methanobrevibacter_ruminantium;	0.00350742	0.00371365	0.00157508	0.00135093	0.200648
k__Archaea;p__Euryarchaeota;c__Methanobacteria;o__Methanobacteriales;f__Methanobacteriaceae;g__Methanobrevibacter;s__Methanobrevibacter_sp_AbM4;	4.49382e-06	1.27104e-05	1.57284e-05	2.024e-05	0.208847
k__Bacteria;p__Firmicutes;c__Bacilli;o__Lactobacillales;f__Lactobacillaceae;g__Lactobacillus;s__Lactobacillus_amylovorus;	2.24691e-05	2.67481e-05	4.26913e-05	3.45594e-05	0.212973
k__Bacteria;p__Firmicutes;c__Clostridia;o__Clostridiales;f__unidentified_Clostridiales;g__unidentified_Clostridiales;s__Clostridium_disporicum;	0.0190583	0.0116139	0.0134702	0.00226775	0.220597
k__Bacteria;p__Firmicutes;c__Bacilli;o__Bacillales;f__Paenibacillaceae;g__Thermobacillus;s__Thermobacillus_composti;	8.98763e-06	1.92164e-05	0	0	0.227453
k__Bacteria;p__Spirochaetes;c__Spirochaetia;o__Spirochaetales;f__Spirochaetaceae;g__unidentified_Spirochaetaceae;s__Treponema_porcinum;	0.00068306	0.000802269	0.00239745	0.00362679	0.229473
k__Bacteria;p__Firmicutes;c__Clostridia;o__Clostridiales;f__Lachnospiraceae;g__Cellulosilyticum;s__bacterium_PS7;	0.000739233	0.000784433	0.000375234	0.000171994	0.23722
Others	0.945301	0.0185638	0.954882	0.0113863	0.237902
k__Bacteria;p__Firmicutes;c__Negativicutes;o__Selenomonadales;f__Veillonellaceae;g__unidentified_Veillonellaceae;s__Selenomonas_ruminantium;	2.24691e-06	6.35522e-06	1.12345e-05	1.90656e-05	0.23934
k__Bacteria;p__Firmicutes;c__Clostridia;o__Clostridiales;f__unidentified_Clostridiales;g__unidentified_Clostridiales;s__bacterium_LD2013;	0.00170316	0.000726086	0.00129871	0.00059468	0.243804
k__Bacteria;p__Fusobacteria;c__Fusobacteriia;o__Fusobacteriales;f__Leptotrichiaceae;g__Leptotrichia;s__Leptotrichia_sp_oral_clone_EI013;	1.34814e-05	3.15025e-05	0	0	0.265398
k__Bacteria;p__unidentified_Bacteria;c__unidentified_Bacteria;o__Campylobacterales;f__Campylobacteraceae;g__Campylobacter;s__Campylobacter_concisus;	1.12345e-05	2.13499e-05	2.24691e-06	6.35522e-06	0.285902
k__Bacteria;p__Proteobacteria;c__Gammaproteobacteria;o__Pseudomonadales;f__Pseudomonadaceae;g__Pseudomonas;s__Pseudomonas_fragi;	0.00148521	0.00118539	0.00101336	0.000145378	0.299629
k__Bacteria;p__Bacteroidetes;c__Bacteroidia;o__Bacteroidales;f__Bacteroidaceae;g__Bacteroides;s__Bacteroides_fragilis;	2.92098e-05	2.87243e-05	4.49382e-05	3.18667e-05	0.31753
k__Bacteria;p__Bacteroidetes;c__Bacteroidia;o__Bacteroidales;f__Prevotellaceae;g__unidentified_Prevotellaceae;s__Prevotella_melaninogenica;	4.71851e-05	8.80277e-05	1.34814e-05	2.09406e-05	0.323674
k__Bacteria;p__Bacteroidetes;c__Bacteroidia;o__Bacteroidales;f__Prevotellaceae;g__unidentified_Prevotellaceae;s__bacterium_MC2010;	5.61727e-05	3.3885e-05	3.81974e-05	3.65079e-05	0.324799
k__Bacteria;p__Oxyphotobacteria;c__unidentified_Oxyphotobacteria;o__unidentified_Oxyphotobacteria;f__unidentified_Oxyphotobacteria;g__unidentified_Oxyphotobacteria;s__Bambusa_oldhamii;	6.29134e-05	0.000143802	8.98763e-06	1.92164e-05	0.326889
k__Bacteria;p__Firmicutes;c__Clostridia;o__Clostridiales;f__Christensenellaceae;g__unidentified_Christensenellaceae;s__bacterium_AC2043;	0.000372987	0.000220727	0.00028311	0.000125183	0.337819
k__Bacteria;p__Firmicutes;c__Bacilli;o__Bacillales;f__Bacillaceae;g__Geobacillus;s__Geobacillus_stearothermophilus;	0	0	4.49382e-06	1.27104e-05	0.350617
k__Bacteria;p__Firmicutes;c__Bacilli;o__Lactobacillales;f__Aerococcaceae;g__Aerococcus;s__Aerococcus_viridans;	2.24691e-06	6.35522e-06	0	0	0.350617
k__Bacteria;p__Firmicutes;c__Clostridia;o__Clostridiales;f__unidentified_Clostridiales;g__unidentified_Clostridiales;s__Clostridiales_bacterium_FK041;	0	0	2.24691e-06	6.35522e-06	0.350617
k__Bacteria;p__Proteobacteria;c__Deltaproteobacteria;o__Desulfovibrionales;f__Desulfovibrionaceae;g__Desulfovibrio;s__bacterium_endosymbiont_of_Onthophagus_Taurus;	4.49382e-06	1.27104e-05	0	0	0.350617
k__Bacteria;p__Firmicutes;c__Clostridia;o__Clostridiales;f__unidentified_Clostridiales;g__Helcococcus;s__Helcococcus_sueciensis;	6.74072e-06	1.90656e-05	0	0	0.350617
k__Bacteria;p__Tenericutes;c__Mollicutes;o__unidentified_Mollicutes;f__unidentified_Mollicutes;g__unidentified_Mollicutes;s__bacterium_enrichment_culture_clone_R4-81B;	8.98763e-06	2.54209e-05	0	0	0.350617
k__Bacteria;p__Actinobacteria;c__unidentified_Actinobacteria;o__unidentified_Actinobacteria;f__unidentified_Actinobacteria;g__unidentified_Actinobacteria;s__bacterium_rJ7;	0	0	8.98763e-06	2.54209e-05	0.350617
k__Bacteria;p__Firmicutes;c__Bacilli;o__Lactobacillales;f__Lactobacillaceae;g__Lactobacillus;s__Lactobacillus_iners;	6.74072e-06	1.90656e-05	0	0	0.350617
k__Bacteria;p__Bacteroidetes;c__Bacteroidia;o__Bacteroidales;f__Porphyromonadaceae;g__Porphyromonas;s__Porphyromonas_endodontalis;	6.74072e-06	1.90656e-05	0	0	0.350617
k__Bacteria;p__Bacteroidetes;c__Bacteroidia;o__Bacteroidales;f__Prevotellaceae;g__Prevotella;s__Prevotella_nanceiensis;	6.74072e-06	1.90656e-05	0	0	0.350617
k__Bacteria;p__Firmicutes;c__Bacilli;o__Lactobacillales;f__Streptococcaceae;g__Streptococcus;s__Streptococcus_pluranimalium;	6.74072e-06	1.90656e-05	0	0	0.350617
k__Bacteria;p__Proteobacteria;c__Alphaproteobacteria;o__unidentified_Alphaproteobacteria;f__unidentified_Alphaproteobacteria;g__unidentified_Alphaproteobacteria;s__SAR116_cluster_alpha_proteobacterium_HIMB100;	4.49382e-06	1.27104e-05	0	0	0.350617
k__Bacteria;p__Proteobacteria;c__Gammaproteobacteria;o__unidentified_Gammaproteobacteria;f__Burkholderiaceae;g__Sutterella;s__Sutterella_wadsworthensis;	4.49382e-06	1.27104e-05	0	0	0.350617
k__Bacteria;p__Proteobacteria;c__Alphaproteobacteria;o__unidentified_Alphaproteobacteria;f__Acetobacteraceae;g__Acetobacter;s__Acetobacter_pasteurianus;	4.49382e-06	1.27104e-05	0	0	0.350617
k__Bacteria;p__Bacteroidetes;c__Bacteroidia;o__Bacteroidales;f__Tannerellaceae;g__Parabacteroides;s__Parabacteroides_sp_SN4;	0	0	4.49382e-06	1.27104e-05	0.350617
k__Bacteria;p__Firmicutes;c__Clostridia;o__Clostridiales;f__Lachnospiraceae;g__unidentified_Lachnospiraceae;s__Coprococcus_eutactus;	4.49382e-06	1.27104e-05	0	0	0.350617
k__Bacteria;p__Bacteroidetes;c__Bacteroidia;o__Bacteroidales;f__Prevotellaceae;g__unidentified_Prevotellaceae;s__Prevotella_salivae;	4.49382e-06	1.27104e-05	0	0	0.350617
k__Bacteria;p__Chlamydiae;c__unidentified_Chlamydiae;o__Chlamydiales;f__Chlamydiaceae;g__Chlamydia;s__Chlamydophila_pecorum;	0	0	4.49382e-06	1.27104e-05	0.350617
k__Bacteria;p__Firmicutes;c__Bacilli;o__Bacillales;f__Bacillaceae;g__Marinococcus;s__Marinococcus_halophilus;	4.49382e-06	1.27104e-05	0	0	0.350617
k__Bacteria;p__Proteobacteria;c__Gammaproteobacteria;o__Aeromonadales;f__Succinivibrionaceae;g__Anaerobiospirillum;s__Anaerobiospirillum_succiniciproducens;	0	0	4.49382e-06	1.27104e-05	0.350617
k__Bacteria;p__Actinobacteria;c__unidentified_Actinobacteria;o__Propionibacteriales;f__Propionibacteriaceae;g__Cutibacterium;s__Cutibacterium_acnes;	4.49382e-06	1.27104e-05	0	0	0.350617
k__Bacteria;p__Bacteroidetes;c__Bacteroidia;o__Flavobacteriales;f__Flavobacteriaceae;g__Flavobacterium;s__Flavobacterium_urocaniciphilum;	2.24691e-06	6.35522e-06	0	0	0.350617
k__Bacteria;p__Bacteroidetes;c__Bacteroidia;o__Bacteroidales;f__Prevotellaceae;g__Paraprevotella;s__Paraprevotella_xylaniphila;	0	0	2.24691e-06	6.35522e-06	0.350617
k__Bacteria;p__Actinobacteria;c__unidentified_Actinobacteria;o__Micrococcales;f__Sanguibacteraceae;g__Sanguibacter;s__Sanguibacter_inulinus;	0	0	2.24691e-06	6.35522e-06	0.350617
k__Bacteria;p__Firmicutes;c__Clostridia;o__Clostridiales;f__Ruminococcaceae;g__unidentified_Ruminococcaceae;s__Oscillibacter_sp_ER4;	2.24691e-06	6.35522e-06	0	0	0.350617
k__Bacteria;p__Firmicutes;c__Clostridia;o__Clostridiales;f__Lachnospiraceae;g__unidentified_Lachnospiraceae;s__[Clostridium]_colinum;	2.24691e-06	6.35522e-06	0	0	0.350617
k__Bacteria;p__Firmicutes;c__Clostridia;o__Clostridiales;f__unidentified_Clostridiales;g__unidentified_Clostridiales;s__Clostridium_intestinale;	2.24691e-06	6.35522e-06	0	0	0.350617
k__Bacteria;p__Firmicutes;c__Clostridia;o__Clostridiales;f__Ruminococcaceae;g__unidentified_Ruminococcaceae;s__bacterium_V9D2013;	2.24691e-06	6.35522e-06	0	0	0.350617
k__Bacteria;p__Firmicutes;c__Bacilli;o__Bacillales;f__Bacillaceae;g__Aeribacillus;s__Aeribacillus_pallidus;	0	0	2.24691e-06	6.35522e-06	0.350617
k__Bacteria;p__Firmicutes;c__Bacilli;o__Lactobacillales;f__Lactobacillaceae;g__Lactobacillus;s__Lactobacillus_casei;	0	0	2.24691e-06	6.35522e-06	0.350617
k__Bacteria;p__unidentified_Bacteria;c__unidentified_Bacteria;o__Campylobacterales;f__unidentified_Campylobacterales;g__Arcobacter;s__Arcobacter_marinus;	0	0	2.24691e-06	6.35522e-06	0.350617
k__Bacteria;p__Firmicutes;c__Erysipelotrichia;o__Erysipelotrichales;f__Erysipelotrichaceae;g__unidentified_Erysipelotrichaceae;s__Firmicutes_bacterium_ZOR0006;	2.24691e-06	6.35522e-06	0	0	0.350617
k__Bacteria;p__Proteobacteria;c__Gammaproteobacteria;o__Alteromonadales;f__unidentified_Alteromonadales;g__Marinobacter;s__Marinobacter_algicola;	1.57284e-05	3.77511e-05	2.24691e-06	6.35522e-06	0.350687
k__Bacteria;p__Bacteroidetes;c__Bacteroidia;o__Bacteroidales;f__Prevotellaceae;g__unidentified_Prevotellaceae;s__Prevotella_bryantii;	1.34814e-05	3.15025e-05	2.24691e-06	6.35522e-06	0.353329
k__Bacteria;p__Firmicutes;c__Bacilli;o__Bacillales;f__unidentified_Bacillales;g__Exiguobacterium;s__Exiguobacterium_aurantiacum;	2.24691e-05	4.37674e-05	6.74072e-06	1.3374e-05	0.358506
k__Bacteria;p__Proteobacteria;c__Alphaproteobacteria;o__Rhizobiales;f__unidentified_Rhizobiales;g__Devosia;s__Devosia_riboflavina;	4.9432e-05	2.67481e-05	6.51603e-05	3.83576e-05	0.359466
k__Bacteria;p__Oxyphotobacteria;c__unidentified_Oxyphotobacteria;o__unidentified_Oxyphotobacteria;f__unidentified_Oxyphotobacteria;g__unidentified_Oxyphotobacteria;s__Lolium_perenne;	0.000289851	0.000711164	4.9432e-05	3.29352e-05	0.371176
k__Bacteria;p__Firmicutes;c__Clostridia;o__Clostridiales;f__Lachnospiraceae;g__unidentified_Lachnospiraceae;s__Lachnospiraceae_bacterium_CG70;	4.49382e-06	1.27104e-05	1.12345e-05	1.64676e-05	0.375892
k__Bacteria;p__Firmicutes;c__Clostridia;o__Clostridiales;f__Christensenellaceae;g__unidentified_Christensenellaceae;s__iron-reducing_bacterium_enrichment_culture_clone_HN117;	4.04443e-05	3.00015e-05	2.4716e-05	3.95427e-05	0.386346
k__Bacteria;p__Actinobacteria;c__unidentified_Actinobacteria;o__Micrococcales;f__Microbacteriaceae;g__Microbacterium;s__Microbacterium_oxydans;	2.24691e-05	3.29352e-05	1.12345e-05	1.64676e-05	0.407821
k__Bacteria;p__Firmicutes;c__Bacilli;o__Bacillales;f__Paenibacillaceae;g__Paenibacillus;s__Paenibacillus_cookii;	2.24691e-06	6.35522e-06	6.74072e-06	1.3374e-05	0.410762
k__Bacteria;p__Firmicutes;c__Clostridia;o__Clostridiales;f__Ruminococcaceae;g__unidentified_Ruminococcaceae;s__Eubacterium_coprostanoligenes;	1.79753e-05	3.46428e-05	6.74072e-06	1.3374e-05	0.414267
k__Bacteria;p__Melainabacteria;c__unidentified_Melainabacteria;o__unidentified_Melainabacteria;f__unidentified_Melainabacteria;g__unidentified_Melainabacteria;s__Candidatus_Gastranaerophilales_bacterium_Zag_111;	1.34814e-05	2.09406e-05	6.74072e-06	9.30308e-06	0.425472
k__Bacteria;p__Firmicutes;c__Clostridia;o__Clostridiales;f__Lachnospiraceae;g__unidentified_Lachnospiraceae;s__bacterium_NB2016;	1.34814e-05	2.09406e-05	2.24691e-05	2.30396e-05	0.428014
k__Bacteria;p__Firmicutes;c__Clostridia;o__Clostridiales;f__unidentified_Clostridiales;g__unidentified_Clostridiales;s__Clostridium_butyricum;	5.16789e-05	4.44865e-05	9.66171e-05	0.00014883	0.436233
k__Bacteria;p__unidentified_Bacteria;c__unidentified_Bacteria;o__Campylobacterales;f__Campylobacteraceae;g__Campylobacter;s__Campylobacter_coli;	1.79753e-05	2.88246e-05	8.98763e-06	1.3588e-05	0.443625
k__Bacteria;p__Firmicutes;c__Clostridia;o__Clostridiales;f__Ruminococcaceae;g__unidentified_Ruminococcaceae;s__Ruminococcus_bromii;	0.00268281	0.00177066	0.00318836	0.00064317	0.467637
k__Bacteria;p__Firmicutes;c__Bacilli;o__Lactobacillales;f__Streptococcaceae;g__Streptococcus;s__Streptococcus_salivarius_subsp_thermophilus;	4.26913e-05	5.91801e-05	2.4716e-05	3.58702e-05	0.477207
k__Bacteria;p__Actinobacteria;c__unidentified_Actinobacteria;o__Corynebacteriales;f__Corynebacteriaceae;g__unidentified_Corynebacteriaceae;s__Corynebacterium_xerosis;	7.86418e-05	6.44089e-05	0.000105605	8.45507e-05	0.485683
k__Bacteria;p__Bacteroidetes;c__Bacteroidia;o__Bacteroidales;f__Tannerellaceae;g__Parabacteroides;s__Parabacteroides_merdae;	2.24691e-06	6.35522e-06	8.98763e-06	2.54209e-05	0.487928
k__Bacteria;p__Bacteroidetes;c__Bacteroidia;o__Bacteroidales;f__Prevotellaceae;g__unidentified_Prevotellaceae;s__Alloprevotella_sp_feline_oral_taxon_309;	2.24691e-06	6.35522e-06	8.98763e-06	2.54209e-05	0.487928
k__Bacteria;p__Bacteroidetes;c__Bacteroidia;o__Bacteroidales;f__Prevotellaceae;g__unidentified_Prevotellaceae;s__Prevotella_copri;	3.81974e-05	5.79983e-05	2.24691e-05	2.09406e-05	0.489369
k__Bacteria;p__Firmicutes;c__Clostridia;o__Clostridiales;f__Ruminococcaceae;g__unidentified_Ruminococcaceae;s__Lachnospiraceae_bacterium_19gly4;	5.61727e-05	3.77511e-05	7.63949e-05	7.67152e-05	0.518368
k__Bacteria;p__Firmicutes;c__Bacilli;o__Lactobacillales;f__Lactobacillaceae;g__Lactobacillus;s__Lactobacillus_gasseri;	3.37036e-05	5.30085e-05	2.02222e-05	2.024e-05	0.51845
k__Bacteria;p__Proteobacteria;c__Gammaproteobacteria;o__Enterobacteriales;f__Enterobacteriaceae;g__Serratia;s__Serratia_fonticola;	2.69629e-05	2.35351e-05	3.37036e-05	1.7814e-05	0.529533
k__Bacteria;p__Spirochaetes;c__Spirochaetia;o__Spirochaetales;f__Spirochaetaceae;g__unidentified_Spirochaetaceae;s__Treponema_saccharophilum;	2.24691e-06	6.35522e-06	6.74072e-06	1.90656e-05	0.543655
k__Bacteria;p__Firmicutes;c__Clostridia;o__Clostridiales;f__unidentified_Clostridiales;g__unidentified_Clostridiales;s__Eubacterium_sp_AB3007;	2.4716e-05	4.18122e-05	3.81974e-05	4.65154e-05	0.551965
k__Bacteria;p__unidentified_Bacteria;c__unidentified_Bacteria;o__Campylobacterales;f__Campylobacteraceae;g__Campylobacter;s__Campylobacter_ureolyticus;	4.49382e-06	8.32093e-06	2.24691e-06	6.35522e-06	0.554246
k__Bacteria;p__Bacteroidetes;c__Bacteroidia;o__Bacteroidales;f__Bacteroidaceae;g__Bacteroides;s__Bacteroides_gallinaceum;	2.24691e-06	6.35522e-06	4.49382e-06	8.32093e-06	0.554246
k__Bacteria;p__Firmicutes;c__Bacilli;o__Bacillales;f__Listeriaceae;g__Brochothrix;s__Brochothrix_thermosphacta;	8.98763e-06	1.66419e-05	4.49382e-06	1.27104e-05	0.554246
k__Bacteria;p__Proteobacteria;c__Gammaproteobacteria;o__Pseudomonadales;f__Moraxellaceae;g__Enhydrobacter;s__Moraxella_osloensis;	2.24691e-06	6.35522e-06	4.49382e-06	8.32093e-06	0.554246
k__Bacteria;p__Firmicutes;c__Bacilli;o__Bacillales;f__Paenibacillaceae;g__Paenibacillus;s__Paenibacillus_sp_E8;	2.24691e-06	6.35522e-06	4.49382e-06	8.32093e-06	0.554246
k__Bacteria;p__Bacteroidetes;c__Bacteroidia;o__Bacteroidales;f__Bacteroidaceae;g__Bacteroides;s__Bacteroides_uniformis;	4.49382e-06	8.32093e-06	8.98763e-06	1.92164e-05	0.55804
k__Bacteria;p__Firmicutes;c__Erysipelotrichia;o__Erysipelotrichales;f__Erysipelotrichaceae;g__unidentified_Erysipelotrichaceae;s__bacterium_LF-3;	1.12345e-05	2.13499e-05	1.79753e-05	2.7176e-05	0.590348
k__Bacteria;p__Bacteroidetes;c__Bacteroidia;o__Bacteroidales;f__Bacteroidaceae;g__Bacteroides;s__Bacteroides_plebeius;	2.92098e-05	1.90656e-05	3.59505e-05	2.88246e-05	0.591179
k__Bacteria;p__Proteobacteria;c__Alphaproteobacteria;o__Rhizobiales;f__Rhizobiaceae;g__Neorhizobium;s__Neorhizobium_galegae;	4.49382e-05	4.29691e-05	5.61727e-05	3.89546e-05	0.592485
k__Bacteria;p__Proteobacteria;c__Gammaproteobacteria;o__Pseudomonadales;f__Moraxellaceae;g__Psychrobacter;s__Psychrobacter_cibarius;	0.000303333	0.000168195	0.000357258	0.000227663	0.599172
k__Bacteria;p__Firmicutes;c__Bacilli;o__Lactobacillales;f__Carnobacteriaceae;g__Carnobacterium;s__Carnobacterium_maltaromaticum;	7.63949e-05	5.06142e-05	6.51603e-05	3.02886e-05	0.600405
k__Bacteria;p__Firmicutes;c__Clostridia;o__Clostridiales;f__Lachnospiraceae;g__unidentified_Lachnospiraceae;s__bacterium_V9D3004;	0.000101111	0.000134149	7.4148e-05	4.34365e-05	0.602574
k__Bacteria;p__Proteobacteria;c__Alphaproteobacteria;o__Sphingomonadales;f__Sphingomonadaceae;g__Sphingomonas;s__Sphingomonas_leidyi;	0.000687554	0.00156362	0.000384221	0.000336552	0.60692
k__Bacteria;p__Firmicutes;c__Clostridia;o__Clostridiales;f__Lachnospiraceae;g__unidentified_Lachnospiraceae;s__Clostridiales_bacterium_CHKCI001;	6.74072e-06	9.30308e-06	4.49382e-06	8.32093e-06	0.618657
k__Bacteria;p__Firmicutes;c__Bacilli;o__Lactobacillales;f__Enterococcaceae;g__Enterococcus;s__Enterococcus_durans;	8.98763e-06	1.3588e-05	1.34814e-05	2.09406e-05	0.619857
k__Bacteria;p__Proteobacteria;c__Gammaproteobacteria;o__Vibrionales;f__Vibrionaceae;g__Vibrio;s__Vibrio_scophthalmi;	0.000155037	0.000157274	0.000233678	0.000450766	0.65275
k__Bacteria;p__Actinobacteria;c__unidentified_Actinobacteria;o__Actinomycetales;f__Actinomycetaceae;g__Arcanobacterium;s__Arcanobacterium_phocae;	4.49382e-06	1.27104e-05	2.24691e-06	6.35522e-06	0.663984
k__Bacteria;p__Bacteroidetes;c__Bacteroidia;o__Bacteroidales;f__Prevotellaceae;g__Prevotella;s__Prevotella_pallens;	4.49382e-06	1.27104e-05	8.98763e-06	2.54209e-05	0.663984
k__Bacteria;p__Bacteroidetes;c__Bacteroidia;o__Bacteroidales;f__Muribaculaceae;g__unidentified_Muribaculaceae;s__Porphyromonadaceae_bacterium_C941;	4.49382e-06	1.27104e-05	2.24691e-06	6.35522e-06	0.663984
k__Bacteria;p__Proteobacteria;c__Gammaproteobacteria;o__Enterobacteriales;f__Enterobacteriaceae;g__unidentified_Enterobacteriaceae;s__Escherichia_coli;	6.29134e-05	0.000108704	4.49382e-05	3.03837e-05	0.664222
k__Bacteria;p__Firmicutes;c__Bacilli;o__Bacillales;f__Staphylococcaceae;g__Staphylococcus;s__Staphylococcus_vitulinus;	0.000229185	9.00046e-05	0.000208962	9.60518e-05	0.670558
k__Bacteria;p__Firmicutes;c__Clostridia;o__Clostridiales;f__Lachnospiraceae;g__unidentified_Lachnospiraceae;s__bacterium_YSB2008;	4.49382e-06	8.32093e-06	6.74072e-06	1.3374e-05	0.693868
k__Bacteria;p__Firmicutes;c__Bacilli;o__Bacillales;f__Bacillaceae;g__Oceanobacillus;s__Oceanobacillus_caeni;	6.74072e-06	1.3374e-05	4.49382e-06	8.32093e-06	0.693868
k__Bacteria;p__Firmicutes;c__Clostridia;o__Clostridiales;f__Lachnospiraceae;g__unidentified_Lachnospiraceae;s__bacterium_ND2018;	1.34814e-05	2.67481e-05	1.79753e-05	2.14846e-05	0.716825
k__Bacteria;p__Firmicutes;c__Clostridia;o__Clostridiales;f__unidentified_Clostridiales;g__unidentified_Clostridiales;s__Neofamilia_massiliensis;	2.24691e-05	3.93232e-05	1.57284e-05	3.77511e-05	0.731735
k__Bacteria;p__Proteobacteria;c__Alphaproteobacteria;o__Rhizobiales;f__Rhizobiaceae;g__Ochrobactrum;s__Ochrobactrum_pseudogrignonense;	3.37036e-05	4.01221e-05	4.04443e-05	3.69009e-05	0.731762
k__Bacteria;p__Proteobacteria;c__Gammaproteobacteria;o__unidentified_Gammaproteobacteria;f__Burkholderiaceae;g__Massilia;s__Massilia_timonae;	6.74072e-06	1.3374e-05	4.49382e-06	1.27104e-05	0.735642
k__Bacteria;p__Proteobacteria;c__Gammaproteobacteria;o__Pseudomonadales;f__Moraxellaceae;g__Psychrobacter;s__Psychrobacter_faecalis;	0.00027637	7.97754e-05	0.000292098	0.000102475	0.737323
k__Bacteria;p__Bacteroidetes;c__Bacteroidia;o__Bacteroidales;f__Bacteroidaceae;g__Bacteroides;s__Bacteroides_caecigallinarum;	2.69629e-05	1.66419e-05	3.37036e-05	5.38723e-05	0.74363
k__Bacteria;p__Firmicutes;c__Clostridia;o__Clostridiales;f__Ruminococcaceae;g__unidentified_Ruminococcaceae;s__bacterium_enrichment_culture_clone_BBMC-9;	0.000128074	0.000114671	0.000143802	8.20924e-05	0.757553
k__Bacteria;p__Fusobacteria;c__Fusobacteriia;o__Fusobacteriales;f__Fusobacteriaceae;g__Fusobacterium;s__Fusobacterium_mortiferum;	8.98763e-06	1.3588e-05	1.34814e-05	3.81313e-05	0.760883
k__Bacteria;p__Firmicutes;c__Erysipelotrichia;o__Erysipelotrichales;f__Erysipelotrichaceae;g__unidentified_Erysipelotrichaceae;s__bacterium_YGD2005;	2.69629e-05	3.18667e-05	3.14567e-05	2.67481e-05	0.76461
k__Bacteria;p__Firmicutes;c__Clostridia;o__Clostridiales;f__Lachnospiraceae;g__unidentified_Lachnospiraceae;s__bacterium_FE2018;	3.37036e-05	3.65079e-05	2.92098e-05	2.13499e-05	0.769231
k__Bacteria;p__Bacteroidetes;c__Bacteroidia;o__Bacteroidales;f__unidentified_Bacteroidales;g__unidentified_Bacteroidales;s__bacterium_P201;	2.69629e-05	3.03837e-05	2.24691e-05	3.15025e-05	0.775766
k__Bacteria;p__Firmicutes;c__Clostridia;o__Clostridiales;f__Lachnospiraceae;g__unidentified_Lachnospiraceae;s__Butyrivibrio_fibrisolvens;	6.74072e-06	1.90656e-05	4.49382e-06	1.27104e-05	0.786157
k__Bacteria;p__Firmicutes;c__Clostridia;o__Clostridiales;f__Lachnospiraceae;g__unidentified_Lachnospiraceae;s__Clostridium_sp_Marseille-P3244;	6.74072e-06	1.90656e-05	8.98763e-06	1.3588e-05	0.790425
k__Bacteria;p__Firmicutes;c__Clostridia;o__Clostridiales;f__Lachnospiraceae;g__Roseburia;s__Roseburia_sp_499;	8.98763e-06	2.54209e-05	6.74072e-06	1.3374e-05	0.829103
k__Bacteria;p__Bacteroidetes;c__Bacteroidia;o__Bacteroidales;f__Bacteroidaceae;g__Bacteroides;s__Bacteroides_stercoris;	6.74072e-06	1.90656e-05	8.98763e-06	2.54209e-05	0.844579
k__Bacteria;p__Firmicutes;c__Clostridia;o__Clostridiales;f__unidentified_Clostridiales;g__unidentified_Clostridiales;s__Clostridium_bornimense;	0.000229185	0.000194254	0.000213456	0.000109313	0.84544
k__Bacteria;p__Proteobacteria;c__Alphaproteobacteria;o__Rhizobiales;f__Rhizobiaceae;g__Aureimonas;s__Aureimonas_phyllosphaerae;	2.69629e-05	2.88246e-05	2.4716e-05	2.53071e-05	0.870814
k__Bacteria;p__Firmicutes;c__Clostridia;o__Clostridiales;f__Lachnospiraceae;g__unidentified_Lachnospiraceae;s__bacterium_FC2009;	0.000211209	0.000142755	0.000199975	0.000162045	0.885152
k__Bacteria;p__Firmicutes;c__Erysipelotrichia;o__Erysipelotrichales;f__Erysipelotrichaceae;g__Solobacterium;s__bacterium_WCE2003;	2.69629e-05	4.29691e-05	2.92098e-05	2.13499e-05	0.897188
k__Bacteria;p__Bacteroidetes;c__Bacteroidia;o__Bacteroidales;f__Prevotellaceae;g__unidentified_Prevotellaceae;s__bacterium_P3;	2.4716e-05	2.53071e-05	2.69629e-05	5.08417e-05	0.913057
k__Bacteria;p__Firmicutes;c__Clostridia;o__Clostridiales;f__Ruminococcaceae;g__unidentified_Ruminococcaceae;s__[Clostridium]_papyrosolvens;	0.00753838	0.00405967	0.00729571	0.00477754	0.914417
k__Bacteria;p__Firmicutes;c__Clostridia;o__Clostridiales;f__unidentified_Clostridiales;g__unidentified_Clostridiales;s__bacterium_AD3011;	0.000249407	0.000111818	0.000242666	0.000143481	0.918101
k__Bacteria;p__Firmicutes;c__Clostridia;o__Clostridiales;f__Ruminococcaceae;g__unidentified_Ruminococcaceae;s__rumen_bacterium_NK4A214;	0.00332992	0.00177093	0.003267	0.00163157	0.942143
k__Bacteria;p__Firmicutes;c__Bacilli;o__Bacillales;f__Staphylococcaceae;g__Staphylococcus;s__Staphylococcus_equorum;	0.000440394	0.000118458	0.000440394	7.98116e-05	1
k__Bacteria;p__Tenericutes;c__Mollicutes;o__Mycoplasmatales;f__Mycoplasmataceae;g__Mycoplasma;s__Mycoplasma_sualvi;	6.74072e-06	1.3374e-05	6.74072e-06	1.90656e-05	1
k__Bacteria;p__Firmicutes;c__Clostridia;o__Clostridiales;f__Eubacteriaceae;g__Anaerofustis;s__Anaerofustis_stercorihominis;	6.74072e-06	1.3374e-05	6.74072e-06	9.30308e-06	1
k__Bacteria;p__Firmicutes;c__Bacilli;o__Bacillales;f__Bacillaceae;g__Bacillus;s__Bacillus_clausii;	1.12345e-05	1.90656e-05	1.12345e-05	1.90656e-05	1
k__Bacteria;p__Firmicutes;c__Clostridia;o__Clostridiales;f__Ruminococcaceae;g__unidentified_Ruminococcaceae;s__iron-reducing_bacterium_enrichment_culture_clone_HN-HFO10;	1.34814e-05	1.27104e-05	1.34814e-05	1.86062e-05	1
k__Bacteria;p__Bacteroidetes;c__Bacteroidia;o__Bacteroidales;f__Bacteroidaceae;g__Bacteroides;s__Bacteroides_barnesiae;	1.34814e-05	1.59334e-05	1.34814e-05	1.27104e-05	1
k__Bacteria;p__Firmicutes;c__Clostridia;o__Clostridiales;f__unidentified_Clostridiales;g__unidentified_Clostridiales;s__Aminicella_lysinilytica;	6.74072e-06	1.90656e-05	6.74072e-06	9.30308e-06	1
k__Bacteria;p__Proteobacteria;c__Alphaproteobacteria;o__Rhizobiales;f__Rhizobiaceae;g__Mesorhizobium;s__Mesorhizobium_mediterraneum;	2.24691e-06	6.35522e-06	2.24691e-06	6.35522e-06	1
k__Bacteria;p__Proteobacteria;c__Gammaproteobacteria;o__Pseudomonadales;f__Pseudomonadaceae;g__Pseudomonas;s__Pseudomonas_stutzeri;	4.49382e-06	1.27104e-05	4.49382e-06	1.27104e-05	1
k__Bacteria;p__Firmicutes;c__Clostridia;o__Clostridiales;f__Lachnospiraceae;g__unidentified_Lachnospiraceae;s__Lachnospiraceae_bacterium_RM46;	4.49382e-06	1.27104e-05	4.49382e-06	1.27104e-05	1
k__Bacteria;p__Proteobacteria;c__Gammaproteobacteria;o__Pseudomonadales;f__Pseudomonadaceae;g__Pseudomonas;s__Pseudomonas_xinjiangensis;	2.24691e-06	6.35522e-06	2.24691e-06	6.35522e-06	1
k__Bacteria;p__Firmicutes;c__Clostridia;o__Clostridiales;f__Ruminococcaceae;g__Faecalibacterium;s__bacterium_ic1379;	2.24691e-06	6.35522e-06	2.24691e-06	6.35522e-06	1
k__Bacteria;p__Proteobacteria;c__Gammaproteobacteria;o__unidentified_Gammaproteobacteria;f__Burkholderiaceae;g__Parasutterella;s__Burkholderiales_bacterium_YL45;	2.24691e-06	6.35522e-06	2.24691e-06	6.35522e-06	1

## Sheet: B
Significant differences between CN and HC groups identified at Species-taxa level
Taxa	avg(HC)	sd(HC)	avg(CN)	sd(CN)	p.value
k__Bacteria;p__Proteobacteria;c__Alphaproteobacteria;o__Rhodospirillales;f__unidentified_Rhodospirillales;g__unidentified_Rhodospirillales;s__Alphaproteobacteria_bacterium_canine_oral_taxon_081;	4.49382e-06	1.27104e-05	7.4148e-05	4.74974e-05	0.00391473
k__Bacteria;p__Proteobacteria;c__Gammaproteobacteria;o__Enterobacteriales;f__Enterobacteriaceae;g__unidentified_Enterobacteriaceae;s__Escherichia_coli;	0.000253901	0.000164308	4.49382e-05	3.03837e-05	0.00853391
k__Bacteria;p__Firmicutes;c__Erysipelotrichia;o__Erysipelotrichales;f__Erysipelotrichaceae;g__unidentified_Erysipelotrichaceae;s__bacterium_YGD2005;	0	0	3.14567e-05	2.67481e-05	0.0126545
k__Bacteria;p__Firmicutes;c__Bacilli;o__Bacillales;f__Listeriaceae;g__Brochothrix;s__Brochothrix_thermosphacta;	2.4716e-05	1.64676e-05	4.49382e-06	1.27104e-05	0.016403
k__Bacteria;p__Firmicutes;c__Clostridia;o__Clostridiales;f__Ruminococcaceae;g__unidentified_Ruminococcaceae;s__Ruminococcus_sp_YE281;	3.59505e-05	4.29691e-05	0.00157284	0.00152401	0.0246048
k__Bacteria;p__Bacteroidetes;c__Bacteroidia;o__Bacteroidales;f__Bacteroidaceae;g__Bacteroides;s__Bacteroides_ovatus;	4.49382e-06	1.27104e-05	2.24691e-05	1.59334e-05	0.0264638
k__Bacteria;p__Firmicutes;c__Clostridia;o__Clostridiales;f__Christensenellaceae;g__unidentified_Christensenellaceae;s__bacterium_YE57;	0.000334789	0.000159894	0.000552739	0.000189929	0.0267454
k__Bacteria;p__Spirochaetes;c__Spirochaetia;o__Spirochaetales;f__Spirochaetaceae;g__unidentified_Spirochaetaceae;s__Spirochaetes_bacterium_GWE2_31_10;	0.000799899	0.000840702	0.00197279	0.00111039	0.0331344
k__Bacteria;p__Firmicutes;c__Bacilli;o__Bacillales;f__Planococcaceae;g__Rummeliibacillus;s__Rummeliibacillus_pycnus;	4.49382e-05	3.03837e-05	1.57284e-05	1.7814e-05	0.0382039
k__Bacteria;p__Firmicutes;c__Clostridia;o__Clostridiales;f__Lachnospiraceae;g__Roseburia;s__Roseburia_inulinivorans;	4.49382e-06	8.32093e-06	3.37036e-05	3.52209e-05	0.0527415
k__Bacteria;p__Firmicutes;c__Clostridia;o__Clostridiales;f__Lachnospiraceae;g__unidentified_Lachnospiraceae;s__bacterium_V9D3004;	3.14567e-05	3.93232e-05	7.4148e-05	4.34365e-05	0.0585966
k__Bacteria;p__Firmicutes;c__Bacilli;o__Bacillales;f__Planococcaceae;g__Lysinibacillus;s__Lysinibacillus_massiliensis;	4.71851e-05	3.71347e-05	1.79753e-05	1.66419e-05	0.0706366
k__Bacteria;p__Firmicutes;c__Bacilli;o__Bacillales;f__Bacillaceae;g__Bacillus;s__Bacillus_thermoamylovorans;	0.000175259	0.000109022	9.21232e-05	4.44865e-05	0.076009
k__Bacteria;p__Bacteroidetes;c__Bacteroidia;o__Bacteroidales;f__Prevotellaceae;g__unidentified_Prevotellaceae;s__Prevotella_sp_Marseille-P2931;	0	0	2.02222e-05	2.79093e-05	0.079602
k__Bacteria;p__Proteobacteria;c__Deltaproteobacteria;o__Desulfovibrionales;f__Desulfovibrionaceae;g__Desulfovibrio;s__bacterium_endosymbiont_of_Onthophagus_Taurus;	2.24691e-05	3.29352e-05	0	0	0.0949765
k__Bacteria;p__Bacteroidetes;c__Bacteroidia;o__Sphingobacteriales;f__Sphingobacteriaceae;g__Sphingobacterium;s__Sphingobacterium_multivorum;	1.12345e-05	1.64676e-05	0	0	0.0949765
k__Bacteria;p__unidentified_Bacteria;c__unidentified_Bacteria;o__Campylobacterales;f__Campylobacteraceae;g__Campylobacter;s__Campylobacter_ureolyticus;	3.81974e-05	5.38723e-05	2.24691e-06	6.35522e-06	0.101856
k__Archaea;p__Euryarchaeota;c__Methanobacteria;o__Methanobacteriales;f__Methanobacteriaceae;g__Methanobrevibacter;s__Methanobrevibacter_sp_AbM4;	2.24691e-06	6.35522e-06	1.57284e-05	2.024e-05	0.108341
k__Bacteria;p__Firmicutes;c__Clostridia;o__Clostridiales;f__unidentified_Clostridiales;g__unidentified_Clostridiales;s__Neofamilia_massiliensis;	0.000105605	0.000137043	1.57284e-05	3.77511e-05	0.111259
k__Bacteria;p__Bacteroidetes;c__Bacteroidia;o__Bacteroidales;f__Prevotellaceae;g__unidentified_Prevotellaceae;s__Prevotella_melaninogenica;	0	0	1.34814e-05	2.09406e-05	0.111416
k__Bacteria;p__Actinobacteria;c__unidentified_Actinobacteria;o__Actinomycetales;f__Actinomycetaceae;g__Arcanobacterium;s__Arcanobacterium_phocae;	2.02222e-05	2.79093e-05	2.24691e-06	6.35522e-06	0.114945
k__Bacteria;p__Firmicutes;c__Bacilli;o__Lactobacillales;f__Lactobacillaceae;g__Lactobacillus;s__Lactobacillus_gasseri;	6.74072e-06	9.30308e-06	2.02222e-05	2.024e-05	0.118239
k__Bacteria;p__Oxyphotobacteria;c__unidentified_Oxyphotobacteria;o__unidentified_Oxyphotobacteria;f__unidentified_Oxyphotobacteria;g__unidentified_Oxyphotobacteria;s__Lolium_perenne;	2.4716e-05	3.02886e-05	4.9432e-05	3.29352e-05	0.140677
k__Bacteria;p__Firmicutes;c__Clostridia;o__Clostridiales;f__Ruminococcaceae;g__unidentified_Ruminococcaceae;s__rumen_bacterium_R-21;	0.000847084	0.000974624	0.000280864	9.16248e-05	0.145109
k__Bacteria;p__Proteobacteria;c__Alphaproteobacteria;o__Sphingomonadales;f__Sphingomonadaceae;g__Sphingomonas;s__Sphingomonas_leidyi;	0.00015279	0.00027227	0.000384221	0.000336552	0.1537
k__Bacteria;p__Firmicutes;c__Clostridia;o__Clostridiales;f__Ruminococcaceae;g__unidentified_Ruminococcaceae;s__[Clostridium]_papyrosolvens;	0.0045073	0.0022892	0.00729571	0.00477754	0.167241
k__Bacteria;p__Proteobacteria;c__Alphaproteobacteria;o__unidentified_Alphaproteobacteria;f__Acetobacteraceae;g__Acetobacter;s__Acetobacter_pasteurianus;	4.49382e-06	8.32093e-06	0	0	0.170471
k__Bacteria;p__Firmicutes;c__Bacilli;o__Bacillales;f__Paenibacillaceae;g__Paenibacillus;s__Paenibacillus_sp_E8;	0	0	4.49382e-06	8.32093e-06	0.170471
k__Bacteria;p__Firmicutes;c__Clostridia;o__Clostridiales;f__Lachnospiraceae;g__unidentified_Lachnospiraceae;s__bacterium_FE2018;	5.39258e-05	4.29691e-05	2.92098e-05	2.13499e-05	0.175041
k__Bacteria;p__Bacteroidetes;c__Bacteroidia;o__Bacteroidales;f__Bacteroidaceae;g__Bacteroides;s__Bacteroides_barnesiae;	2.69629e-05	2.35351e-05	1.34814e-05	1.27104e-05	0.182342
k__Bacteria;p__Firmicutes;c__Bacilli;o__Lactobacillales;f__Lactobacillaceae;g__Lactobacillus;s__Lactobacillus_coleohominis;	1.12345e-05	1.64676e-05	2.24691e-06	6.35522e-06	0.18354
k__Bacteria;p__Firmicutes;c__Bacilli;o__Bacillales;f__Staphylococcaceae;g__Staphylococcus;s__Staphylococcus_equorum;	0.000528023	0.000157274	0.000440394	7.98116e-05	0.189136
k__Bacteria;p__Tenericutes;c__Mollicutes;o__unidentified_Mollicutes;f__unidentified_Mollicutes;g__unidentified_Mollicutes;s__Acholeplasmatales_bacterium_canine_oral_taxon_316;	0.000451629	0.000227865	0.000649356	0.000332898	0.190115
k__Bacteria;p__Firmicutes;c__Erysipelotrichia;o__Erysipelotrichales;f__Erysipelotrichaceae;g__Solobacterium;s__bacterium_WCE2003;	5.16789e-05	4.01221e-05	2.92098e-05	2.13499e-05	0.190402
k__Bacteria;p__Firmicutes;c__Clostridia;o__Clostridiales;f__Lachnospiraceae;g__Roseburia;s__Roseburia_sp_499;	0	0	6.74072e-06	1.3374e-05	0.197022
k__Bacteria;p__Firmicutes;c__Clostridia;o__Clostridiales;f__Lachnospiraceae;g__unidentified_Lachnospiraceae;s__[Clostridium]_aminophilum;	0	0	6.74072e-06	1.3374e-05	0.197022
k__Bacteria;p__Firmicutes;c__Bacilli;o__Lactobacillales;f__Aerococcaceae;g__Aerococcus;s__Aerococcus_viridans;	4.49382e-05	9.16562e-05	0	0	0.208073
k__Bacteria;p__Firmicutes;c__Clostridia;o__Clostridiales;f__unidentified_Clostridiales;g__Helcococcus;s__Helcococcus_sueciensis;	1.57284e-05	3.24943e-05	0	0	0.21329
k__Bacteria;p__Firmicutes;c__Clostridia;o__Clostridiales;f__unidentified_Clostridiales;g__unidentified_Clostridiales;s__Clostridium_bornimense;	0.000644863	0.00089317	0.000213456	0.000109313	0.216027
k__Bacteria;p__Firmicutes;c__Bacilli;o__Lactobacillales;f__Streptococcaceae;g__Streptococcus;s__Streptococcus_salivarius_subsp_thermophilus;	6.74072e-06	1.3374e-05	2.4716e-05	3.58702e-05	0.21717
k__Bacteria;p__Oxyphotobacteria;c__unidentified_Oxyphotobacteria;o__unidentified_Oxyphotobacteria;f__unidentified_Oxyphotobacteria;g__unidentified_Oxyphotobacteria;s__Bambusa_oldhamii;	0	0	8.98763e-06	1.92164e-05	0.227453
k__Bacteria;p__Bacteroidetes;c__Bacteroidia;o__Bacteroidales;f__Bacteroidaceae;g__Bacteroides;s__Bacteroides_uniformis;	0	0	8.98763e-06	1.92164e-05	0.227453
k__Bacteria;p__Firmicutes;c__Bacilli;o__Bacillales;f__Paenibacillaceae;g__Paenibacillus;s__Paenibacillus_lactis;	8.98763e-06	1.92164e-05	0	0	0.227453
k__Bacteria;p__Firmicutes;c__Clostridia;o__Clostridiales;f__Christensenellaceae;g__unidentified_Christensenellaceae;s__Clostridiales_bacterium_enrichment_culture_clone_LDC-1;	0.000125827	8.80605e-05	0.000175259	6.70855e-05	0.228653
k__Bacteria;p__Firmicutes;c__Clostridia;o__Clostridiales;f__Lachnospiraceae;g__unidentified_Lachnospiraceae;s__Clostridium_sp_Marseille-P3244;	2.24691e-06	6.35522e-06	8.98763e-06	1.3588e-05	0.232723
k__Bacteria;p__Proteobacteria;c__Alphaproteobacteria;o__Rhizobiales;f__Rhizobiaceae;g__Mesorhizobium;s__Mesorhizobium_mediterraneum;	8.98763e-06	1.3588e-05	2.24691e-06	6.35522e-06	0.232723
k__Bacteria;p__Firmicutes;c__Clostridia;o__Clostridiales;f__Lachnospiraceae;g__Blautia;s__Ruminococcus_sp_Marseille-P328;	1.12345e-05	1.90656e-05	2.24691e-06	6.35522e-06	0.23934
k__Bacteria;p__Proteobacteria;c__Gammaproteobacteria;o__Vibrionales;f__Vibrionaceae;g__Vibrio;s__Vibrio_scophthalmi;	2.92098e-05	2.34122e-05	0.000233678	0.000450766	0.240703
k__Bacteria;p__Melainabacteria;c__unidentified_Melainabacteria;o__unidentified_Melainabacteria;f__unidentified_Melainabacteria;g__unidentified_Melainabacteria;s__Candidatus_Gastranaerophilales_bacterium_Zag_111;	2.24691e-05	3.43081e-05	6.74072e-06	9.30308e-06	0.246011
k__Bacteria;p__Firmicutes;c__Clostridia;o__Clostridiales;f__unidentified_Clostridiales;g__unidentified_Clostridiales;s__Clostridiales_bacterium_FK041;	2.02222e-05	4.01221e-05	2.24691e-06	6.35522e-06	0.249082
k__Bacteria;p__Bacteroidetes;c__Bacteroidia;o__Bacteroidales;f__Prevotellaceae;g__unidentified_Prevotellaceae;s__Prevotella_copri;	1.12345e-05	1.64676e-05	2.24691e-05	2.09406e-05	0.253852
k__Bacteria;p__Spirochaetes;c__Spirochaetia;o__Spirochaetales;f__Spirochaetaceae;g__unidentified_Spirochaetaceae;s__Treponema_porcinum;	0.000779677	0.000995453	0.00239745	0.00362679	0.258206
k__Bacteria;p__Firmicutes;c__Clostridia;o__Clostridiales;f__unidentified_Clostridiales;g__unidentified_Clostridiales;s__Clostridium_butyricum;	0.000193234	0.000182492	9.66171e-05	0.00014883	0.266034
k__Bacteria;p__Firmicutes;c__Clostridia;o__Clostridiales;f__Ruminococcaceae;g__unidentified_Ruminococcaceae;s__rumen_bacterium_NK4A214;	0.00254799	0.000624809	0.003267	0.00163157	0.274315
k__Archaea;p__Euryarchaeota;c__Methanobacteria;o__Methanobacteriales;f__Methanobacteriaceae;g__Methanobrevibacter;s__Methanobrevibacter_ruminantium;	0.0023233	0.00133605	0.00157508	0.00135093	0.284112
k__Bacteria;p__Firmicutes;c__Clostridia;o__Clostridiales;f__Lachnospiraceae;g__unidentified_Lachnospiraceae;s__bacterium_ND2018;	6.74072e-06	1.90656e-05	1.79753e-05	2.14846e-05	0.287527
k__Bacteria;p__Firmicutes;c__Bacilli;o__Lactobacillales;f__Lactobacillaceae;g__Lactobacillus;s__Lactobacillus_amylovorus;	2.4716e-05	3.02886e-05	4.26913e-05	3.45594e-05	0.287532
k__Bacteria;p__Actinobacteria;c__unidentified_Actinobacteria;o__Micrococcales;f__Microbacteriaceae;g__Microbacterium;s__Microbacterium_oxydans;	2.4716e-05	3.02886e-05	1.12345e-05	1.64676e-05	0.29273
k__Bacteria;p__Proteobacteria;c__Alphaproteobacteria;o__Rhizobiales;f__unidentified_Rhizobiales;g__Devosia;s__Devosia_riboflavina;	4.04443e-05	5.15181e-05	6.51603e-05	3.83576e-05	0.29628
k__Bacteria;p__Bacteroidetes;c__Bacteroidia;o__Bacteroidales;f__Bacteroidaceae;g__Bacteroides;s__Bacteroides_plebeius;	2.02222e-05	2.95168e-05	3.59505e-05	2.88246e-05	0.299143
k__Bacteria;p__Actinobacteria;c__unidentified_Actinobacteria;o__Corynebacteriales;f__Corynebacteriaceae;g__unidentified_Corynebacteriaceae;s__Corynebacterium_xerosis;	0.000166271	0.000138821	0.000105605	8.45507e-05	0.312674
k__Bacteria;p__Firmicutes;c__Bacilli;o__Bacillales;f__Bacillaceae;g__Bacillus;s__Bacillus_thermolactis;	3.59505e-05	8.75347e-05	4.49382e-06	8.32093e-06	0.344716
k__Bacteria;p__Firmicutes;c__Bacilli;o__Bacillales;f__Bacillaceae;g__Geobacillus;s__Geobacillus_stearothermophilus;	8.98763e-05	0.00023982	4.49382e-06	1.27104e-05	0.347922
k__Bacteria;p__Firmicutes;c__Clostridia;o__Clostridiales;f__Ruminococcaceae;g__unidentified_Ruminococcaceae;s__Eubacterium_coprostanoligenes;	1.57284e-05	2.24048e-05	6.74072e-06	1.3374e-05	0.350109
k__Bacteria;p__Bacteroidetes;c__Bacteroidia;o__Bacteroidales;f__Tannerellaceae;g__Parabacteroides;s__Parabacteroides_merdae;	0	0	8.98763e-06	2.54209e-05	0.350617
k__Bacteria;p__Actinobacteria;c__unidentified_Actinobacteria;o__unidentified_Actinobacteria;f__unidentified_Actinobacteria;g__unidentified_Actinobacteria;s__bacterium_rJ7;	0	0	8.98763e-06	2.54209e-05	0.350617
k__Bacteria;p__unidentified_Bacteria;c__unidentified_Bacteria;o__Campylobacterales;f__Campylobacteraceae;g__Campylobacter;s__Campylobacter_concisus;	0	0	2.24691e-06	6.35522e-06	0.350617
k__Bacteria;p__Spirochaetes;c__Spirochaetia;o__Spirochaetales;f__Spirochaetaceae;g__unidentified_Spirochaetaceae;s__Treponema_saccharophilum;	0	0	6.74072e-06	1.90656e-05	0.350617
k__Bacteria;p__Firmicutes;c__Clostridia;o__Clostridiales;f__Lachnospiraceae;g__unidentified_Lachnospiraceae;s__Butyrivibrio_fibrisolvens;	0	0	4.49382e-06	1.27104e-05	0.350617
k__Bacteria;p__Proteobacteria;c__Gammaproteobacteria;o__Aeromonadales;f__Succinivibrionaceae;g__Ruminobacter;s__Ruminobacter_amylophilus;	4.49382e-06	1.27104e-05	0	0	0.350617
k__Bacteria;p__Bacteroidetes;c__Bacteroidia;o__Bacteroidales;f__Tannerellaceae;g__Parabacteroides;s__Parabacteroides_sp_SN4;	0	0	4.49382e-06	1.27104e-05	0.350617
k__Bacteria;p__Firmicutes;c__Clostridia;o__Clostridiales;f__Christensenellaceae;g__unidentified_Christensenellaceae;s__Clostridium_sp_enrichment_culture_clone_VanCtr97;	4.49382e-06	1.27104e-05	0	0	0.350617
k__Bacteria;p__Proteobacteria;c__Gammaproteobacteria;o__Aeromonadales;f__Succinivibrionaceae;g__Anaerobiospirillum;s__Anaerobiospirillum_succiniciproducens;	0	0	4.49382e-06	1.27104e-05	0.350617
k__Bacteria;p__Proteobacteria;c__Gammaproteobacteria;o__Pseudomonadales;f__Pseudomonadaceae;g__Pseudomonas;s__Pseudomonas_stutzeri;	0	0	4.49382e-06	1.27104e-05	0.350617
k__Bacteria;p__Actinobacteria;c__unidentified_Actinobacteria;o__Propionibacteriales;f__Propionibacteriaceae;g__Cutibacterium;s__Cutibacterium_acnes;	2.24691e-06	6.35522e-06	0	0	0.350617
k__Bacteria;p__Firmicutes;c__Clostridia;o__Clostridiales;f__Lachnospiraceae;g__unidentified_Lachnospiraceae;s__Lachnospiraceae_bacterium_RM46;	0	0	4.49382e-06	1.27104e-05	0.350617
k__Bacteria;p__Bacteroidetes;c__Bacteroidia;o__Bacteroidales;f__Muribaculaceae;g__unidentified_Muribaculaceae;s__Porphyromonadaceae_bacterium_C941;	0	0	2.24691e-06	6.35522e-06	0.350617
k__Bacteria;p__Firmicutes;c__Bacilli;o__Bacillales;f__Bacillaceae;g__Terribacillus;s__Terribacillus_halophilus;	2.24691e-06	6.35522e-06	0	0	0.350617
k__Bacteria;p__Proteobacteria;c__Gammaproteobacteria;o__Pseudomonadales;f__Pseudomonadaceae;g__Pseudomonas;s__Pseudomonas_xinjiangensis;	0	0	2.24691e-06	6.35522e-06	0.350617
k__Bacteria;p__Bacteroidetes;c__Bacteroidia;o__Bacteroidales;f__Prevotellaceae;g__Paraprevotella;s__Paraprevotella_xylaniphila;	0	0	2.24691e-06	6.35522e-06	0.350617
k__Bacteria;p__Firmicutes;c__Clostridia;o__Clostridiales;f__Ruminococcaceae;g__Faecalibacterium;s__bacterium_ic1379;	0	0	2.24691e-06	6.35522e-06	0.350617
k__Bacteria;p__Actinobacteria;c__unidentified_Actinobacteria;o__Micrococcales;f__Sanguibacteraceae;g__Sanguibacter;s__Sanguibacter_inulinus;	0	0	2.24691e-06	6.35522e-06	0.350617
k__Bacteria;p__Firmicutes;c__Clostridia;o__Clostridiales;f__Ruminococcaceae;g__unidentified_Ruminococcaceae;s__Oscillibacter_sp_ER4;	2.24691e-06	6.35522e-06	0	0	0.350617
k__Bacteria;p__Firmicutes;c__Clostridia;o__Clostridiales;f__Lachnospiraceae;g__unidentified_Lachnospiraceae;s__bacterium_VCB2013;	2.24691e-06	6.35522e-06	0	0	0.350617
k__Bacteria;p__Firmicutes;c__Clostridia;o__Clostridiales;f__unidentified_Clostridiales;g__unidentified_Clostridiales;s__Clostridium_intestinale;	2.24691e-06	6.35522e-06	0	0	0.350617
k__Bacteria;p__Firmicutes;c__Bacilli;o__Lactobacillales;f__Lactobacillaceae;g__Lactobacillus;s__Lactobacillus_casei;	0	0	2.24691e-06	6.35522e-06	0.350617
k__Bacteria;p__Firmicutes;c__Erysipelotrichia;o__Erysipelotrichales;f__Erysipelotrichaceae;g__unidentified_Erysipelotrichaceae;s__bacterium_LF-3;	6.74072e-06	1.90656e-05	1.79753e-05	2.7176e-05	0.356548
k__Bacteria;p__Bacteroidetes;c__Bacteroidia;o__Bacteroidales;f__Prevotellaceae;g__unidentified_Prevotellaceae;s__bacterium_P3;	8.98763e-06	1.92164e-05	2.69629e-05	5.08417e-05	0.374099
k__Bacteria;p__Bacteroidetes;c__Bacteroidia;o__Bacteroidales;f__unidentified_Bacteroidales;g__unidentified_Bacteroidales;s__bacterium_P201;	1.12345e-05	1.64676e-05	2.24691e-05	3.15025e-05	0.391285
k__Bacteria;p__Firmicutes;c__Clostridia;o__Clostridiales;f__Lachnospiraceae;g__unidentified_Lachnospiraceae;s__bacterium_YSB2008;	2.24691e-06	6.35522e-06	6.74072e-06	1.3374e-05	0.410762
k__Bacteria;p__Fusobacteria;c__Fusobacteriia;o__Fusobacteriales;f__Fusobacteriaceae;g__Fusobacterium;s__Fusobacterium_mortiferum;	2.24691e-06	6.35522e-06	1.34814e-05	3.81313e-05	0.436799
k__Bacteria;p__Firmicutes;c__Bacilli;o__Bacillales;f__Thermoactinomycetaceae;g__Thermoactinomyces;s__Thermoactinomyces_vulgaris;	8.98763e-06	1.3588e-05	4.49382e-06	8.32093e-06	0.441052
k__Bacteria;p__Firmicutes;c__Clostridia;o__Clostridiales;f__Ruminococcaceae;g__unidentified_Ruminococcaceae;s__Ruminococcus_bromii;	0.00400624	0.00278033	0.00318836	0.00064317	0.441774
k__Bacteria;p__Firmicutes;c__Clostridia;o__Clostridiales;f__Ruminococcaceae;g__unidentified_Ruminococcaceae;s__bacterium_enrichment_culture_clone_BBMC-9;	0.00018874	0.000146032	0.000143802	8.20924e-05	0.463935
k__Bacteria;p__Firmicutes;c__Clostridia;o__Clostridiales;f__unidentified_Clostridiales;g__unidentified_Clostridiales;s__bacterium_LD2013;	0.00158632	0.000961959	0.00129871	0.00059468	0.486119
k__Bacteria;p__Bacteroidetes;c__Bacteroidia;o__Bacteroidales;f__Bacteroidaceae;g__Bacteroides;s__Bacteroides_stercoris;	2.24691e-06	6.35522e-06	8.98763e-06	2.54209e-05	0.487928
k__Bacteria;p__Bacteroidetes;c__Bacteroidia;o__Bacteroidales;f__Prevotellaceae;g__unidentified_Prevotellaceae;s__Alloprevotella_sp_feline_oral_taxon_309;	2.24691e-06	6.35522e-06	8.98763e-06	2.54209e-05	0.487928
k__Bacteria;p__Chlamydiae;c__unidentified_Chlamydiae;o__Chlamydiales;f__Chlamydiaceae;g__Chlamydia;s__Chlamydophila_pecorum;	8.98763e-06	1.3588e-05	4.49382e-06	1.27104e-05	0.505722
k__Bacteria;p__Proteobacteria;c__Gammaproteobacteria;o__Pseudomonadales;f__Pseudomonadaceae;g__Pseudomonas;s__Pseudomonas_fragi;	0.00110323	0.000351052	0.00101336	0.000145378	0.51968
k__Bacteria;p__Firmicutes;c__Clostridia;o__Clostridiales;f__Ruminococcaceae;g__unidentified_Ruminococcaceae;s__iron-reducing_bacterium_enrichment_culture_clone_HN-HFO10;	2.02222e-05	2.24048e-05	1.34814e-05	1.86062e-05	0.523654
k__Bacteria;p__Firmicutes;c__Clostridia;o__Clostridiales;f__Ruminococcaceae;g__unidentified_Ruminococcaceae;s__Clostridium_sp_MC_40;	0.000377481	0.000296611	0.000301086	0.000154554	0.532065
k__Bacteria;p__Firmicutes;c__Clostridia;o__Clostridiales;f__Lachnospiraceae;g__unidentified_Lachnospiraceae;s__bacterium_AC3007;	6.74072e-06	1.90656e-05	2.24691e-06	6.35522e-06	0.543655
k__Bacteria;p__Bacteroidetes;c__Bacteroidia;o__Bacteroidales;f__unidentified_Bacteroidales;g__unidentified_Bacteroidales;s__rumen_bacterium_YS3;	0.000260641	0.000294111	0.000361752	0.000354129	0.544748
k__Bacteria;p__Proteobacteria;c__Gammaproteobacteria;o__Pseudomonadales;f__Moraxellaceae;g__Psychrobacter;s__Psychrobacter_faecalis;	0.000265135	7.04418e-05	0.000292098	0.000102475	0.550764
k__Bacteria;p__Proteobacteria;c__Gammaproteobacteria;o__Pseudomonadales;f__Moraxellaceae;g__Enhydrobacter;s__Moraxella_osloensis;	2.24691e-06	6.35522e-06	4.49382e-06	8.32093e-06	0.554246
k__Bacteria;p__Bacteroidetes;c__Bacteroidia;o__Bacteroidales;f__Prevotellaceae;g__Prevotella;s__Prevotella_intermedia;	2.24691e-06	6.35522e-06	4.49382e-06	8.32093e-06	0.554246
k__Bacteria;p__Firmicutes;c__Clostridia;o__Clostridiales;f__unidentified_Clostridiales;g__unidentified_Clostridiales;s__Aminicella_lysinilytica;	1.12345e-05	1.90656e-05	6.74072e-06	9.30308e-06	0.562204
k__Bacteria;p__Bacteroidetes;c__Bacteroidia;o__Bacteroidales;f__Bacteroidaceae;g__Bacteroides;s__Bacteroides_fragilis;	6.29134e-05	8.37622e-05	4.49382e-05	3.18667e-05	0.584398
k__Bacteria;p__Firmicutes;c__Clostridia;o__Clostridiales;f__Ruminococcaceae;g__unidentified_Ruminococcaceae;s__Lachnospiraceae_bacterium_19gly4;	0.000101111	0.000102108	7.63949e-05	7.67152e-05	0.593404
k__Bacteria;p__Firmicutes;c__Clostridia;o__Clostridiales;f__Lachnospiraceae;g__unidentified_Lachnospiraceae;s__Lachnospiraceae_bacterium_CG70;	6.74072e-06	1.90656e-05	1.12345e-05	1.64676e-05	0.621904
k__Bacteria;p__Firmicutes;c__Bacilli;o__Lactobacillales;f__Lactobacillaceae;g__Lactobacillus;s__Lactobacillus_reuteri;	0.000220197	0.000172078	0.000253901	7.65269e-05	0.624073
k__Bacteria;p__Firmicutes;c__Clostridia;o__Clostridiales;f__Lachnospiraceae;g__unidentified_Lachnospiraceae;s__bacterium_NB2016;	2.92098e-05	3.02886e-05	2.24691e-05	2.30396e-05	0.624706
k__Bacteria;p__Firmicutes;c__Bacilli;o__Lactobacillales;f__Enterococcaceae;g__Enterococcus;s__Enterococcus_durans;	2.02222e-05	3.3885e-05	1.34814e-05	2.09406e-05	0.641044
k__Bacteria;p__Bacteroidetes;c__Bacteroidia;o__Bacteroidales;f__Prevotellaceae;g__Prevotella;s__Prevotella_pallens;	4.49382e-06	8.32093e-06	8.98763e-06	2.54209e-05	0.646646
k__Bacteria;p__Firmicutes;c__Bacilli;o__Bacillales;f__Bacillaceae;g__Bacillus;s__Bacillus_oleronius;	0.000164024	0.000116666	0.000143802	2.88246e-05	0.647071
k__Bacteria;p__Proteobacteria;c__Gammaproteobacteria;o__Alteromonadales;f__unidentified_Alteromonadales;g__Marinobacter;s__Marinobacter_algicola;	4.49382e-06	1.27104e-05	2.24691e-06	6.35522e-06	0.663984
k__Bacteria;p__Bacteroidetes;c__Bacteroidia;o__Bacteroidales;f__Prevotellaceae;g__unidentified_Prevotellaceae;s__bacterium_MC2010;	3.14567e-05	2.67481e-05	3.81974e-05	3.65079e-05	0.680531
k__Bacteria;p__Firmicutes;c__Clostridia;o__Clostridiales;f__unidentified_Clostridiales;g__unidentified_Clostridiales;s__Clostridium_disporicum;	0.0157935	0.0152429	0.0134702	0.00226775	0.682085
k__Bacteria;p__Bacteroidetes;c__Bacteroidia;o__Bacteroidales;f__Bacteroidaceae;g__Bacteroides;s__Bacteroides_gallinaceum;	6.74072e-06	1.3374e-05	4.49382e-06	8.32093e-06	0.693868
k__Bacteria;p__Bacteroidetes;c__Bacteroidia;o__Bacteroidales;f__Bacteroidaceae;g__Bacteroides;s__Bacteroides_caecigallinarum;	2.4716e-05	3.58702e-05	3.37036e-05	5.38723e-05	0.701271
Others	0.95772	0.0175929	0.954882	0.0113863	0.708408
k__Bacteria;p__Proteobacteria;c__Alphaproteobacteria;o__Rhizobiales;f__Rhizobiaceae;g__Neorhizobium;s__Neorhizobium_galegae;	4.71851e-05	5.4299e-05	5.61727e-05	3.89546e-05	0.709938
k__Bacteria;p__Firmicutes;c__Clostridia;o__Clostridiales;f__Lachnospiraceae;g__unidentified_Lachnospiraceae;s__bacterium_FC2009;	0.000173012	0.000139215	0.000199975	0.000162045	0.726551
k__Bacteria;p__Firmicutes;c__Bacilli;o__Bacillales;f__unidentified_Bacillales;g__Exiguobacterium;s__Exiguobacterium_aurantiacum;	4.49382e-06	1.27104e-05	6.74072e-06	1.3374e-05	0.735642
k__Bacteria;p__Firmicutes;c__Bacilli;o__Lactobacillales;f__Carnobacteriaceae;g__Carnobacterium;s__Carnobacterium_maltaromaticum;	6.06665e-05	2.13499e-05	6.51603e-05	3.02886e-05	0.737265
k__Bacteria;p__Proteobacteria;c__Gammaproteobacteria;o__Pseudomonadales;f__Moraxellaceae;g__Psychrobacter;s__Psychrobacter_cibarius;	0.000395456	0.000222238	0.000357258	0.000227663	0.739214
k__Bacteria;p__unidentified_Bacteria;c__unidentified_Bacteria;o__Campylobacterales;f__Campylobacteraceae;g__Campylobacter;s__Campylobacter_coli;	6.74072e-06	1.3374e-05	8.98763e-06	1.3588e-05	0.743824
k__Bacteria;p__Proteobacteria;c__Gammaproteobacteria;o__unidentified_Gammaproteobacteria;f__Burkholderiaceae;g__Massilia;s__Massilia_timonae;	6.74072e-06	1.90656e-05	4.49382e-06	1.27104e-05	0.786157
k__Bacteria;p__Firmicutes;c__Bacilli;o__Bacillales;f__Bacillaceae;g__Bacillus;s__Bacillus_clausii;	8.98763e-06	1.3588e-05	1.12345e-05	1.90656e-05	0.790425
k__Bacteria;p__Firmicutes;c__Negativicutes;o__Selenomonadales;f__Veillonellaceae;g__unidentified_Veillonellaceae;s__Selenomonas_ruminantium;	8.98763e-06	1.66419e-05	1.12345e-05	1.90656e-05	0.805433
k__Bacteria;p__Firmicutes;c__Clostridia;o__Clostridiales;f__unidentified_Clostridiales;g__unidentified_Clostridiales;s__bacterium_AD3011;	0.000258394	0.000106965	0.000242666	0.000143481	0.807588
k__Bacteria;p__Firmicutes;c__Clostridia;o__Clostridiales;f__Eubacteriaceae;g__Anaerofustis;s__Anaerofustis_stercorihominis;	8.98763e-06	2.54209e-05	6.74072e-06	9.30308e-06	0.819732
k__Bacteria;p__Proteobacteria;c__Gammaproteobacteria;o__Enterobacteriales;f__Enterobacteriaceae;g__Serratia;s__Serratia_fonticola;	3.59505e-05	2.35351e-05	3.37036e-05	1.7814e-05	0.832858
k__Bacteria;p__Tenericutes;c__Mollicutes;o__Mycoplasmatales;f__Mycoplasmataceae;g__Mycoplasma;s__Mycoplasma_sualvi;	8.98763e-06	2.54209e-05	6.74072e-06	1.90656e-05	0.844579
k__Bacteria;p__Firmicutes;c__Clostridia;o__Clostridiales;f__Lachnospiraceae;g__Cellulosilyticum;s__bacterium_PS7;	0.000352765	0.000297999	0.000375234	0.000171994	0.856762
k__Bacteria;p__Firmicutes;c__Bacilli;o__Bacillales;f__Staphylococcaceae;g__Staphylococcus;s__Staphylococcus_vitulinus;	0.000215703	4.70703e-05	0.000208962	9.60518e-05	0.862031
k__Bacteria;p__Bacteroidetes;c__Bacteroidia;o__Bacteroidales;f__Prevotellaceae;g__unidentified_Prevotellaceae;s__Prevotella_ruminicola;	1.57284e-05	2.95168e-05	1.34814e-05	2.09406e-05	0.86339
k__Bacteria;p__Proteobacteria;c__Alphaproteobacteria;o__Rhizobiales;f__Rhizobiaceae;g__Aureimonas;s__Aureimonas_phyllosphaerae;	2.69629e-05	3.03837e-05	2.4716e-05	2.53071e-05	0.874686
k__Bacteria;p__Proteobacteria;c__Alphaproteobacteria;o__Rhizobiales;f__Rhizobiaceae;g__Ochrobactrum;s__Ochrobactrum_pseudogrignonense;	3.81974e-05	3.24943e-05	4.04443e-05	3.69009e-05	0.899025
k__Bacteria;p__Firmicutes;c__Clostridia;o__Clostridiales;f__Christensenellaceae;g__unidentified_Christensenellaceae;s__iron-reducing_bacterium_enrichment_culture_clone_HN117;	2.24691e-05	3.29352e-05	2.4716e-05	3.95427e-05	0.903529
k__Bacteria;p__Firmicutes;c__Clostridia;o__Clostridiales;f__Christensenellaceae;g__unidentified_Christensenellaceae;s__bacterium_AC2043;	0.000287604	0.000176644	0.00028311	0.000125183	0.954105
k__Bacteria;p__Firmicutes;c__Clostridia;o__Clostridiales;f__unidentified_Clostridiales;g__unidentified_Clostridiales;s__Eubacterium_sp_AB3007;	3.81974e-05	5.21305e-05	3.81974e-05	4.65154e-05	1
k__Bacteria;p__Bacteroidetes;c__Bacteroidia;o__Bacteroidales;f__Prevotellaceae;g__unidentified_Prevotellaceae;s__Prevotella_bryantii;	2.24691e-06	6.35522e-06	2.24691e-06	6.35522e-06	1
k__Bacteria;p__Firmicutes;c__Bacilli;o__Bacillales;f__Paenibacillaceae;g__Paenibacillus;s__Paenibacillus_cookii;	6.74072e-06	1.90656e-05	6.74072e-06	1.3374e-05	1
k__Bacteria;p__Bacteroidetes;c__Bacteroidia;o__Bacteroidales;f__Tannerellaceae;g__Parabacteroides;s__Parabacteroides_distasonis;	8.98763e-06	1.66419e-05	8.98763e-06	1.66419e-05	1
k__Bacteria;p__Firmicutes;c__Bacilli;o__Bacillales;f__Bacillaceae;g__Oceanobacillus;s__Oceanobacillus_caeni;	4.49382e-06	1.27104e-05	4.49382e-06	8.32093e-06	1
k__Bacteria;p__Proteobacteria;c__Gammaproteobacteria;o__unidentified_Gammaproteobacteria;f__Burkholderiaceae;g__Parasutterella;s__Burkholderiales_bacterium_YL45;	2.24691e-06	6.35522e-06	2.24691e-06	6.35522e-06	1
k__Bacteria;p__Firmicutes;c__Bacilli;o__Bacillales;f__Bacillaceae;g__Aeribacillus;s__Aeribacillus_pallidus;	2.24691e-06	6.35522e-06	2.24691e-06	6.35522e-06	1
k__Bacteria;p__unidentified_Bacteria;c__unidentified_Bacteria;o__Campylobacterales;f__unidentified_Campylobacterales;g__Arcobacter;s__Arcobacter_marinus;	2.24691e-06	6.35522e-06	2.24691e-06	6.35522e-06	1
k__Bacteria;p__Firmicutes;c__Clostridia;o__Clostridiales;f__Lachnospiraceae;g__unidentified_Lachnospiraceae;s__Clostridiales_bacterium_CHKCI001;	4.49382e-06	8.32093e-06	4.49382e-06	8.32093e-06	1
